# Supplementary material for: Control of flagellar gene expression by a chemotaxis receptor-like regulator in pathogenic Escherichia coli
Source: EMBO J. 2025 Oct 13;44(22):6675–703. doi: 10.1038/s44318-025-00595-x (PMC12623472; doi:10.1038/s44318-025-00595-x)
Supplement: Supplementary file 3 — Dataset EV1 [file 44318_2025_595_MOESM3_ESM.xlsx]

## Sheet: Table 1
Dataset EV1a. Proteins with changes in abundance between S13 Dtls and S13 as revealed by whole-proteome analysis
geneName	proteinDescription	log2 ratio_S13 Dtls	pValue_S13 Dtls	qValue_S13 Dtls
flgI	Flagellar P-ring protein OS=Escherichia coli (strain UTI89 / UPEC) OX=364106 GN=flgI PE=3 SV=1	7.35121	8.35528e-09	7.21478e-06
flgD	Basal-body rod modification protein FlgD OS=Escherichia coli (strain UTI89 / UPEC) OX=364106 GN=flgD PE=3 SV=1	7.32597	0.000693833	0.00804194
flgE	Flagellar hook protein FlgE OS=Escherichia coli (strain UTI89 / UPEC) OX=364106 GN=flgE PE=3 SV=1	6.19188	1.28557e-07	3.70029e-05
fliH	Flagellar assembly protein FliH OS=Escherichia coli (strain UTI89 / UPEC) OX=364106 GN=fliH PE=3 SV=1	6.15334	7.88968e-10	1.36255e-06
leuA	2-isopropylmalate synthase OS=Escherichia coli (strain UTI89 / UPEC) OX=364106 GN=leuA PE=3 SV=1	5.18566	1.51789e-07	3.74486e-05
fimG	Type 1 fimbriae minor subunit FimG OS=Escherichia coli (strain UTI89 / UPEC) OX=364106 GN=fimG PE=1 SV=1	4.84847	3.79514e-08	1.925e-05
cheW	Chemotaxis protein CheW OS=Escherichia coli (strain UTI89 / UPEC) OX=364106 GN=cheW PE=4 SV=1	4.38986	4.04494e-07	5.82134e-05
fliA	RNA polymerase sigma factor FliA OS=Escherichia coli (strain UTI89 / UPEC) OX=364106 GN=fliA PE=3 SV=1	4.36376	0.000276227	0.005073
fliF	Flagellar M-ring protein OS=Escherichia coli (strain UTI89 / UPEC) OX=364106 GN=fliF PE=3 SV=1	4.23231	2.60779e-06	0.000237034
leuD	3-isopropylmalate dehydratase small subunit OS=Escherichia coli (strain UTI89 / UPEC) OX=364106 GN=leuD PE=3 SV=1	3.66794	0.000237485	0.00476903
speB	Agmatinase OS=Escherichia coli (strain UTI89 / UPEC) OX=364106 GN=speB PE=3 SV=1	3.44831	4.8323e-08	1.925e-05
flgG	Flagellar basal-body rod protein FlgG OS=Escherichia coli (strain UTI89 / UPEC) OX=364106 GN=flgG PE=3 SV=1	3.43134	1.18415e-05	0.000724066
tar	Methyl-accepting chemotaxis protein II OS=Escherichia coli (strain UTI89 / UPEC) OX=364106 GN=tar PE=4 SV=1	3.42969	1.35473e-06	0.000155975
tsr	Tsr, subunit of methyl-accepting chemotaxis protein I OS=Escherichia coli (strain UTI89 / UPEC) OX=364106 GN=tsr PE=4 SV=1	3.30846	5.57325e-08	1.925e-05
motA	Chemotaxis MotA protein OS=Escherichia coli (strain UTI89 / UPEC) OX=364106 GN=motA PE=3 SV=1	3.2019	0.00110221	0.0104017
cheA	Chemotaxis protein CheA OS=Escherichia coli (strain UTI89 / UPEC) OX=364106 GN=cheA PE=4 SV=1	3.13199	5.26967e-07	7.00056e-05
fliC	Flagellin OS=Escherichia coli (strain UTI89 / UPEC) OX=364106 GN=fliC PE=3 SV=1	2.91225	3.62165e-07	5.68599e-05
cheB	Protein-glutamate methylesterase/protein-glutamine glutaminase OS=Escherichia coli (strain UTI89 / UPEC) OX=364106 GN=cheB PE=3 SV=1	2.82828	0.000149062	0.00352645
flgH	Flagellar L-ring protein OS=Escherichia coli (strain UTI89 / UPEC) OX=364106 GN=flgH PE=3 SV=1	2.74381	2.23644e-07	4.54757e-05
ycgR	Flagellar brake protein YcgR OS=Escherichia coli (strain UTI89 / UPEC) OX=364106 GN=ycgR PE=3 SV=1	2.53916	0.000211195	0.00434357
yfjI	Uncharacterized protein OS=Escherichia coli (strain UTI89 / UPEC) OX=364106 GN=yfjI PE=4 SV=1	2.41437	0.000193465	0.00412487
leuC	3-isopropylmalate dehydratase large subunit OS=Escherichia coli (strain UTI89 / UPEC) OX=364106 GN=leuC PE=3 SV=1	2.39182	4.44346e-05	0.00174406
fimA	Type 1 fimbriae major subunit FimA OS=Escherichia coli (strain UTI89 / UPEC) OX=364106 GN=fimA PE=4 SV=1	2.30804	0.000430152	0.00640407
ydiY	Uncharacterized protein OS=Escherichia coli (strain UTI89 / UPEC) OX=364106 GN=ydiY PE=4 SV=1	2.30592	0.000424984	0.00638215
yhhK	PanD regulatory factor OS=Escherichia coli (strain UTI89 / UPEC) OX=364106 GN=yhhK PE=3 SV=1	2.17773	0.0754511	0.160246
cheZ	Protein phosphatase CheZ OS=Escherichia coli (strain UTI89 / UPEC) OX=364106 GN=cheZ PE=3 SV=1	2.16778	0.000308559	0.00534628
yecN	Uncharacterized protein OS=Escherichia coli (strain UTI89 / UPEC) OX=364106 GN=yecN PE=4 SV=1	2.11429	0.00217799	0.0163539
leuB	3-isopropylmalate dehydrogenase OS=Escherichia coli (strain UTI89 / UPEC) OX=364106 GN=leuB PE=3 SV=1	2.07473	1.90933e-06	0.000193965
yjgK	Uncharacterized protein OS=Escherichia coli (strain UTI89 / UPEC) OX=364106 GN=yjgK PE=4 SV=1	2.00921	0.7667	0.847755
UTI89_C1325	Putative tail component of prophage OS=Escherichia coli (strain UTI89 / UPEC) OX=364106 GN=UTI89_C1325 PE=3 SV=1	1.97977	0.246559	0.378159
ilvN	Acetolactate synthase OS=Escherichia coli (strain UTI89 / UPEC) OX=364106 GN=ilvN PE=3 SV=1	1.94567	3.21469e-07	5.55177e-05
fimC	Periplasmic chaperone protein FimC OS=Escherichia coli (strain UTI89 / UPEC) OX=364106 GN=fimC PE=3 SV=1	1.92363	8.43836e-05	0.00245709
lpxK	Tetraacyldisaccharide 4'-kinase OS=Escherichia coli (strain UTI89 / UPEC) OX=364106 GN=lpxK PE=3 SV=1	1.90203	0.60508	0.722166
flgM	Anti-sigma-28 factor OS=Escherichia coli (strain UTI89 / UPEC) OX=364106 GN=flgM PE=3 SV=1	1.8652	3.10473e-06	0.000262806
tatE	Probable Sec-independent protein translocase protein TatE OS=Escherichia coli (strain UTI89 / UPEC) OX=364106 GN=tatE PE=3 SV=1	1.83765	0.00221311	0.016395
tyrS	Tyrosine--tRNA ligase OS=Escherichia coli (strain UTI89 / UPEC) OX=364106 GN=tyrS PE=3 SV=1	1.79241	2.3699e-07	4.54757e-05
coaA	Pantothenate kinase OS=Escherichia coli (strain UTI89 / UPEC) OX=364106 GN=coaA PE=3 SV=2	1.73086	0.180441	0.300213
ilvB	Acetolactate synthase OS=Escherichia coli (strain UTI89 / UPEC) OX=364106 GN=ilvB PE=3 SV=1	1.59139	0.0092121	0.0385798
yeiC	Hypothetical sugar kinase YeiC OS=Escherichia coli (strain UTI89 / UPEC) OX=364106 GN=yeiC PE=4 SV=1	1.58056	0.000418082	0.00637002
xylB	Xylulose kinase OS=Escherichia coli (strain UTI89 / UPEC) OX=364106 GN=xylB PE=3 SV=1	1.47461	0.163003	0.278559
yejM	Inner membrane protein YejM OS=Escherichia coli (strain UTI89 / UPEC) OX=364106 GN=yejM PE=4 SV=1	1.45392	0.0145523	0.0519251
fliS	Flagellar secretion chaperone FliS OS=Escherichia coli (strain UTI89 / UPEC) OX=364106 GN=fliS PE=3 SV=1	1.42948	0.00453977	0.0254552
yagU	Uncharacterized protein OS=Escherichia coli (strain UTI89 / UPEC) OX=364106 GN=yagU PE=4 SV=1	1.36776	2.07175e-06	0.000198773
yhjQ	Uncharacterized protein OS=Escherichia coli (strain UTI89 / UPEC) OX=364106 GN=yhjQ PE=4 SV=1	1.3114	0.258659	0.392189
ade	Adenine deaminase OS=Escherichia coli (strain UTI89 / UPEC) OX=364106 GN=ade PE=3 SV=1	1.29789	9.75255e-05	0.00259118
ilvC	Ketol-acid reductoisomerase (NADP(+)) OS=Escherichia coli (strain UTI89 / UPEC) OX=364106 GN=ilvC PE=3 SV=2	1.29549	0.000167393	0.0037878
aroL	Shikimate kinase 2 OS=Escherichia coli (strain UTI89 / UPEC) OX=364106 GN=aroL PE=3 SV=1	1.28531	0.00321146	0.0202416
sfaE	S fimbriae periplasmic chaperone SfaE OS=Escherichia coli (strain UTI89 / UPEC) OX=364106 GN=sfaE PE=3 SV=1	1.23276	0.0195127	0.0632241
ygdL	Putative enzyme OS=Escherichia coli (strain UTI89 / UPEC) OX=364106 GN=ygdL PE=4 SV=1	1.23082	0.000993697	0.00980637
yeeF	Hypothetical transport protein YeeF OS=Escherichia coli (strain UTI89 / UPEC) OX=364106 GN=yeeF PE=4 SV=1	1.20027	1.25779e-05	0.000724066
UTI89_C3245	2-deoxy-D-gluconate 3-dehydrogenase OS=Escherichia coli (strain UTI89 / UPEC) OX=364106 GN=UTI89_C3245 PE=4 SV=1	1.19887	0.563304	0.68696
thrC	Threonine synthase OS=Escherichia coli (strain UTI89 / UPEC) OX=364106 GN=thrC PE=3 SV=1	1.09094	5.08397e-05	0.00186809
mqo	Probable malate:quinone oxidoreductase OS=Escherichia coli (strain UTI89 / UPEC) OX=364106 GN=mqo PE=3 SV=1	1.09056	1.24611e-05	0.000724066
ycjY	Peptidase_S15 domain-containing protein OS=Escherichia coli (strain UTI89 / UPEC) OX=364106 GN=ycjY PE=4 SV=1	1.08336	0.000490728	0.0067799
gltD	Glutamate synthase small subunit OS=Escherichia coli (strain UTI89 / UPEC) OX=364106 GN=gltD PE=4 SV=1	1.07985	0.00277102	0.0186232
folX	D-erythro-7,8-dihydroneopterin triphosphate epimerase OS=Escherichia coli (strain UTI89 / UPEC) OX=364106 GN=folX PE=4 SV=1	1.06422	0.00236309	0.0172197
ycbL	Lactamase_B domain-containing protein OS=Escherichia coli (strain UTI89 / UPEC) OX=364106 GN=ycbL PE=4 SV=1	1.05879	0.170186	0.286742
fumB	Fumarate hydratase class I OS=Escherichia coli (strain UTI89 / UPEC) OX=364106 GN=fumB PE=3 SV=1	1.05794	0.00676855	0.0318509
tolR	Tol-Pal system protein TolR OS=Escherichia coli (strain UTI89 / UPEC) OX=364106 GN=tolR PE=3 SV=1	1.05675	0.0497857	0.120758
yeaJ	GGDEF domain-containing protein OS=Escherichia coli (strain UTI89 / UPEC) OX=364106 GN=yeaJ PE=4 SV=1	1.03869	0.000295353	0.00528081
waaV	Putative beta1,3-glucosyltransferase OS=Escherichia coli (strain UTI89 / UPEC) OX=364106 GN=waaV PE=4 SV=1	1.02128	0.620775	0.732795
feoC	Probable [Fe-S]-dependent transcriptional repressor OS=Escherichia coli (strain UTI89 / UPEC) OX=364106 GN=feoC PE=3 SV=1	1.00676	0.16385	0.279063
artJ	Arginine-binding periplasmic protein 2 OS=Escherichia coli (strain UTI89 / UPEC) OX=364106 GN=artJ PE=3 SV=1	0.984956	0.11431	0.215989
thrB	Homoserine kinase OS=Escherichia coli (strain UTI89 / UPEC) OX=364106 GN=thrB PE=3 SV=1	0.98038	0.004839	0.0263626
pdxY	Pyridoxal kinase PdxY OS=Escherichia coli (strain UTI89 / UPEC) OX=364106 GN=pdxY PE=3 SV=3	0.978585	0.00150141	0.0128265
pheA	Bifunctional chorismate mutase/prephenate dehydratase OS=Escherichia coli (strain UTI89 / UPEC) OX=364106 GN=pheA PE=4 SV=1	0.976603	0.00192027	0.0150059
serA	2-oxoglutarate reductase OS=Escherichia coli (strain UTI89 / UPEC) OX=364106 GN=serA PE=3 SV=1	0.957505	0.0013073	0.0117016
glgB	1,4-alpha-glucan branching enzyme GlgB OS=Escherichia coli (strain UTI89 / UPEC) OX=364106 GN=glgB PE=3 SV=1	0.956792	0.000459483	0.00663363
yjhA	Uncharacterized protein OS=Escherichia coli (strain UTI89 / UPEC) OX=364106 GN=yjhA PE=4 SV=1	0.937744	0.00279294	0.0186232
uxuR	UxuR uxu operon transcriptional regulator OS=Escherichia coli (strain UTI89 / UPEC) OX=364106 GN=uxuR PE=4 SV=1	0.937733	0.626049	0.737123
znuA	High-affinity zinc uptake system protein ZnuA OS=Escherichia coli (strain UTI89 / UPEC) OX=364106 GN=znuA PE=3 SV=1	0.937506	0.000213783	0.00434357
hisI	Histidine biosynthesis bifunctional protein HisIE OS=Escherichia coli (strain UTI89 / UPEC) OX=364106 GN=hisI PE=3 SV=1	0.935031	0.011194	0.0436388
rpsM	30S ribosomal protein S13 OS=Escherichia coli (strain UTI89 / UPEC) OX=364106 GN=rpsM PE=3 SV=1	0.932827	0.00711345	0.0329355
holA	DNA polymerase III subunit delta OS=Escherichia coli (strain UTI89 / UPEC) OX=364106 GN=holA PE=4 SV=1	0.930054	0.0381086	0.0981838
yafE	Methyltransf_11 domain-containing protein OS=Escherichia coli (strain UTI89 / UPEC) OX=364106 GN=yafE PE=4 SV=1	0.920008	0.0158926	0.0550905
ftnA	Ferritin OS=Escherichia coli (strain UTI89 / UPEC) OX=364106 GN=ftnA PE=3 SV=1	0.91222	2.29247e-05	0.00121482
metG	Methionine--tRNA ligase OS=Escherichia coli (strain UTI89 / UPEC) OX=364106 GN=metG PE=3 SV=2	0.907167	0.000266795	0.00495436
gspD	Hypothetical type II secretion protein GspD OS=Escherichia coli (strain UTI89 / UPEC) OX=364106 GN=gspD PE=3 SV=1	0.896181	0.000689253	0.00804194
aceB	Malate synthase OS=Escherichia coli (strain UTI89 / UPEC) OX=364106 GN=aceB PE=3 SV=1	0.891348	0.000134774	0.00334286
trmD	tRNA (guanine-N(1)-)-methyltransferase OS=Escherichia coli (strain UTI89 / UPEC) OX=364106 GN=trmD PE=3 SV=1	0.880216	0.00320702	0.0202416
yeaF	Uncharacterized protein OS=Escherichia coli (strain UTI89 / UPEC) OX=364106 GN=yeaF PE=3 SV=1	0.879544	0.000490493	0.0067799
panC	Pantothenate synthetase OS=Escherichia coli (strain UTI89 / UPEC) OX=364106 GN=panC PE=3 SV=1	0.872857	0.000638634	0.00755425
priB	Primosomal replication protein N OS=Escherichia coli (strain UTI89 / UPEC) OX=364106 GN=priB PE=3 SV=1	0.866581	0.0666807	0.149168
frmR	Transcriptional repressor FrmR OS=Escherichia coli (strain UTI89 / UPEC) OX=364106 GN=frmR PE=3 SV=2	0.862128	0.0103661	0.0410361
ompF	Outer membrane protein F OS=Escherichia coli (strain UTI89 / UPEC) OX=364106 GN=ompF PE=3 SV=1	0.854609	4.06574e-05	0.00174406
ybbO	Putative oxidoreductase OS=Escherichia coli (strain UTI89 / UPEC) OX=364106 GN=ybbO PE=4 SV=1	0.850014	2.32132e-05	0.00121482
anmK	Anhydro-N-acetylmuramic acid kinase OS=Escherichia coli (strain UTI89 / UPEC) OX=364106 GN=anmK PE=3 SV=1	0.844322	0.00165787	0.0135694
mgtA	Magnesium-transporting ATPase, P-type 1 OS=Escherichia coli (strain UTI89 / UPEC) OX=364106 GN=mgtA PE=3 SV=1	0.842471	4.2095e-05	0.00174406
ascG	AscBF operon repressor OS=Escherichia coli (strain UTI89 / UPEC) OX=364106 GN=ascG PE=4 SV=1	0.840484	0.149403	0.261949
yebY	Uncharacterized protein OS=Escherichia coli (strain UTI89 / UPEC) OX=364106 GN=yebY PE=4 SV=1	0.837971	3.29165e-05	0.00145761
pabC	4-amino-4-deoxychorismate lyase OS=Escherichia coli (strain UTI89 / UPEC) OX=364106 GN=pabC PE=3 SV=1	0.835372	0.000603436	0.00729726
yacC	Uncharacterized protein OS=Escherichia coli (strain UTI89 / UPEC) OX=364106 GN=yacC PE=4 SV=1	0.825431	0.0748839	0.159857
uspA	Universal stress protein OS=Escherichia coli (strain UTI89 / UPEC) OX=364106 GN=uspA PE=3 SV=1	0.825377	0.247475	0.379228
speA	Biosynthetic arginine decarboxylase OS=Escherichia coli (strain UTI89 / UPEC) OX=364106 GN=speA PE=3 SV=1	0.82112	4.68613e-05	0.00178563
aroA	3-phosphoshikimate 1-carboxyvinyltransferase OS=Escherichia coli (strain UTI89 / UPEC) OX=364106 GN=aroA PE=3 SV=1	0.819931	6.76167e-05	0.00217499
kefA	Mechanosensitive channel protein KefA OS=Escherichia coli (strain UTI89 / UPEC) OX=364106 GN=kefA PE=3 SV=1	0.815852	5.32282e-05	0.00191511
ybiC	Hypothetical oxidoreductase YbiC OS=Escherichia coli (strain UTI89 / UPEC) OX=364106 GN=ybiC PE=4 SV=1	0.814884	0.000142851	0.00343464
modA	Molybdate-binding periplasmic protein OS=Escherichia coli (strain UTI89 / UPEC) OX=364106 GN=modA PE=3 SV=1	0.812124	0.000172946	0.0037878
ispE	4-diphosphocytidyl-2-C-methyl-D-erythritol kinase OS=Escherichia coli (strain UTI89 / UPEC) OX=364106 GN=ispE PE=3 SV=1	0.807964	0.00153275	0.0129757
mrdA	Peptidoglycan D,D-transpeptidase MrdA OS=Escherichia coli (strain UTI89 / UPEC) OX=364106 GN=mrdA PE=3 SV=1	0.805768	0.00354214	0.0215481
dsbD	Thiol:disulfide interchange protein DsbD OS=Escherichia coli (strain UTI89 / UPEC) OX=364106 GN=dsbD PE=3 SV=1	0.801545	0.00104392	0.0101617
hisC	Histidinol-phosphate aminotransferase OS=Escherichia coli (strain UTI89 / UPEC) OX=364106 GN=hisC PE=3 SV=1	0.796486	0.000143193	0.00343464
hdeA	Acid stress chaperone HdeA OS=Escherichia coli (strain UTI89 / UPEC) OX=364106 GN=hdeA PE=3 SV=1	0.792428	0.000752384	0.00836126
yliJ	Hypothetical GST-like protein YliJ OS=Escherichia coli (strain UTI89 / UPEC) OX=364106 GN=yliJ PE=4 SV=1	0.788346	0.000173269	0.0037878
ilvE	Branched-chain-amino-acid aminotransferase OS=Escherichia coli (strain UTI89 / UPEC) OX=364106 GN=ilvE PE=3 SV=1	0.783862	0.000131634	0.00334286
nrdE	Ribonucleoside-diphosphate reductase OS=Escherichia coli (strain UTI89 / UPEC) OX=364106 GN=nrdE PE=3 SV=1	0.782721	0.000558934	0.00714559
rlmN	Dual-specificity RNA methyltransferase RlmN OS=Escherichia coli (strain UTI89 / UPEC) OX=364106 GN=rlmN PE=3 SV=1	0.776129	0.00657871	0.0312573
yfcE	Phosphoesterase OS=Escherichia coli (strain UTI89 / UPEC) OX=364106 GN=yfcE PE=3 SV=1	0.773167	0.000420488	0.00637002
yhjT	Uncharacterized protein OS=Escherichia coli (strain UTI89 / UPEC) OX=364106 GN=yhjT PE=4 SV=1	0.773162	0.147809	0.260475
hdhA	7-alpha-hydroxysteroid dehydrogenase OS=Escherichia coli (strain UTI89 / UPEC) OX=364106 GN=hdhA PE=4 SV=1	0.77006	0.000760114	0.00836126
exuT	Hexuronate transporter OS=Escherichia coli (strain UTI89 / UPEC) OX=364106 GN=exuT PE=4 SV=1	0.768297	0.0115874	0.0444697
azoR	FMN-dependent NADH:quinone oxidoreductase OS=Escherichia coli (strain UTI89 / UPEC) OX=364106 GN=azoR PE=3 SV=1	0.766756	0.000349426	0.005693
yqcA	Flavodoxin-like domain-containing protein OS=Escherichia coli (strain UTI89 / UPEC) OX=364106 GN=yqcA PE=4 SV=1	0.764064	0.0507934	0.122343
ybhC	Pectinesterase OS=Escherichia coli (strain UTI89 / UPEC) OX=364106 GN=ybhC PE=4 SV=1	0.759247	0.000602126	0.00729726
truC	PseudoU_synth_2 domain-containing protein OS=Escherichia coli (strain UTI89 / UPEC) OX=364106 GN=truC PE=4 SV=1	0.75714	0.074116	0.158449
htpX	Protease HtpX OS=Escherichia coli (strain UTI89 / UPEC) OX=364106 GN=htpX PE=3 SV=1	0.751511	0.00109761	0.0104017
ydhD	Glutaredoxin OS=Escherichia coli (strain UTI89 / UPEC) OX=364106 GN=ydhD PE=3 SV=1	0.751377	0.145336	0.257364
tsaD	tRNA N6-adenosine threonylcarbamoyltransferase OS=Escherichia coli (strain UTI89 / UPEC) OX=364106 GN=tsaD PE=3 SV=1	0.746951	0.00365638	0.0220789
ydiJ	Uncharacterized protein OS=Escherichia coli (strain UTI89 / UPEC) OX=364106 GN=ydiJ PE=4 SV=1	0.743972	0.00133957	0.011878
yceB	Uncharacterized protein OS=Escherichia coli (strain UTI89 / UPEC) OX=364106 GN=yceB PE=4 SV=1	0.742311	0.0101561	0.0407896
UTI89_C1556	Putative DEOR-type transcriptional regulator OS=Escherichia coli (strain UTI89 / UPEC) OX=364106 GN=UTI89_C1556 PE=4 SV=1	0.738305	0.000319606	0.00541137
yjbB	Uncharacterized protein OS=Escherichia coli (strain UTI89 / UPEC) OX=364106 GN=yjbB PE=4 SV=1	0.731479	0.00202372	0.0155269
emtA	Endo-type membrane-bound lytic murein transglycosylase A OS=Escherichia coli (strain UTI89 / UPEC) OX=364106 GN=emtA PE=3 SV=2	0.726602	0.000158698	0.00370367
yegD	Hypothetical chaperone protein YegD OS=Escherichia coli (strain UTI89 / UPEC) OX=364106 GN=yegD PE=3 SV=1	0.725717	0.00654758	0.0312367
yhiU	Hypothetical lipoprotein YhiU OS=Escherichia coli (strain UTI89 / UPEC) OX=364106 GN=yhiU PE=3 SV=1	0.713504	0.00934471	0.038701
UTI89_C3012	Uncharacterized protein OS=Escherichia coli (strain UTI89 / UPEC) OX=364106 GN=UTI89_C3012 PE=4 SV=1	0.711632	0.0120802	0.045651
yeaE	Aldo_ket_red domain-containing protein OS=Escherichia coli (strain UTI89 / UPEC) OX=364106 GN=yeaE PE=4 SV=1	0.700581	0.0653377	0.147308
ruvA	Holliday junction ATP-dependent DNA helicase RuvA OS=Escherichia coli (strain UTI89 / UPEC) OX=364106 GN=ruvA PE=3 SV=1	0.694241	0.000933351	0.00945026
UTI89_C4390	Uncharacterized protein OS=Escherichia coli (strain UTI89 / UPEC) OX=364106 GN=UTI89_C4390 PE=4 SV=1	0.692759	0.0176304	0.0587793
wbgM	Putative galactosyltransferase WbgM OS=Escherichia coli (strain UTI89 / UPEC) OX=364106 GN=wbgM PE=4 SV=1	0.69065	0.00143195	0.0124897
UTI89_C0750	Putative homeobox protein OS=Escherichia coli (strain UTI89 / UPEC) OX=364106 GN=UTI89_C0750 PE=4 SV=1	0.689485	7.17859e-05	0.00217499
ycjZ	Hypothetical transcriptional regulator YcjZ OS=Escherichia coli (strain UTI89 / UPEC) OX=364106 GN=ycjZ PE=3 SV=1	0.688296	0.35857	0.498993
creA	Protein CreA OS=Escherichia coli (strain UTI89 / UPEC) OX=364106 GN=creA PE=4 SV=1	0.685812	0.000521082	0.00686953
yfjF	UPF0125 protein UTI89_C2952 OS=Escherichia coli (strain UTI89 / UPEC) OX=364106 GN=yfjF PE=3 SV=1	0.683146	0.260148	0.394102
yqgE	UPF0301 protein YqgE OS=Escherichia coli (strain UTI89 / UPEC) OX=364106 GN=yqgE PE=3 SV=2	0.682723	0.00540201	0.0281632
ppsA	Phosphoenolpyruvate synthase OS=Escherichia coli (strain UTI89 / UPEC) OX=364106 GN=ppsA PE=3 SV=1	0.682123	0.000240921	0.00478243
yggN	Uncharacterized protein OS=Escherichia coli (strain UTI89 / UPEC) OX=364106 GN=yggN PE=4 SV=1	0.67402	0.00108354	0.0103959
rmf	Ribosome modulation factor OS=Escherichia coli (strain UTI89 / UPEC) OX=364106 GN=rmf PE=2 SV=1	0.66995	0.0405125	0.103193
ttcA	tRNA-cytidine(32) 2-sulfurtransferase OS=Escherichia coli (strain UTI89 / UPEC) OX=364106 GN=ttcA PE=3 SV=1	0.66516	0.000789369	0.00847331
speC	Ornithine decarboxylase, constitutive OS=Escherichia coli (strain UTI89 / UPEC) OX=364106 GN=speC PE=3 SV=1	0.66398	0.0740181	0.158449
ompT	Outer membrane protein 3b (A), protease VII OS=Escherichia coli (strain UTI89 / UPEC) OX=364106 GN=ompT PE=3 SV=1	0.657176	0.000186745	0.00403135
yaiI	UPF0178 protein YaiI OS=Escherichia coli (strain UTI89 / UPEC) OX=364106 GN=yaiI PE=3 SV=1	0.652673	0.323228	0.462098
ruvB	Holliday junction ATP-dependent DNA helicase RuvB OS=Escherichia coli (strain UTI89 / UPEC) OX=364106 GN=ruvB PE=3 SV=1	0.650809	0.000564038	0.00714559
entE	Enterobactin synthetase component E OS=Escherichia coli (strain UTI89 / UPEC) OX=364106 GN=entE PE=4 SV=1	0.6492	0.0912228	0.183188
hisA	1-(5-phosphoribosyl)-5-[(5-phosphoribosylamino)methylideneamino] imidazole-4-carboxamide isomerase OS=Escherichia coli (strain UTI89 / UPEC) OX=364106 GN=hisA PE=3 SV=2	0.645604	0.0019815	0.0153455
sodB	Superoxide dismutase OS=Escherichia coli (strain UTI89 / UPEC) OX=364106 GN=sodB PE=3 SV=1	0.645074	0.00470755	0.0262256
frmA	S-(hydroxymethyl)glutathione dehydrogenase OS=Escherichia coli (strain UTI89 / UPEC) OX=364106 GN=frmA PE=3 SV=1	0.641393	0.00925755	0.0385798
hisG	ATP phosphoribosyltransferase OS=Escherichia coli (strain UTI89 / UPEC) OX=364106 GN=hisG PE=3 SV=1	0.640812	0.0277155	0.0800414
yebO	Uncharacterized protein YebO OS=Escherichia coli (strain UTI89 / UPEC) OX=364106 GN=yebO PE=4 SV=1	0.640566	0.000861395	0.00901594
rbsA	Ribose import ATP-binding protein RbsA OS=Escherichia coli (strain UTI89 / UPEC) OX=364106 GN=rbsA PE=3 SV=1	0.637726	0.000585978	0.00722845
minC	Probable septum site-determining protein MinC OS=Escherichia coli (strain UTI89 / UPEC) OX=364106 GN=minC PE=1 SV=1	0.635156	7.15632e-05	0.00217499
epd	D-erythrose-4-phosphate dehydrogenase OS=Escherichia coli (strain UTI89 / UPEC) OX=364106 GN=epd PE=3 SV=2	0.633264	0.000370982	0.00587785
serC	Phosphoserine aminotransferase OS=Escherichia coli (strain UTI89 / UPEC) OX=364106 GN=serC PE=3 SV=1	0.63068	0.000844836	0.00889654
yhbY	CRM domain-containing protein OS=Escherichia coli (strain UTI89 / UPEC) OX=364106 GN=yhbY PE=4 SV=1	0.628214	0.0577107	0.13378
rsuA	Pseudouridine synthase OS=Escherichia coli (strain UTI89 / UPEC) OX=364106 GN=rsuA PE=3 SV=1	0.627773	0.000356215	0.00572693
yciC	UPF0259 membrane protein YciC OS=Escherichia coli (strain UTI89 / UPEC) OX=364106 GN=yciC PE=3 SV=1	0.622913	0.00493125	0.0267807
ynhG	LysM domain-containing protein OS=Escherichia coli (strain UTI89 / UPEC) OX=364106 GN=ynhG PE=3 SV=1	0.618749	0.0366104	0.0957326
UTI89_C2583	Uncharacterized Nudix hydrolase YfcD OS=Escherichia coli (strain UTI89 / UPEC) OX=364106 GN=UTI89_C2583 PE=3 SV=1	0.618221	0.00171308	0.0138247
ilvD	Dihydroxy-acid dehydratase OS=Escherichia coli (strain UTI89 / UPEC) OX=364106 GN=ilvD PE=3 SV=1	0.617822	0.00176162	0.0140527
mdoD	Glucans biosynthesis protein D OS=Escherichia coli (strain UTI89 / UPEC) OX=364106 GN=mdoD PE=3 SV=1	0.617586	0.0027072	0.0184796
glyQ	Glycine--tRNA ligase alpha subunit OS=Escherichia coli (strain UTI89 / UPEC) OX=364106 GN=glyQ PE=3 SV=1	0.615169	0.00222423	0.016395
zipA	Cell division protein ZipA OS=Escherichia coli (strain UTI89 / UPEC) OX=364106 GN=zipA PE=3 SV=2	0.614811	0.000135495	0.00334286
ybgC	Cytoplasmic Tol-Pal protein OS=Escherichia coli (strain UTI89 / UPEC) OX=364106 GN=ybgC PE=3 SV=1	0.612972	0.00286635	0.0187507
icc	3',5'-cyclic adenosine monophosphate phosphodiesterase CpdA OS=Escherichia coli (strain UTI89 / UPEC) OX=364106 GN=icc PE=3 SV=1	0.612068	0.00376446	0.0225276
ptsN	Nitrogen regulatory IIA protein OS=Escherichia coli (strain UTI89 / UPEC) OX=364106 GN=ptsN PE=4 SV=1	0.609424	0.00115659	0.0107969
moaC	Cyclic pyranopterin monophosphate synthase OS=Escherichia coli (strain UTI89 / UPEC) OX=364106 GN=moaC PE=3 SV=1	0.608411	0.00777429	0.0349755
ribC	Riboflavin synthase OS=Escherichia coli (strain UTI89 / UPEC) OX=364106 GN=ribC PE=4 SV=1	0.606628	0.000296606	0.00528081
proC	Pyrroline-5-carboxylate reductase OS=Escherichia coli (strain UTI89 / UPEC) OX=364106 GN=proC PE=3 SV=1	0.605002	0.000771447	0.00838431
gltB	Glutamate synthase [NADPH] large chain OS=Escherichia coli (strain UTI89 / UPEC) OX=364106 GN=gltB PE=3 SV=1	0.604418	0.00401991	0.0233751
ybiT	Hypothetical ABC transporter ATP-binding protein ybiT OS=Escherichia coli (strain UTI89 / UPEC) OX=364106 GN=ybiT PE=4 SV=1	0.603521	0.000162893	0.00375088
mrcA	DD-transpeptidase OS=Escherichia coli (strain UTI89 / UPEC) OX=364106 GN=mrcA PE=3 SV=1	0.59846	0.000279059	0.005073
ynfC	UPF0257 lipoprotein YnfC OS=Escherichia coli (strain UTI89 / UPEC) OX=364106 GN=ynfC PE=3 SV=1	0.597921	0.163393	0.278559
ygiF	Uncharacterized protein OS=Escherichia coli (strain UTI89 / UPEC) OX=364106 GN=ygiF PE=4 SV=1	0.596712	0.000504578	0.00678466
yrfF	Uncharacterized protein OS=Escherichia coli (strain UTI89 / UPEC) OX=364106 GN=yrfF PE=3 SV=1	0.595077	0.13905	0.2483
cydC	Transport ATP-binding protein CydC OS=Escherichia coli (strain UTI89 / UPEC) OX=364106 GN=cydC PE=4 SV=1	0.594177	0.0202105	0.0651187
amiB	N-acetylmuramoyl-L-alanine amidase OS=Escherichia coli (strain UTI89 / UPEC) OX=364106 GN=amiB PE=4 SV=1	0.59215	0.0271551	0.0790495
yejL	UPF0352 protein YejL OS=Escherichia coli (strain UTI89 / UPEC) OX=364106 GN=yejL PE=3 SV=1	0.590468	0.0243725	0.0737149
UTI89_C3463	Putative iron compound receptor OS=Escherichia coli (strain UTI89 / UPEC) OX=364106 GN=UTI89_C3463 PE=3 SV=1	0.590061	0.184594	0.305944
yfgD	Arsenate reductase OS=Escherichia coli (strain UTI89 / UPEC) OX=364106 GN=yfgD PE=3 SV=1	0.589496	0.0035146	0.0215238
trxC	Putative thioredoxin-like protein OS=Escherichia coli (strain UTI89 / UPEC) OX=364106 GN=trxC PE=3 SV=1	0.589186	0.000446574	0.00659075
metN	Methionine import ATP-binding protein MetN OS=Escherichia coli (strain UTI89 / UPEC) OX=364106 GN=metN PE=3 SV=1	0.585083	0.156343	0.271361
moaE	MPT synthase subunit 2 OS=Escherichia coli (strain UTI89 / UPEC) OX=364106 GN=moaE PE=3 SV=1	0.583973	0.00904548	0.0380707
malY	Maltose regulon modulator OS=Escherichia coli (strain UTI89 / UPEC) OX=364106 GN=malY PE=4 SV=1	0.577751	0.642192	0.749876
UTI89_C2640	Uncharacterized protein OS=Escherichia coli (strain UTI89 / UPEC) OX=364106 GN=UTI89_C2640 PE=4 SV=1	0.577399	0.0051563	0.0276017
fabI	Enoyl-[acyl-carrier-protein] reductase [NADH] OS=Escherichia coli (strain UTI89 / UPEC) OX=364106 GN=fabI PE=3 SV=1	0.57579	0.00119657	0.0110095
efeB	Deferrochelatase/peroxidase EfeB OS=Escherichia coli (strain UTI89 / UPEC) OX=364106 GN=efeB PE=3 SV=1	0.573893	0.819283	0.881009
lipB	Octanoyltransferase OS=Escherichia coli (strain UTI89 / UPEC) OX=364106 GN=lipB PE=3 SV=1	0.571093	0.0213845	0.0675156
eutL	Ethanolamine utilization protein EutL OS=Escherichia coli (strain UTI89 / UPEC) OX=364106 GN=eutL PE=4 SV=1	0.5704	0.404707	0.543914
yhcJ	Putative N-acetylmannosamine-6-phosphate 2-epimerase OS=Escherichia coli (strain UTI89 / UPEC) OX=364106 GN=yhcJ PE=3 SV=1	0.570208	0.00148962	0.0128265
metH	Methionine synthase OS=Escherichia coli (strain UTI89 / UPEC) OX=364106 GN=metH PE=3 SV=1	0.569912	0.0152994	0.0539225
potD	Putrescine-binding periplasmic protein OS=Escherichia coli (strain UTI89 / UPEC) OX=364106 GN=potD PE=3 SV=1	0.568758	0.00764601	0.0346579
yfeH	Putative cytochrome oxidase OS=Escherichia coli (strain UTI89 / UPEC) OX=364106 GN=yfeH PE=4 SV=1	0.564439	0.0160906	0.0551596
helD	DNA helicase OS=Escherichia coli (strain UTI89 / UPEC) OX=364106 GN=helD PE=4 SV=1	0.563204	0.00508127	0.0275089
mukE	Chromosome partition protein MukE OS=Escherichia coli (strain UTI89 / UPEC) OX=364106 GN=mukE PE=3 SV=1	0.560916	0.00190784	0.0149765
uxaA	Altronate hydrolase OS=Escherichia coli (strain UTI89 / UPEC) OX=364106 GN=uxaA PE=3 SV=1	0.560264	0.00220391	0.016395
recA	Protein RecA OS=Escherichia coli (strain UTI89 / UPEC) OX=364106 GN=recA PE=3 SV=1	0.555943	0.000553251	0.00713033
purN	Phosphoribosylglycinamide formyltransferase OS=Escherichia coli (strain UTI89 / UPEC) OX=364106 GN=purN PE=3 SV=1	0.553932	0.000812224	0.00865871
yciL	Pseudouridine synthase OS=Escherichia coli (strain UTI89 / UPEC) OX=364106 GN=yciL PE=3 SV=1	0.553702	0.00597743	0.0293267
aroG	Phospho-2-dehydro-3-deoxyheptonate aldolase OS=Escherichia coli (strain UTI89 / UPEC) OX=364106 GN=aroG PE=3 SV=1	0.551666	0.00249926	0.0177447
cysB	Positive transcriptional regulator for cysteine regulon OS=Escherichia coli (strain UTI89 / UPEC) OX=364106 GN=cysB PE=3 SV=1	0.550468	0.0725059	0.156833
acrB	Efflux pump membrane transporter OS=Escherichia coli (strain UTI89 / UPEC) OX=364106 GN=acrB PE=3 SV=1	0.544065	0.000758572	0.00836126
rbsD	D-ribose pyranase OS=Escherichia coli (strain UTI89 / UPEC) OX=364106 GN=rbsD PE=3 SV=2	0.543826	0.156179	0.271361
pss	CDP-diacylglycerol--serine O-phosphatidyltransferase (Phophatidylserine synthase) OS=Escherichia coli (strain UTI89 / UPEC) OX=364106 GN=pss PE=3 SV=1	0.54185	0.00101224	0.00993264
ycgS	Protein YcgS OS=Escherichia coli (strain UTI89 / UPEC) OX=364106 GN=ycgS PE=4 SV=1	0.540549	0.00154305	0.0129916
ispB	Octaprenyl diphosphate synthase OS=Escherichia coli (strain UTI89 / UPEC) OX=364106 GN=ispB PE=3 SV=1	0.537541	0.00112744	0.010582
nlpC	Probable lipoprotein NlpC OS=Escherichia coli (strain UTI89 / UPEC) OX=364106 GN=nlpC PE=3 SV=1	0.536616	0.0867174	0.175982
rsxC	Ion-translocating oxidoreductase complex subunit C OS=Escherichia coli (strain UTI89 / UPEC) OX=364106 GN=rsxC PE=3 SV=1	0.535358	0.00679065	0.0318681
yceF1	7-methyl-GTP pyrophosphatase OS=Escherichia coli (strain UTI89 / UPEC) OX=364106 GN=yceF1 PE=3 SV=2	0.534959	0.0160975	0.0551596
UTI89_C1859	Uncharacterized protein OS=Escherichia coli (strain UTI89 / UPEC) OX=364106 GN=UTI89_C1859 PE=4 SV=1	0.534419	0.00477907	0.0263193
yigB	Putative phosphatase OS=Escherichia coli (strain UTI89 / UPEC) OX=364106 GN=yigB PE=4 SV=1	0.534095	0.000664832	0.00781064
yobA	CopC domain-containing protein OS=Escherichia coli (strain UTI89 / UPEC) OX=364106 GN=yobA PE=3 SV=1	0.532944	0.205639	0.330669
UTI89_C1516	Uncharacterized protein OS=Escherichia coli (strain UTI89 / UPEC) OX=364106 GN=UTI89_C1516 PE=4 SV=1	0.531554	0.000609938	0.00731501
nanT	Sialic acid transporter NanT OS=Escherichia coli (strain UTI89 / UPEC) OX=364106 GN=nanT PE=3 SV=1	0.530898	0.00130771	0.0117016
bglX	Beta-D-glucoside glucohydrolase OS=Escherichia coli (strain UTI89 / UPEC) OX=364106 GN=bglX PE=3 SV=1	0.528908	0.00123414	0.0112762
mreC	Cell shape protein MreC OS=Escherichia coli (strain UTI89 / UPEC) OX=364106 GN=mreC PE=3 SV=1	0.52567	0.000935724	0.00945026
glpR	Glycerol-3-phosphate regulon repressor OS=Escherichia coli (strain UTI89 / UPEC) OX=364106 GN=glpR PE=4 SV=1	0.52491	0.38118	0.522458
dadX	Alanine racemase OS=Escherichia coli (strain UTI89 / UPEC) OX=364106 GN=dadX PE=3 SV=1	0.523427	0.000892109	0.00922558
hchA	Protein/nucleic acid deglycase HchA OS=Escherichia coli (strain UTI89 / UPEC) OX=364106 GN=hchA PE=3 SV=1	0.51976	0.00648933	0.0311308
macA	Macrolide-specific efflux protein MacA OS=Escherichia coli (strain UTI89 / UPEC) OX=364106 GN=macA PE=3 SV=1	0.518741	0.00155739	0.0129916
yodA	ZinT domain-containing protein OS=Escherichia coli (strain UTI89 / UPEC) OX=364106 GN=yodA PE=4 SV=1	0.518207	0.0087904	0.0375768
yrbD	MlaD domain-containing protein OS=Escherichia coli (strain UTI89 / UPEC) OX=364106 GN=yrbD PE=4 SV=1	0.512806	0.000729847	0.00829241
rapZ	RNase adapter protein RapZ OS=Escherichia coli (strain UTI89 / UPEC) OX=364106 GN=rapZ PE=3 SV=1	0.512125	0.0216182	0.0679255
aroD	3-dehydroquinate dehydratase OS=Escherichia coli (strain UTI89 / UPEC) OX=364106 GN=aroD PE=3 SV=1	0.511301	0.00071248	0.00814869
fabH	3-oxoacyl-[acyl-carrier-protein] synthase 3 OS=Escherichia coli (strain UTI89 / UPEC) OX=364106 GN=fabH PE=3 SV=1	0.51116	0.00105773	0.010205
UTI89_C1651	Uncharacterized protein OS=Escherichia coli (strain UTI89 / UPEC) OX=364106 GN=UTI89_C1651 PE=4 SV=1	0.510756	0.00525353	0.0278308
yneH	Glutaminase OS=Escherichia coli (strain UTI89 / UPEC) OX=364106 GN=yneH PE=3 SV=1	0.508736	0.0222124	0.0692434
proA	Gamma-glutamyl phosphate reductase OS=Escherichia coli (strain UTI89 / UPEC) OX=364106 GN=proA PE=3 SV=1	0.506006	0.0466669	0.114317
pheS	Phenylalanine--tRNA ligase alpha subunit OS=Escherichia coli (strain UTI89 / UPEC) OX=364106 GN=pheS PE=3 SV=1	0.504389	0.00148328	0.0128265
tesA	Acyl-CoA thioesterase I OS=Escherichia coli (strain UTI89 / UPEC) OX=364106 GN=tesA PE=4 SV=1	0.503448	0.169339	0.286078
yecM	Uncharacterized protein OS=Escherichia coli (strain UTI89 / UPEC) OX=364106 GN=yecM PE=4 SV=1	0.501447	0.113727	0.215595
torR	TorCAD operon transcriptional regulatory protein torR OS=Escherichia coli (strain UTI89 / UPEC) OX=364106 GN=torR PE=4 SV=1	0.497573	0.786983	0.858738
holD	DNA polymerase III subunit psi OS=Escherichia coli (strain UTI89 / UPEC) OX=364106 GN=holD PE=4 SV=1	0.496829	0.0703764	0.153654
ybgJ	AHS1 domain-containing protein OS=Escherichia coli (strain UTI89 / UPEC) OX=364106 GN=ybgJ PE=4 SV=1	0.496687	0.0208577	0.0664703
spoT	Guanosine-3',5'-bis(Diphosphate) 3'-pyrophosphohydrolase OS=Escherichia coli (strain UTI89 / UPEC) OX=364106 GN=spoT PE=3 SV=1	0.496466	0.106157	0.204614
selO	Protein adenylyltransferase SelO OS=Escherichia coli (strain UTI89 / UPEC) OX=364106 GN=selO PE=3 SV=1	0.495105	0.00745799	0.033984
djlA	Co-chaperone protein DjlA OS=Escherichia coli (strain UTI89 / UPEC) OX=364106 GN=djlA PE=3 SV=1	0.491912	0.196222	0.320553
aceA	Isocitrase OS=Escherichia coli (strain UTI89 / UPEC) OX=364106 GN=aceA PE=4 SV=1	0.491869	0.00239424	0.017362
apt	Adenine phosphoribosyltransferase OS=Escherichia coli (strain UTI89 / UPEC) OX=364106 GN=apt PE=3 SV=2	0.491375	0.833872	0.892253
rnd	Ribonuclease D OS=Escherichia coli (strain UTI89 / UPEC) OX=364106 GN=rnd PE=3 SV=1	0.490478	0.250526	0.382545
yedD	Hypothetical lipoprotein YedD OS=Escherichia coli (strain UTI89 / UPEC) OX=364106 GN=yedD PE=4 SV=1	0.487853	0.00434181	0.0247177
yijP	Protein YijP OS=Escherichia coli (strain UTI89 / UPEC) OX=364106 GN=yijP PE=4 SV=1	0.486605	0.0717445	0.156049
rpsH	30S ribosomal protein S8 OS=Escherichia coli (strain UTI89 / UPEC) OX=364106 GN=rpsH PE=3 SV=1	0.485125	0.00278073	0.0186232
hisF	Imidazole glycerol phosphate synthase subunit HisF OS=Escherichia coli (strain UTI89 / UPEC) OX=364106 GN=hisF PE=3 SV=1	0.482565	0.00821745	0.036057
barA	Histidine kinase OS=Escherichia coli (strain UTI89 / UPEC) OX=364106 GN=barA PE=4 SV=1	0.481344	0.500359	0.628451
rfaF	ADP-heptose--lps heptosyltransferase II involved in lipopolysaccharide core biosynthesis OS=Escherichia coli (strain UTI89 / UPEC) OX=364106 GN=rfaF PE=4 SV=1	0.4812	0.0868383	0.176021
glyS	Glycine--tRNA ligase beta subunit OS=Escherichia coli (strain UTI89 / UPEC) OX=364106 GN=glyS PE=3 SV=1	0.48104	0.00074668	0.00836126
vacJ	VacJ lipoprotein OS=Escherichia coli (strain UTI89 / UPEC) OX=364106 GN=vacJ PE=3 SV=1	0.479392	0.00578277	0.0288637
UTI89_C2677	Repressor protein OS=Escherichia coli (strain UTI89 / UPEC) OX=364106 GN=UTI89_C2677 PE=4 SV=1	0.478512	0.00246247	0.017646
hdeB	Acid stress chaperone HdeB OS=Escherichia coli (strain UTI89 / UPEC) OX=364106 GN=hdeB PE=3 SV=1	0.477014	0.00141649	0.0124177
nanA	N-acetylneuraminate lyase OS=Escherichia coli (strain UTI89 / UPEC) OX=364106 GN=nanA PE=3 SV=1	0.476484	0.0103838	0.0410361
yiaF	Uncharacterized protein OS=Escherichia coli (strain UTI89 / UPEC) OX=364106 GN=yiaF PE=4 SV=1	0.47519	0.0166112	0.0562783
rplR	50S ribosomal protein L18 OS=Escherichia coli (strain UTI89 / UPEC) OX=364106 GN=rplR PE=3 SV=1	0.470674	0.0136904	0.0501982
pstS	Phosphate-binding protein PstS OS=Escherichia coli (strain UTI89 / UPEC) OX=364106 GN=pstS PE=3 SV=1	0.469692	0.0318658	0.0872144
UTI89_C0683	Putative transcriptional regulator OS=Escherichia coli (strain UTI89 / UPEC) OX=364106 GN=UTI89_C0683 PE=4 SV=1	0.469659	0.0344048	0.0914109
fruR	Catabolite repressor/activator OS=Escherichia coli (strain UTI89 / UPEC) OX=364106 GN=fruR PE=4 SV=1	0.466917	0.0277021	0.0800414
yaaH	Uncharacterized protein OS=Escherichia coli (strain UTI89 / UPEC) OX=364106 GN=yaaH PE=3 SV=1	0.465721	0.00348761	0.0215111
thrA	Bifunctional aspartokinase/homoserine dehydrogenase OS=Escherichia coli (strain UTI89 / UPEC) OX=364106 GN=thrA PE=3 SV=1	0.464965	0.000511264	0.00679194
rseB	Sigma-E factor regulatory protein RseB OS=Escherichia coli (strain UTI89 / UPEC) OX=364106 GN=rseB PE=3 SV=1	0.463274	0.000789927	0.00847331
ykgE	Uncharacterized protein OS=Escherichia coli (strain UTI89 / UPEC) OX=364106 GN=ykgE PE=4 SV=1	0.462007	0.00868403	0.0373068
tolB	Tol-Pal system protein TolB OS=Escherichia coli (strain UTI89 / UPEC) OX=364106 GN=tolB PE=3 SV=2	0.459714	0.00954669	0.0389304
eda	2-dehydro-3-deoxy-phosphogluconate aldolase OS=Escherichia coli (strain UTI89 / UPEC) OX=364106 GN=eda PE=3 SV=1	0.458822	0.0734579	0.157985
yrbF	Putative ATP-binding component of a transport system OS=Escherichia coli (strain UTI89 / UPEC) OX=364106 GN=yrbF PE=4 SV=1	0.458301	0.00182508	0.0143923
pheT	Phenylalanine--tRNA ligase beta subunit OS=Escherichia coli (strain UTI89 / UPEC) OX=364106 GN=pheT PE=3 SV=1	0.457095	0.000771919	0.00838431
ycgK	Protein YcgK OS=Escherichia coli (strain UTI89 / UPEC) OX=364106 GN=ycgK PE=4 SV=1	0.456875	0.00950921	0.0389304
kdpE	Transcriptional regulatory protein KdpE OS=Escherichia coli (strain UTI89 / UPEC) OX=364106 GN=kdpE PE=4 SV=1	0.456868	0.0099405	0.0401104
ybhG	UPF0194 membrane protein YbhG OS=Escherichia coli (strain UTI89 / UPEC) OX=364106 GN=ybhG PE=3 SV=1	0.456642	0.0164632	0.0559683
argH	Argininosuccinate lyase OS=Escherichia coli (strain UTI89 / UPEC) OX=364106 GN=argH PE=3 SV=1	0.456126	0.122029	0.226363
kdpC	Potassium-transporting ATPase KdpC subunit OS=Escherichia coli (strain UTI89 / UPEC) OX=364106 GN=kdpC PE=3 SV=1	0.455755	0.0357167	0.0940286
purF	Amidophosphoribosyltransferase OS=Escherichia coli (strain UTI89 / UPEC) OX=364106 GN=purF PE=3 SV=1	0.455339	0.00379029	0.0225718
yhgF	S1 motif domain-containing protein OS=Escherichia coli (strain UTI89 / UPEC) OX=364106 GN=yhgF PE=4 SV=1	0.452593	0.00155342	0.0129916
hisB	Histidine biosynthesis bifunctional protein HisB OS=Escherichia coli (strain UTI89 / UPEC) OX=364106 GN=hisB PE=3 SV=1	0.451527	0.00283984	0.0187332
mltA	Murein hydrolase A OS=Escherichia coli (strain UTI89 / UPEC) OX=364106 GN=mltA PE=4 SV=1	0.451478	0.00268559	0.0184796
ycgC	Phosphoenolpyruvate--glycerone phosphotransferase OS=Escherichia coli (strain UTI89 / UPEC) OX=364106 GN=ycgC PE=3 SV=1	0.447685	0.0023272	0.01703
gcvR	Glycine cleavage system transcriptional repressor OS=Escherichia coli (strain UTI89 / UPEC) OX=364106 GN=gcvR PE=4 SV=1	0.447453	0.0123645	0.0466233
ybaL	RCK N-terminal domain-containing protein OS=Escherichia coli (strain UTI89 / UPEC) OX=364106 GN=ybaL PE=3 SV=1	0.447315	0.000381421	0.00598831
plsY	Glycerol-3-phosphate acyltransferase OS=Escherichia coli (strain UTI89 / UPEC) OX=364106 GN=plsY PE=3 SV=1	0.445258	0.255672	0.389027
nupC	Nucleoside permease OS=Escherichia coli (strain UTI89 / UPEC) OX=364106 GN=nupC PE=3 SV=1	0.444211	0.0756226	0.160246
yajG	Hypothetical lipoprotein YajG OS=Escherichia coli (strain UTI89 / UPEC) OX=364106 GN=yajG PE=4 SV=1	0.443671	0.000506787	0.00678466
ccdB	Cytotoxic protein CcdB OS=Escherichia coli (strain UTI89 / UPEC) OX=364106 GN=ccdB PE=3 SV=1	0.441585	0.00473853	0.0262657
yjeI	Uncharacterized protein OS=Escherichia coli (strain UTI89 / UPEC) OX=364106 GN=yjeI PE=4 SV=1	0.441113	0.00285007	0.0187332
dsbA	Thiol:disulfide interchange protein OS=Escherichia coli (strain UTI89 / UPEC) OX=364106 GN=dsbA PE=3 SV=1	0.441077	0.623182	0.734632
ycjF	UPF0283 membrane protein YcjF OS=Escherichia coli (strain UTI89 / UPEC) OX=364106 GN=ycjF PE=3 SV=1	0.440339	0.0470235	0.114726
cspE	Cold shock-like protein CspE OS=Escherichia coli (strain UTI89 / UPEC) OX=364106 GN=cspE PE=4 SV=1	0.43725	0.00124057	0.0112762
tyrR	Transcriptional regulatory protein TyrR OS=Escherichia coli (strain UTI89 / UPEC) OX=364106 GN=tyrR PE=4 SV=1	0.437151	0.00540063	0.0281632
bamD	Outer membrane protein assembly factor BamD OS=Escherichia coli (strain UTI89 / UPEC) OX=364106 GN=bamD PE=3 SV=1	0.436141	0.00902037	0.0380707
nlpD	Lipoprotein NlpD OS=Escherichia coli (strain UTI89 / UPEC) OX=364106 GN=nlpD PE=4 SV=1	0.435683	0.275282	0.408702
uxaB	Altronate oxidoreductase OS=Escherichia coli (strain UTI89 / UPEC) OX=364106 GN=uxaB PE=3 SV=1	0.435117	0.12478	0.229738
rnk	Regulator of nucleoside diphosphate kinase OS=Escherichia coli (strain UTI89 / UPEC) OX=364106 GN=rnk PE=3 SV=1	0.434493	0.0172326	0.0576757
msbA	ATP-dependent lipid A-core flippase OS=Escherichia coli (strain UTI89 / UPEC) OX=364106 GN=msbA PE=3 SV=1	0.433686	0.0885745	0.179274
pntA	NAD(P) transhydrogenase subunit alpha OS=Escherichia coli (strain UTI89 / UPEC) OX=364106 GN=pntA PE=3 SV=1	0.432523	0.0285826	0.0813214
rfaP	Lipopolysaccharide core heptose(I) kinase OS=Escherichia coli (strain UTI89 / UPEC) OX=364106 GN=rfaP PE=3 SV=1	0.432144	0.457275	0.588449
yceD	23S rRNA accumulation protein YceD OS=Escherichia coli (strain UTI89 / UPEC) OX=364106 GN=yceD PE=3 SV=1	0.431735	0.0337178	0.090561
parE	DNA topoisomerase 4 subunit B OS=Escherichia coli (strain UTI89 / UPEC) OX=364106 GN=parE PE=3 SV=1	0.430678	0.0212522	0.0673442
aspA	Aspartate ammonia-lyase OS=Escherichia coli (strain UTI89 / UPEC) OX=364106 GN=aspA PE=3 SV=1	0.430248	0.00212518	0.016027
purR	HTH-type transcriptional repressor PurR OS=Escherichia coli (strain UTI89 / UPEC) OX=364106 GN=purR PE=3 SV=1	0.429924	0.00855139	0.0369206
yadF	Carbonic anhydrase OS=Escherichia coli (strain UTI89 / UPEC) OX=364106 GN=yadF PE=3 SV=1	0.428361	0.00482173	0.0263517
iap	Alkaline phosphatase isozyme conversion protein OS=Escherichia coli (strain UTI89 / UPEC) OX=364106 GN=iap PE=4 SV=1	0.426747	0.0143918	0.0516729
rimM	Ribosome maturation factor RimM OS=Escherichia coli (strain UTI89 / UPEC) OX=364106 GN=rimM PE=3 SV=2	0.425345	0.00223093	0.016395
tolA	Membrane spanning protein TolA OS=Escherichia coli (strain UTI89 / UPEC) OX=364106 GN=tolA PE=4 SV=1	0.425215	0.027985	0.0804163
gsp	Glutathionylspermidine synthase OS=Escherichia coli (strain UTI89 / UPEC) OX=364106 GN=gsp PE=3 SV=1	0.424254	0.0321348	0.0877645
yqjG	Putative transferase OS=Escherichia coli (strain UTI89 / UPEC) OX=364106 GN=yqjG PE=4 SV=1	0.422884	0.0082261	0.036057
folA	Dihydrofolate reductase OS=Escherichia coli (strain UTI89 / UPEC) OX=364106 GN=folA PE=1 SV=1	0.422826	0.00597584	0.0293267
yrbC	Uncharacterized protein OS=Escherichia coli (strain UTI89 / UPEC) OX=364106 GN=yrbC PE=4 SV=1	0.421718	0.00372088	0.0223901
yhdG	tRNA-dihydrouridine synthase B OS=Escherichia coli (strain UTI89 / UPEC) OX=364106 GN=yhdG PE=3 SV=1	0.421571	0.426452	0.561771
sufI	Cell division protein FtsP OS=Escherichia coli (strain UTI89 / UPEC) OX=364106 GN=sufI PE=3 SV=1	0.420511	0.0128405	0.0478954
UTI89_C1317	Putative capsid protein gp7 of prophage OS=Escherichia coli (strain UTI89 / UPEC) OX=364106 GN=UTI89_C1317 PE=3 SV=1	0.418957	0.0817326	0.169247
ydfH	HTH gntR-type domain-containing protein OS=Escherichia coli (strain UTI89 / UPEC) OX=364106 GN=ydfH PE=4 SV=1	0.418914	0.686287	0.786024
parC	DNA topoisomerase 4 subunit A OS=Escherichia coli (strain UTI89 / UPEC) OX=364106 GN=parC PE=3 SV=1	0.415839	0.0155334	0.0545246
aidB	Putative acyl-CoA dehydrogenase OS=Escherichia coli (strain UTI89 / UPEC) OX=364106 GN=aidB PE=3 SV=1	0.415233	0.45283	0.584482
yeaC	Uncharacterized protein OS=Escherichia coli (strain UTI89 / UPEC) OX=364106 GN=yeaC PE=4 SV=1	0.414742	0.00347742	0.0215111
rstA	Transcriptional regulatory protein RstA OS=Escherichia coli (strain UTI89 / UPEC) OX=364106 GN=rstA PE=4 SV=1	0.413362	0.00208662	0.0158053
yjeE	t(6)A37 threonylcarbamoyladenosine biosynthesis protein TsaE OS=Escherichia coli (strain UTI89 / UPEC) OX=364106 GN=yjeE PE=3 SV=1	0.411724	0.00848471	0.0368168
xni	Flap endonuclease Xni OS=Escherichia coli (strain UTI89 / UPEC) OX=364106 GN=xni PE=3 SV=2	0.410853	0.038104	0.0981838
osmC	Osmotically inducible protein OsmC OS=Escherichia coli (strain UTI89 / UPEC) OX=364106 GN=osmC PE=4 SV=1	0.408158	0.0118379	0.0450311
rlpA	Endolytic peptidoglycan transglycosylase RlpA OS=Escherichia coli (strain UTI89 / UPEC) OX=364106 GN=rlpA PE=3 SV=1	0.4067	0.00386677	0.0227261
proY	Proline-specific permease ProY OS=Escherichia coli (strain UTI89 / UPEC) OX=364106 GN=proY PE=4 SV=1	0.403924	0.0111745	0.0436388
mutS	DNA mismatch repair protein MutS OS=Escherichia coli (strain UTI89 / UPEC) OX=364106 GN=mutS PE=3 SV=1	0.403248	0.0973172	0.191571
ycaJ	Replication-associated recombination protein A OS=Escherichia coli (strain UTI89 / UPEC) OX=364106 GN=ycaJ PE=3 SV=1	0.403089	0.00832404	0.0363021
alaS	Alanine--tRNA ligase OS=Escherichia coli (strain UTI89 / UPEC) OX=364106 GN=alaS PE=3 SV=1	0.399877	0.000932608	0.00945026
eutB	Probable regulatory subunit of ethanolamine ammonia-lyase OS=Escherichia coli (strain UTI89 / UPEC) OX=364106 GN=eutB PE=4 SV=1	0.397686	0.0981579	0.192416
fabD	Malonyl CoA-acyl carrier protein transacylase OS=Escherichia coli (strain UTI89 / UPEC) OX=364106 GN=fabD PE=3 SV=1	0.397664	0.00613704	0.0298554
tatB	Sec-independent protein translocase protein TatB OS=Escherichia coli (strain UTI89 / UPEC) OX=364106 GN=tatB PE=3 SV=1	0.396642	0.0737046	0.158122
rfaJ	Lipopolysaccharide 1,2-glucosyltransferase OS=Escherichia coli (strain UTI89 / UPEC) OX=364106 GN=rfaJ PE=4 SV=1	0.396557	0.262909	0.396199
dadA	D-amino acid dehydrogenase OS=Escherichia coli (strain UTI89 / UPEC) OX=364106 GN=dadA PE=3 SV=1	0.394877	0.00268928	0.0184796
aroB	3-dehydroquinate synthase OS=Escherichia coli (strain UTI89 / UPEC) OX=364106 GN=aroB PE=3 SV=1	0.394098	0.0268431	0.0785728
rlmH	Ribosomal RNA large subunit methyltransferase H OS=Escherichia coli (strain UTI89 / UPEC) OX=364106 GN=rlmH PE=3 SV=1	0.391863	0.0156816	0.0548221
greA	Transcription elongation factor GreA OS=Escherichia coli (strain UTI89 / UPEC) OX=364106 GN=greA PE=3 SV=1	0.390974	0.00205358	0.0156235
lpxD	UDP-3-O-(3-hydroxymyristoyl)glucosamine N-acyltransferase OS=Escherichia coli (strain UTI89 / UPEC) OX=364106 GN=lpxD PE=3 SV=1	0.390946	0.00730378	0.0333694
gadA	Glutamate decarboxylase OS=Escherichia coli (strain UTI89 / UPEC) OX=364106 GN=gadA PE=3 SV=1	0.390872	0.0139356	0.0507739
yajR	Hypothetical transport protein YajR OS=Escherichia coli (strain UTI89 / UPEC) OX=364106 GN=yajR PE=4 SV=1	0.389676	0.0514211	0.123027
recJ	Single-stranded-DNA-specific exonuclease RecJ OS=Escherichia coli (strain UTI89 / UPEC) OX=364106 GN=recJ PE=3 SV=1	0.389224	0.072369	0.156833
amiC	N-acetylmuramoyl-L-alanine amidase OS=Escherichia coli (strain UTI89 / UPEC) OX=364106 GN=amiC PE=4 SV=1	0.384353	0.00516233	0.0276017
yicH	AsmA domain-containing protein OS=Escherichia coli (strain UTI89 / UPEC) OX=364106 GN=yicH PE=4 SV=1	0.384025	0.00341536	0.021217
slp	Starvation induced outer membrane protein OS=Escherichia coli (strain UTI89 / UPEC) OX=364106 GN=slp PE=4 SV=1	0.383495	0.00309209	0.019909
dksA	RNA polymerase-binding transcription factor DksA OS=Escherichia coli (strain UTI89 / UPEC) OX=364106 GN=dksA PE=3 SV=1	0.383456	0.0063563	0.0306629
iscR	HTH-type transcriptional regulator IscR OS=Escherichia coli (strain UTI89 / UPEC) OX=364106 GN=iscR PE=3 SV=1	0.381053	0.014539	0.0519251
ribF	Riboflavin biosynthesis protein OS=Escherichia coli (strain UTI89 / UPEC) OX=364106 GN=ribF PE=3 SV=1	0.380917	0.00285282	0.0187332
dapE	Succinyl-diaminopimelate desuccinylase OS=Escherichia coli (strain UTI89 / UPEC) OX=364106 GN=dapE PE=3 SV=1	0.378007	0.036138	0.0947047
yiiM	MOSC domain-containing protein OS=Escherichia coli (strain UTI89 / UPEC) OX=364106 GN=yiiM PE=4 SV=1	0.377643	0.987732	0.992906
idi	Isopentenyl-diphosphate Delta-isomerase OS=Escherichia coli (strain UTI89 / UPEC) OX=364106 GN=idi PE=3 SV=1	0.376696	0.298013	0.434686
pabB	Aminodeoxychorismate synthase OS=Escherichia coli (strain UTI89 / UPEC) OX=364106 GN=pabB PE=3 SV=1	0.37651	0.118888	0.222529
fhuA	Ferrichrome-iron receptor FhuA OS=Escherichia coli (strain UTI89 / UPEC) OX=364106 GN=fhuA PE=3 SV=1	0.375805	0.0162082	0.0553194
glgX	Glycogen debranching enzyme OS=Escherichia coli (strain UTI89 / UPEC) OX=364106 GN=glgX PE=3 SV=1	0.375596	0.168785	0.285597
ndh	NADH dehydrogenase OS=Escherichia coli (strain UTI89 / UPEC) OX=364106 GN=ndh PE=4 SV=1	0.373168	0.00411979	0.0237956
surA	Chaperone SurA OS=Escherichia coli (strain UTI89 / UPEC) OX=364106 GN=surA PE=3 SV=1	0.37045	0.00150669	0.0128265
kdpB	Potassium-transporting ATPase ATP-binding subunit OS=Escherichia coli (strain UTI89 / UPEC) OX=364106 GN=kdpB PE=3 SV=1	0.369679	0.00397678	0.0232024
ybgK	AHS2 domain-containing protein OS=Escherichia coli (strain UTI89 / UPEC) OX=364106 GN=ybgK PE=4 SV=1	0.369027	0.0285366	0.0813214
hybC	Probable large subunit, hydrogenase-2 OS=Escherichia coli (strain UTI89 / UPEC) OX=364106 GN=hybC PE=3 SV=1	0.368704	0.22826	0.357393
cspD	Cold shock-like protein CspD OS=Escherichia coli (strain UTI89 / UPEC) OX=364106 GN=cspD PE=4 SV=1	0.367202	0.00350955	0.0215238
gltX	Glutamate--tRNA ligase OS=Escherichia coli (strain UTI89 / UPEC) OX=364106 GN=gltX PE=3 SV=1	0.366984	0.00578141	0.0288637
nadE	NH(3)-dependent NAD(+) synthetase OS=Escherichia coli (strain UTI89 / UPEC) OX=364106 GN=nadE PE=3 SV=1	0.366079	0.0233992	0.0716668
gnsB	Protein that affects unsaturated fatty acid abundance OS=Escherichia coli (strain UTI89 / UPEC) OX=364106 GN=gnsB PE=3 SV=1	0.364982	0.0410976	0.103917
trmB	tRNA (guanine-N(7)-)-methyltransferase OS=Escherichia coli (strain UTI89 / UPEC) OX=364106 GN=trmB PE=3 SV=1	0.361195	0.0736655	0.158122
panD	Aspartate 1-decarboxylase OS=Escherichia coli (strain UTI89 / UPEC) OX=364106 GN=panD PE=3 SV=1	0.357917	0.00422991	0.0243502
ybbM	Putative metal resistance protein OS=Escherichia coli (strain UTI89 / UPEC) OX=364106 GN=ybbM PE=3 SV=1	0.356318	0.00685556	0.0320463
pstB	Phosphate import ATP-binding protein PstB OS=Escherichia coli (strain UTI89 / UPEC) OX=364106 GN=pstB PE=3 SV=1	0.355137	0.0753895	0.160246
yihD	Uncharacterized protein OS=Escherichia coli (strain UTI89 / UPEC) OX=364106 GN=yihD PE=4 SV=1	0.35431	0.0114075	0.0441635
eco	Ecotin OS=Escherichia coli (strain UTI89 / UPEC) OX=364106 GN=eco PE=3 SV=2	0.353974	0.0102356	0.0408741
panB	3-methyl-2-oxobutanoate hydroxymethyltransferase OS=Escherichia coli (strain UTI89 / UPEC) OX=364106 GN=panB PE=3 SV=1	0.35258	0.00197988	0.0153455
uvrA	UvrABC system protein A OS=Escherichia coli (strain UTI89 / UPEC) OX=364106 GN=uvrA PE=3 SV=1	0.349906	0.0132444	0.0489788
rimK	Ribosomal protein S6--L-glutamate ligase OS=Escherichia coli (strain UTI89 / UPEC) OX=364106 GN=rimK PE=3 SV=1	0.34973	0.785687	0.858738
mreB	Cell shape-determining protein MreB OS=Escherichia coli (strain UTI89 / UPEC) OX=364106 GN=mreB PE=3 SV=1	0.348696	0.0685481	0.151384
manA	Mannose-6-phosphate isomerase OS=Escherichia coli (strain UTI89 / UPEC) OX=364106 GN=manA PE=3 SV=1	0.348686	0.0151154	0.0534925
kbaY	D-tagatose-1,6-bisphosphate aldolase subunit KbaY OS=Escherichia coli (strain UTI89 / UPEC) OX=364106 GN=kbaY PE=3 SV=1	0.348138	0.0341478	0.0912454
yifL	Uncharacterized lipoprotein YifL OS=Escherichia coli (strain UTI89 / UPEC) OX=364106 GN=yifL PE=4 SV=1	0.347478	0.0266876	0.0785171
rsmG	Ribosomal RNA small subunit methyltransferase G OS=Escherichia coli (strain UTI89 / UPEC) OX=364106 GN=rsmG PE=3 SV=1	0.34581	0.0995198	0.194204
ygcM	6-carboxy-5,6,7,8-tetrahydropterin synthase OS=Escherichia coli (strain UTI89 / UPEC) OX=364106 GN=ygcM PE=3 SV=1	0.344919	0.292772	0.428127
asd	Aspartate-semialdehyde dehydrogenase OS=Escherichia coli (strain UTI89 / UPEC) OX=364106 GN=asd PE=3 SV=1	0.344522	0.00561536	0.0284725
rpsT	30S ribosomal protein S20 OS=Escherichia coli (strain UTI89 / UPEC) OX=364106 GN=rpsT PE=3 SV=1	0.34375	0.00581486	0.0289402
yebG	Uncharacterized protein OS=Escherichia coli (strain UTI89 / UPEC) OX=364106 GN=yebG PE=4 SV=1	0.343702	0.0171505	0.0576243
feoA	Ferrous iron transport protein A OS=Escherichia coli (strain UTI89 / UPEC) OX=364106 GN=feoA PE=3 SV=1	0.343655	0.0847065	0.172768
rpoE	RNA polymerase sigma factor OS=Escherichia coli (strain UTI89 / UPEC) OX=364106 GN=rpoE PE=3 SV=1	0.3435	0.422791	0.558654
fis	DNA-binding protein Fis OS=Escherichia coli (strain UTI89 / UPEC) OX=364106 GN=fis PE=3 SV=1	0.341971	0.0283097	0.0810795
rplD	50S ribosomal protein L4 OS=Escherichia coli (strain UTI89 / UPEC) OX=364106 GN=rplD PE=3 SV=1	0.340208	0.0039025	0.0228461
dedD	Cell division protein DedD OS=Escherichia coli (strain UTI89 / UPEC) OX=364106 GN=dedD PE=3 SV=1	0.3402	0.279207	0.412481
rpsJ	30S ribosomal protein S10 OS=Escherichia coli (strain UTI89 / UPEC) OX=364106 GN=rpsJ PE=3 SV=1	0.339546	0.00777683	0.0349755
mnmG	tRNA uridine 5-carboxymethylaminomethyl modification enzyme MnmG OS=Escherichia coli (strain UTI89 / UPEC) OX=364106 GN=mnmG PE=3 SV=1	0.339541	0.00562076	0.0284725
mglA	Galactose/methyl galactoside import ATP-binding protein MglA OS=Escherichia coli (strain UTI89 / UPEC) OX=364106 GN=mglA PE=3 SV=1	0.339443	0.0636409	0.144616
yidC	Membrane protein insertase YidC OS=Escherichia coli (strain UTI89 / UPEC) OX=364106 GN=yidC PE=1 SV=1	0.338552	0.0072546	0.033321
rdgC	Recombination-associated protein RdgC OS=Escherichia coli (strain UTI89 / UPEC) OX=364106 GN=rdgC PE=3 SV=1	0.337454	0.0378892	0.097956
ydaL	Smr domain-containing protein OS=Escherichia coli (strain UTI89 / UPEC) OX=364106 GN=ydaL PE=4 SV=1	0.337107	0.467218	0.59741
uxaC	Uronate isomerase OS=Escherichia coli (strain UTI89 / UPEC) OX=364106 GN=uxaC PE=3 SV=1	0.335413	0.0536701	0.126451
pdxA	4-hydroxythreonine-4-phosphate dehydrogenase OS=Escherichia coli (strain UTI89 / UPEC) OX=364106 GN=pdxA PE=3 SV=1	0.333821	0.238648	0.367986
sdaC	Probable serine transporter OS=Escherichia coli (strain UTI89 / UPEC) OX=364106 GN=sdaC PE=4 SV=1	0.332137	0.189912	0.312164
rdoA	Stress response kinase A OS=Escherichia coli (strain UTI89 / UPEC) OX=364106 GN=rdoA PE=3 SV=1	0.329668	0.0205056	0.0659462
slyA	Transcriptional regulator SlyA OS=Escherichia coli (strain UTI89 / UPEC) OX=364106 GN=slyA PE=3 SV=1	0.329122	0.0398712	0.102011
rpsL	30S ribosomal protein S12 OS=Escherichia coli (strain UTI89 / UPEC) OX=364106 GN=rpsL PE=3 SV=2	0.329042	0.00658811	0.0312573
pyrC	Dihydroorotase OS=Escherichia coli (strain UTI89 / UPEC) OX=364106 GN=pyrC PE=3 SV=1	0.326114	0.0256122	0.0762512
nanK	N-acetylmannosamine kinase OS=Escherichia coli (strain UTI89 / UPEC) OX=364106 GN=nanK PE=3 SV=1	0.325393	0.223742	0.352557
waaL	Putative lipid A-core surface polymer ligase OS=Escherichia coli (strain UTI89 / UPEC) OX=364106 GN=waaL PE=4 SV=1	0.324639	0.170419	0.286855
feoB	Ferrous iron transport protein B OS=Escherichia coli (strain UTI89 / UPEC) OX=364106 GN=feoB PE=3 SV=1	0.32455	0.0159486	0.0550905
crl	Sigma factor-binding protein Crl OS=Escherichia coli (strain UTI89 / UPEC) OX=364106 GN=crl PE=3 SV=3	0.323678	0.0134556	0.0495478
msrP	Protein-methionine-sulfoxide reductase catalytic subunit MsrP OS=Escherichia coli (strain UTI89 / UPEC) OX=364106 GN=msrP PE=3 SV=1	0.323273	0.210378	0.336409
glgA	Glycogen synthase OS=Escherichia coli (strain UTI89 / UPEC) OX=364106 GN=glgA PE=3 SV=1	0.323008	0.0354879	0.0935689
fldB	Flavodoxin OS=Escherichia coli (strain UTI89 / UPEC) OX=364106 GN=fldB PE=3 SV=1	0.322984	0.599055	0.717021
yciK	Hypothetical oxidoreductase YciK OS=Escherichia coli (strain UTI89 / UPEC) OX=364106 GN=yciK PE=4 SV=1	0.322674	0.00687534	0.0320463
cydD	Transport ATP-binding protein CydD OS=Escherichia coli (strain UTI89 / UPEC) OX=364106 GN=cydD PE=4 SV=1	0.321051	0.00904799	0.0380707
yhcM	Cell division protein ZapE OS=Escherichia coli (strain UTI89 / UPEC) OX=364106 GN=yhcM PE=3 SV=1	0.320938	0.0634219	0.144308
yfeY	Uncharacterized protein OS=Escherichia coli (strain UTI89 / UPEC) OX=364106 GN=yfeY PE=4 SV=1	0.320925	0.101998	0.198049
rpoA	DNA-directed RNA polymerase subunit alpha OS=Escherichia coli (strain UTI89 / UPEC) OX=364106 GN=rpoA PE=3 SV=1	0.320068	0.0117864	0.0450072
yceI	Protein YceI OS=Escherichia coli (strain UTI89 / UPEC) OX=364106 GN=yceI PE=3 SV=1	0.319884	0.0479805	0.116872
mtfA	Protein MtfA OS=Escherichia coli (strain UTI89 / UPEC) OX=364106 GN=mtfA PE=3 SV=2	0.318821	0.0103609	0.0410361
engA	GTPase Der OS=Escherichia coli (strain UTI89 / UPEC) OX=364106 GN=engA PE=3 SV=1	0.317785	0.0429383	0.107315
ispH	4-hydroxy-3-methylbut-2-enyl diphosphate reductase OS=Escherichia coli (strain UTI89 / UPEC) OX=364106 GN=ispH PE=3 SV=1	0.316759	0.0179765	0.0595882
ybiS	Protein YbiS OS=Escherichia coli (strain UTI89 / UPEC) OX=364106 GN=ybiS PE=3 SV=1	0.316755	0.00552242	0.0284693
ycfH	Putative deoxyribonuclease YcfH OS=Escherichia coli (strain UTI89 / UPEC) OX=364106 GN=ycfH PE=3 SV=1	0.316438	0.717971	0.810416
folC	Dihydrofolate synthase/folylpolyglutamate synthase OS=Escherichia coli (strain UTI89 / UPEC) OX=364106 GN=folC PE=3 SV=1	0.316332	0.00723849	0.033321
cld	Regulator of length of O-antigen component of lipopolysaccharide chains OS=Escherichia coli (strain UTI89 / UPEC) OX=364106 GN=cld PE=4 SV=1	0.31622	0.0141911	0.0510585
yjjK	Energy-dependent translational throttle protein EttA OS=Escherichia coli (strain UTI89 / UPEC) OX=364106 GN=yjjK PE=3 SV=1	0.315638	0.00716572	0.0330888
dapF	Diaminopimelate epimerase OS=Escherichia coli (strain UTI89 / UPEC) OX=364106 GN=dapF PE=3 SV=1	0.314629	0.0786378	0.165417
rpsR	30S ribosomal protein S18 OS=Escherichia coli (strain UTI89 / UPEC) OX=364106 GN=rpsR PE=3 SV=1	0.313884	0.0339438	0.0910262
glcG	Protein GlcG OS=Escherichia coli (strain UTI89 / UPEC) OX=364106 GN=glcG PE=4 SV=1	0.313718	0.990235	0.993687
typA	50S ribosomal subunit assembly factor BipA OS=Escherichia coli (strain UTI89 / UPEC) OX=364106 GN=typA PE=3 SV=1	0.313572	0.0254235	0.0758315
yfeX	Uncharacterized protein OS=Escherichia coli (strain UTI89 / UPEC) OX=364106 GN=yfeX PE=4 SV=1	0.31337	0.00903797	0.0380707
nth	Endonuclease III OS=Escherichia coli (strain UTI89 / UPEC) OX=364106 GN=nth PE=3 SV=1	0.312251	0.939274	0.964977
ychF	Ribosome-binding ATPase YchF OS=Escherichia coli (strain UTI89 / UPEC) OX=364106 GN=ychF PE=3 SV=1	0.311953	0.00819265	0.036057
yhjM	Glucanase OS=Escherichia coli (strain UTI89 / UPEC) OX=364106 GN=yhjM PE=3 SV=1	0.310404	0.0138433	0.0505974
yeiP	Elongation factor P-like protein OS=Escherichia coli (strain UTI89 / UPEC) OX=364106 GN=yeiP PE=3 SV=2	0.309331	0.011486	0.0441788
pldA	Phospholipase A1 OS=Escherichia coli (strain UTI89 / UPEC) OX=364106 GN=pldA PE=3 SV=1	0.307094	0.501912	0.628864
ais	Lipopolysaccharide core heptose(II)-phosphate phosphatase OS=Escherichia coli (strain UTI89 / UPEC) OX=364106 GN=ais PE=3 SV=2	0.306824	0.454068	0.585206
hrpA	ATP-dependent helicase HrpA OS=Escherichia coli (strain UTI89 / UPEC) OX=364106 GN=hrpA PE=4 SV=1	0.305294	0.0898171	0.180997
hisS	Histidine--tRNA ligase OS=Escherichia coli (strain UTI89 / UPEC) OX=364106 GN=hisS PE=3 SV=1	0.303598	0.0442961	0.110002
yhaE	2-hydroxy-3-oxopropionate reductase OS=Escherichia coli (strain UTI89 / UPEC) OX=364106 GN=yhaE PE=3 SV=1	0.301902	0.0961777	0.190044
lpoB	Penicillin-binding protein activator LpoB OS=Escherichia coli (strain UTI89 / UPEC) OX=364106 GN=lpoB PE=1 SV=1	0.301756	0.0692186	0.152136
xasA	Glutamate/gamma-aminobutyrate antiporter OS=Escherichia coli (strain UTI89 / UPEC) OX=364106 GN=xasA PE=3 SV=1	0.301546	0.721699	0.813561
accD	Acetyl-coenzyme A carboxylase carboxyl transferase subunit beta OS=Escherichia coli (strain UTI89 / UPEC) OX=364106 GN=accD PE=3 SV=2	0.301008	0.00802304	0.035619
rplM	50S ribosomal protein L13 OS=Escherichia coli (strain UTI89 / UPEC) OX=364106 GN=rplM PE=3 SV=2	0.299625	0.034184	0.0912454
glgP	Alpha-1,4 glucan phosphorylase OS=Escherichia coli (strain UTI89 / UPEC) OX=364106 GN=glgP PE=3 SV=1	0.299528	0.0460129	0.11308
galF	Alpha-D-glucosyl-1-phosphate uridylyltransferase OS=Escherichia coli (strain UTI89 / UPEC) OX=364106 GN=galF PE=3 SV=1	0.298234	0.227118	0.356252
ydgJ	Hypothetical oxidoreductase YdgJ OS=Escherichia coli (strain UTI89 / UPEC) OX=364106 GN=ydgJ PE=4 SV=1	0.297959	0.0529404	0.125453
yhhA	Uncharacterized protein OS=Escherichia coli (strain UTI89 / UPEC) OX=364106 GN=yhhA PE=4 SV=1	0.297732	0.0415869	0.104397
xerD	Tyrosine recombinase XerD OS=Escherichia coli (strain UTI89 / UPEC) OX=364106 GN=xerD PE=3 SV=1	0.295405	0.0771554	0.162695
UTI89_P141	AB hydrolase-1 domain-containing protein OS=Escherichia coli (strain UTI89 / UPEC) OX=364106 GN=UTI89_P141 PE=4 SV=1	0.295031	0.0856478	0.174221
yciH	Putative translation initiation factor OS=Escherichia coli (strain UTI89 / UPEC) OX=364106 GN=yciH PE=3 SV=1	0.293709	0.102343	0.198368
ygaD	Protein YgaD OS=Escherichia coli (strain UTI89 / UPEC) OX=364106 GN=ygaD PE=4 SV=1	0.293223	0.0102364	0.0408741
ldcA	Muramoyltetrapeptide carboxypeptidase OS=Escherichia coli (strain UTI89 / UPEC) OX=364106 GN=ldcA PE=3 SV=1	0.293134	0.276221	0.40912
sodC	Superoxide dismutase [Cu-Zn] OS=Escherichia coli (strain UTI89 / UPEC) OX=364106 GN=sodC PE=3 SV=1	0.291912	0.187081	0.30888
dnaA	Chromosomal replication initiator protein DnaA OS=Escherichia coli (strain UTI89 / UPEC) OX=364106 GN=dnaA PE=3 SV=1	0.290366	0.0278221	0.0801901
dnaJ	Chaperone protein DnaJ OS=Escherichia coli (strain UTI89 / UPEC) OX=364106 GN=dnaJ PE=3 SV=1	0.2903	0.00435101	0.0247177
papC	Outer membrane usher protein PapC OS=Escherichia coli (strain UTI89 / UPEC) OX=364106 GN=papC PE=1 SV=1	0.289947	0.011468	0.0441788
prfA	Peptide chain release factor 1 OS=Escherichia coli (strain UTI89 / UPEC) OX=364106 GN=prfA PE=3 SV=1	0.289722	0.880965	0.923196
nfnB	Oxygen-insensitive NAD(P)H nitroreductase OS=Escherichia coli (strain UTI89 / UPEC) OX=364106 GN=nfnB PE=3 SV=1	0.289608	0.00595135	0.0293267
crp	Catabolite activator protein OS=Escherichia coli (strain UTI89 / UPEC) OX=364106 GN=crp PE=4 SV=1	0.288666	0.027189	0.0790495
nudC	NAD-capped RNA hydrolase NudC OS=Escherichia coli (strain UTI89 / UPEC) OX=364106 GN=nudC PE=3 SV=1	0.287758	0.26486	0.397405
stpA	DNA-binding protein OS=Escherichia coli (strain UTI89 / UPEC) OX=364106 GN=stpA PE=3 SV=1	0.28655	0.111886	0.21304
accB	Biotin carboxyl carrier protein of acetyl-CoA carboxylase OS=Escherichia coli (strain UTI89 / UPEC) OX=364106 GN=accB PE=4 SV=1	0.283598	0.0814028	0.16905
sapA	Peptide transport periplasmic protein SapA OS=Escherichia coli (strain UTI89 / UPEC) OX=364106 GN=sapA PE=3 SV=1	0.281715	0.00559196	0.0284725
efeO	Iron uptake system component EfeO OS=Escherichia coli (strain UTI89 / UPEC) OX=364106 GN=efeO PE=3 SV=1	0.281552	0.0159669	0.0550905
iroE	IroE protein OS=Escherichia coli (strain UTI89 / UPEC) OX=364106 GN=iroE PE=4 SV=1	0.281442	0.0267683	0.0785728
selB	SelB translation factor OS=Escherichia coli (strain UTI89 / UPEC) OX=364106 GN=selB PE=4 SV=1	0.281085	0.388304	0.529282
rplU	50S ribosomal protein L21 OS=Escherichia coli (strain UTI89 / UPEC) OX=364106 GN=rplU PE=3 SV=1	0.280497	0.0180438	0.0596967
UTI89_C4377	Uncharacterized protein OS=Escherichia coli (strain UTI89 / UPEC) OX=364106 GN=UTI89_C4377 PE=3 SV=1	0.280279	0.0138579	0.0505974
secD	Protein translocase subunit SecD OS=Escherichia coli (strain UTI89 / UPEC) OX=364106 GN=secD PE=3 SV=1	0.280111	0.00791022	0.03528
accA	Acetyl-coenzyme A carboxylase carboxyl transferase subunit alpha OS=Escherichia coli (strain UTI89 / UPEC) OX=364106 GN=accA PE=3 SV=1	0.279379	0.00537769	0.0281632
pth	Peptidyl-tRNA hydrolase OS=Escherichia coli (strain UTI89 / UPEC) OX=364106 GN=pth PE=3 SV=1	0.279063	0.139174	0.2483
nagA	N-acetylglucosamine-6-phosphate deacetylase OS=Escherichia coli (strain UTI89 / UPEC) OX=364106 GN=nagA PE=3 SV=1	0.279032	0.020861	0.0664703
rpsG	30S ribosomal protein S7 OS=Escherichia coli (strain UTI89 / UPEC) OX=364106 GN=rpsG PE=3 SV=1	0.276503	0.0127791	0.0477693
ftsN	Cell division protein FtsN OS=Escherichia coli (strain UTI89 / UPEC) OX=364106 GN=ftsN PE=3 SV=1	0.274186	0.0547306	0.128424
cysM	Cysteine synthase OS=Escherichia coli (strain UTI89 / UPEC) OX=364106 GN=cysM PE=3 SV=1	0.274009	0.0701201	0.153482
ygiN	Protein YgiN OS=Escherichia coli (strain UTI89 / UPEC) OX=364106 GN=ygiN PE=4 SV=1	0.272727	0.0352026	0.0931009
slyX	Protein SlyX OS=Escherichia coli (strain UTI89 / UPEC) OX=364106 GN=slyX PE=3 SV=1	0.272599	0.139048	0.2483
rpmG	50S ribosomal protein L33 OS=Escherichia coli (strain UTI89 / UPEC) OX=364106 GN=rpmG PE=3 SV=1	0.271724	0.317133	0.456027
rpsN	30S ribosomal protein S14 OS=Escherichia coli (strain UTI89 / UPEC) OX=364106 GN=rpsN PE=3 SV=1	0.269888	0.0198816	0.0641786
rplN	50S ribosomal protein L14 OS=Escherichia coli (strain UTI89 / UPEC) OX=364106 GN=rplN PE=3 SV=1	0.269837	0.0530112	0.125453
UTI89_C3095	Potential molybdenum-pterin-binding-protein OS=Escherichia coli (strain UTI89 / UPEC) OX=364106 GN=UTI89_C3095 PE=4 SV=1	0.268365	0.0602711	0.138415
engB	Probable GTP-binding protein EngB OS=Escherichia coli (strain UTI89 / UPEC) OX=364106 GN=engB PE=3 SV=2	0.268192	0.0536044	0.126451
nagE	N-acetylglucosamine PTS permease OS=Escherichia coli (strain UTI89 / UPEC) OX=364106 GN=nagE PE=4 SV=1	0.267804	0.00596465	0.0293267
ydjN	Hypothetical symporter YdjN OS=Escherichia coli (strain UTI89 / UPEC) OX=364106 GN=ydjN PE=4 SV=1	0.266184	0.0161809	0.0553194
ycfP	UPF0227 protein YcfP OS=Escherichia coli (strain UTI89 / UPEC) OX=364106 GN=ycfP PE=3 SV=1	0.265777	0.0352704	0.0931375
wbdM	Putative glycosyltransferase WbdM OS=Escherichia coli (strain UTI89 / UPEC) OX=364106 GN=wbdM PE=4 SV=1	0.265745	0.179381	0.298738
grxB	Glutaredoxin 2 OS=Escherichia coli (strain UTI89 / UPEC) OX=364106 GN=grxB PE=4 SV=1	0.265185	0.387768	0.528969
yfgC	Beta-barrel assembly-enhancing protease OS=Escherichia coli (strain UTI89 / UPEC) OX=364106 GN=yfgC PE=3 SV=1	0.263957	0.951028	0.972753
rpmJ1	50S ribosomal protein L36 1 OS=Escherichia coli (strain UTI89 / UPEC) OX=364106 GN=rpmJ1 PE=3 SV=1	0.263324	0.163384	0.278559
sra	Stationary-phase-induced ribosome-associated protein OS=Escherichia coli (strain UTI89 / UPEC) OX=364106 GN=sra PE=3 SV=1	0.262648	0.0333124	0.0898915
rfbA	Glucose-1-phosphate thymidylyltransferase OS=Escherichia coli (strain UTI89 / UPEC) OX=364106 GN=rfbA PE=3 SV=1	0.262534	0.00666222	0.0315224
sufD	Component of SufB-SufC-SufD cysteine desulfurase (SufS) activator complex OS=Escherichia coli (strain UTI89 / UPEC) OX=364106 GN=sufD PE=3 SV=1	0.262208	0.120892	0.224736
glnB	Nitrogen regulatory protein P-II OS=Escherichia coli (strain UTI89 / UPEC) OX=364106 GN=glnB PE=3 SV=1	0.261504	0.018622	0.0610252
rpmC	50S ribosomal protein L29 OS=Escherichia coli (strain UTI89 / UPEC) OX=364106 GN=rpmC PE=3 SV=1	0.261199	0.0514093	0.123027
priC	Primosomal replication protein N OS=Escherichia coli (strain UTI89 / UPEC) OX=364106 GN=priC PE=4 SV=1	0.261076	0.100245	0.195178
prfC	Peptide chain release factor 3 OS=Escherichia coli (strain UTI89 / UPEC) OX=364106 GN=prfC PE=3 SV=1	0.260444	0.0685424	0.151384
fbp	Fructose-1,6-bisphosphatase class 1 OS=Escherichia coli (strain UTI89 / UPEC) OX=364106 GN=fbp PE=3 SV=2	0.260187	0.0495267	0.120299
rplE	50S ribosomal protein L5 OS=Escherichia coli (strain UTI89 / UPEC) OX=364106 GN=rplE PE=3 SV=1	0.259507	0.0336813	0.090561
ftsE	Cell division ATP-binding protein FtsE OS=Escherichia coli (strain UTI89 / UPEC) OX=364106 GN=ftsE PE=3 SV=1	0.258757	0.0170343	0.0574956
dcuA	Anaerobic C4-dicarboxylate transporter OS=Escherichia coli (strain UTI89 / UPEC) OX=364106 GN=dcuA PE=3 SV=1	0.257277	0.00941919	0.0389161
yfiN	Uncharacterized protein OS=Escherichia coli (strain UTI89 / UPEC) OX=364106 GN=yfiN PE=4 SV=1	0.254803	0.108142	0.207282
rplC	50S ribosomal protein L3 OS=Escherichia coli (strain UTI89 / UPEC) OX=364106 GN=rplC PE=3 SV=1	0.254171	0.0624859	0.142366
aspS	Aspartate--tRNA ligase OS=Escherichia coli (strain UTI89 / UPEC) OX=364106 GN=aspS PE=3 SV=1	0.253157	0.0366412	0.0957326
ykgG	LUD_dom domain-containing protein OS=Escherichia coli (strain UTI89 / UPEC) OX=364106 GN=ykgG PE=4 SV=1	0.253076	0.10016	0.195178
ihfA	Integration host factor subunit alpha OS=Escherichia coli (strain UTI89 / UPEC) OX=364106 GN=ihfA PE=3 SV=1	0.252138	0.0227053	0.0701468
fabB	Bifunctional beta-ketoacyl-ACP synthase I/malonyl-ACP decarboxylase OS=Escherichia coli (strain UTI89 / UPEC) OX=364106 GN=fabB PE=3 SV=1	0.252133	0.0112865	0.0439004
rplO	50S ribosomal protein L15 OS=Escherichia coli (strain UTI89 / UPEC) OX=364106 GN=rplO PE=3 SV=1	0.251477	0.0102481	0.0408741
uup	ATP-binding protein Uup OS=Escherichia coli (strain UTI89 / UPEC) OX=364106 GN=uup PE=3 SV=1	0.24982	0.0304678	0.0843302
katE	Catalase OS=Escherichia coli (strain UTI89 / UPEC) OX=364106 GN=katE PE=3 SV=1	0.249288	0.911442	0.946368
rlmG	Ribosomal RNA large subunit methyltransferase G OS=Escherichia coli (strain UTI89 / UPEC) OX=364106 GN=rlmG PE=3 SV=1	0.248659	0.0730175	0.15743
lysP	Lysine-specific permease OS=Escherichia coli (strain UTI89 / UPEC) OX=364106 GN=lysP PE=4 SV=1	0.247681	0.522237	0.6456
rplK	50S ribosomal protein L11 OS=Escherichia coli (strain UTI89 / UPEC) OX=364106 GN=rplK PE=3 SV=3	0.246289	0.0437546	0.108882
murQ	N-acetylmuramic acid 6-phosphate etherase OS=Escherichia coli (strain UTI89 / UPEC) OX=364106 GN=murQ PE=3 SV=1	0.245175	0.712817	0.806438
lptE	LPS-assembly lipoprotein LptE OS=Escherichia coli (strain UTI89 / UPEC) OX=364106 GN=lptE PE=3 SV=1	0.244581	0.0160565	0.0551596
ygiX	Transcriptional Regulatory protein QseB OS=Escherichia coli (strain UTI89 / UPEC) OX=364106 GN=ygiX PE=4 SV=1	0.244349	0.98651	0.992591
yrbH	Arabinose 5-phosphate isomerase OS=Escherichia coli (strain UTI89 / UPEC) OX=364106 GN=yrbH PE=3 SV=1	0.241347	0.0517495	0.123441
rplJ	50S ribosomal protein L10 OS=Escherichia coli (strain UTI89 / UPEC) OX=364106 GN=rplJ PE=3 SV=1	0.241284	0.168845	0.285597
UTI89_C2960	Uncharacterized protein OS=Escherichia coli (strain UTI89 / UPEC) OX=364106 GN=UTI89_C2960 PE=4 SV=1	0.240344	0.958713	0.97572
ycbX	Uncharacterized protein OS=Escherichia coli (strain UTI89 / UPEC) OX=364106 GN=ycbX PE=4 SV=1	0.239802	0.0140432	0.0510583
yejK	Nucleoid-associated protein YejK OS=Escherichia coli (strain UTI89 / UPEC) OX=364106 GN=yejK PE=3 SV=1	0.239641	0.0820116	0.169442
gnd	6-phosphogluconate dehydrogenase, decarboxylating OS=Escherichia coli (strain UTI89 / UPEC) OX=364106 GN=gnd PE=3 SV=1	0.237701	0.0166195	0.0562783
leuS	Leucine--tRNA ligase OS=Escherichia coli (strain UTI89 / UPEC) OX=364106 GN=leuS PE=3 SV=2	0.237298	0.0159817	0.0550905
yhbL	Glyoxalase OS=Escherichia coli (strain UTI89 / UPEC) OX=364106 GN=yhbL PE=3 SV=1	0.23685	0.0219313	0.0686149
yibN	Rhodanese domain-containing protein OS=Escherichia coli (strain UTI89 / UPEC) OX=364106 GN=yibN PE=4 SV=1	0.236488	0.0358077	0.0941246
lepA	Elongation factor 4 OS=Escherichia coli (strain UTI89 / UPEC) OX=364106 GN=lepA PE=3 SV=1	0.236474	0.0131879	0.0489788
lptD	LPS-assembly protein LptD OS=Escherichia coli (strain UTI89 / UPEC) OX=364106 GN=lptD PE=3 SV=1	0.23576	0.0107257	0.0422906
cysQ	3'(2'),5'-bisphosphate nucleotidase CysQ OS=Escherichia coli (strain UTI89 / UPEC) OX=364106 GN=cysQ PE=3 SV=1	0.234942	0.0958289	0.18979
secF	Protein-export membrane protein SecF OS=Escherichia coli (strain UTI89 / UPEC) OX=364106 GN=secF PE=3 SV=1	0.232934	0.024921	0.0745903
cysN	Sulfate adenylyltransferase subunit 1 OS=Escherichia coli (strain UTI89 / UPEC) OX=364106 GN=cysN PE=3 SV=1	0.232442	0.953675	0.972836
trpA	Tryptophan synthase alpha chain OS=Escherichia coli (strain UTI89 / UPEC) OX=364106 GN=trpA PE=3 SV=1	0.230903	0.41525	0.554565
def	Peptide deformylase OS=Escherichia coli (strain UTI89 / UPEC) OX=364106 GN=def PE=3 SV=1	0.230805	0.0306956	0.084413
fabG	3-oxoacyl-[acyl-carrier-protein] reductase OS=Escherichia coli (strain UTI89 / UPEC) OX=364106 GN=fabG PE=3 SV=1	0.230202	0.0836719	0.171821
rseA	Anti-sigma-E factor RseA OS=Escherichia coli (strain UTI89 / UPEC) OX=364106 GN=rseA PE=3 SV=1	0.22861	0.0573854	0.13339
rpoZ	DNA-directed RNA polymerase subunit omega OS=Escherichia coli (strain UTI89 / UPEC) OX=364106 GN=rpoZ PE=3 SV=1	0.226838	0.0296373	0.0832253
exuR	Exu regulon transcriptional regulator OS=Escherichia coli (strain UTI89 / UPEC) OX=364106 GN=exuR PE=4 SV=1	0.226726	0.104385	0.201647
gpmB	Probable phosphoglycerate mutase GpmB OS=Escherichia coli (strain UTI89 / UPEC) OX=364106 GN=gpmB PE=3 SV=1	0.225994	0.01846	0.0607245
rpsP	30S ribosomal protein S16 OS=Escherichia coli (strain UTI89 / UPEC) OX=364106 GN=rpsP PE=3 SV=1	0.225036	0.309192	0.448341
yfgL	Outer membrane protein assembly factor BamB OS=Escherichia coli (strain UTI89 / UPEC) OX=364106 GN=yfgL PE=3 SV=1	0.225024	0.0172185	0.0576757
yciS	Lipopolysaccharide assembly protein A OS=Escherichia coli (strain UTI89 / UPEC) OX=364106 GN=yciS PE=3 SV=1	0.222416	0.239785	0.36941
mdoB	Phosphoglycerol transferase I OS=Escherichia coli (strain UTI89 / UPEC) OX=364106 GN=mdoB PE=3 SV=1	0.221664	0.120222	0.223935
hldE	Bifunctional protein HldE OS=Escherichia coli (strain UTI89 / UPEC) OX=364106 GN=hldE PE=3 SV=1	0.220281	0.0656083	0.147665
ybeB	Ribosomal silencing factor RsfS OS=Escherichia coli (strain UTI89 / UPEC) OX=364106 GN=ybeB PE=3 SV=1	0.219816	0.0262925	0.077619
ompA	Outer membrane protein A OS=Escherichia coli (strain UTI89 / UPEC) OX=364106 GN=ompA PE=3 SV=1	0.219802	0.0140728	0.0510583
rplY	50S ribosomal protein L25 OS=Escherichia coli (strain UTI89 / UPEC) OX=364106 GN=rplY PE=3 SV=1	0.219107	0.0109377	0.042833
yojN	Phosphotransferase RcsD OS=Escherichia coli (strain UTI89 / UPEC) OX=364106 GN=yojN PE=3 SV=1	0.217786	0.532217	0.65561
aroK	Shikimate kinase 1 OS=Escherichia coli (strain UTI89 / UPEC) OX=364106 GN=aroK PE=3 SV=1	0.215128	0.0372274	0.0968249
kpsT	Polysialic acid transport ATP-binding protein kpsT OS=Escherichia coli (strain UTI89 / UPEC) OX=364106 GN=kpsT PE=4 SV=1	0.212289	0.160143	0.276016
ecfE	Zinc metalloprotease OS=Escherichia coli (strain UTI89 / UPEC) OX=364106 GN=ecfE PE=3 SV=1	0.211772	0.025684	0.0762512
topA	DNA topoisomerase 1 OS=Escherichia coli (strain UTI89 / UPEC) OX=364106 GN=topA PE=3 SV=1	0.211367	0.0232141	0.071463
map	Methionine aminopeptidase OS=Escherichia coli (strain UTI89 / UPEC) OX=364106 GN=map PE=3 SV=1	0.211068	0.0223076	0.0694149
yniC	Uncharacterized protein OS=Escherichia coli (strain UTI89 / UPEC) OX=364106 GN=yniC PE=4 SV=1	0.209758	0.0839366	0.171857
yfbT	Protein YfbT OS=Escherichia coli (strain UTI89 / UPEC) OX=364106 GN=yfbT PE=4 SV=1	0.209191	0.622803	0.734632
dacA	Serine-type D-Ala-D-Ala carboxypeptidase OS=Escherichia coli (strain UTI89 / UPEC) OX=364106 GN=dacA PE=3 SV=1	0.208883	0.044671	0.110526
ypeA	Acetyltransferase YpeA OS=Escherichia coli (strain UTI89 / UPEC) OX=364106 GN=ypeA PE=3 SV=2	0.208331	0.0914734	0.183265
tktB	Transketolase OS=Escherichia coli (strain UTI89 / UPEC) OX=364106 GN=tktB PE=3 SV=1	0.207973	0.0415894	0.104397
ahpC	Alkyl hydroperoxide reductase C OS=Escherichia coli (strain UTI89 / UPEC) OX=364106 GN=ahpC PE=3 SV=1	0.207863	0.0294934	0.0830804
pgl	6-phosphogluconolactonase OS=Escherichia coli (strain UTI89 / UPEC) OX=364106 GN=pgl PE=3 SV=1	0.207476	0.0896209	0.180931
ftsX	Cell division protein FtsX OS=Escherichia coli (strain UTI89 / UPEC) OX=364106 GN=ftsX PE=3 SV=1	0.205652	0.145596	0.257364
sspA	Stringent starvation protein A OS=Escherichia coli (strain UTI89 / UPEC) OX=364106 GN=sspA PE=3 SV=1	0.205393	0.437033	0.570489
yeeN	Probable transcriptional regulatory protein YeeN OS=Escherichia coli (strain UTI89 / UPEC) OX=364106 GN=yeeN PE=3 SV=1	0.204564	0.275893	0.408985
cbpA	Curved DNA-binding protein OS=Escherichia coli (strain UTI89 / UPEC) OX=364106 GN=cbpA PE=3 SV=1	0.204456	0.28445	0.418755
yjeF	Bifunctional NAD(P)H-hydrate repair enzyme OS=Escherichia coli (strain UTI89 / UPEC) OX=364106 GN=yjeF PE=3 SV=1	0.204017	0.037816	0.0979134
yjgR	DUF853 domain-containing protein OS=Escherichia coli (strain UTI89 / UPEC) OX=364106 GN=yjgR PE=4 SV=1	0.203247	0.322	0.460723
UTI89_C1228	EIICB-Glc OS=Escherichia coli (strain UTI89 / UPEC) OX=364106 GN=UTI89_C1228 PE=4 SV=1	0.202945	0.0462376	0.113427
csrA	Translational regulator CsrA OS=Escherichia coli (strain UTI89 / UPEC) OX=364106 GN=csrA PE=3 SV=1	0.202379	0.167201	0.283929
UTI89_C2133	Outer membrane porin protein NmpC OS=Escherichia coli (strain UTI89 / UPEC) OX=364106 GN=UTI89_C2133 PE=3 SV=1	0.201229	0.0413788	0.104171
rfbB	dTDP-glucose 4,6-dehydratase OS=Escherichia coli (strain UTI89 / UPEC) OX=364106 GN=rfbB PE=3 SV=1	0.200616	0.123156	0.227476
yfaZ	Uncharacterized protein OS=Escherichia coli (strain UTI89 / UPEC) OX=364106 GN=yfaZ PE=4 SV=1	0.200606	0.300736	0.437919
purC	Phosphoribosylaminoimidazole-succinocarboxamide synthase OS=Escherichia coli (strain UTI89 / UPEC) OX=364106 GN=purC PE=3 SV=1	0.200293	0.0674606	0.150522
metQ	Lipoprotein OS=Escherichia coli (strain UTI89 / UPEC) OX=364106 GN=metQ PE=3 SV=1	0.199876	0.082465	0.170152
ygaV	Hypothetical transcriptional regulator protein OS=Escherichia coli (strain UTI89 / UPEC) OX=364106 GN=ygaV PE=4 SV=1	0.199066	0.629012	0.739989
ynaF	Usp domain-containing protein OS=Escherichia coli (strain UTI89 / UPEC) OX=364106 GN=ynaF PE=3 SV=1	0.198982	0.122341	0.226699
ccdA	Plasmid maintenance protein CcdA OS=Escherichia coli (strain UTI89 / UPEC) OX=364106 GN=ccdA PE=4 SV=1	0.198299	0.444818	0.577595
glpD	Glycerol-3-phosphate dehydrogenase OS=Escherichia coli (strain UTI89 / UPEC) OX=364106 GN=glpD PE=3 SV=1	0.198109	0.0245438	0.0738453
nanM	N-acetylneuraminate epimerase OS=Escherichia coli (strain UTI89 / UPEC) OX=364106 GN=nanM PE=3 SV=2	0.197743	0.115411	0.217119
amiA	N-acetylmuramoyl-L-alanine amidase OS=Escherichia coli (strain UTI89 / UPEC) OX=364106 GN=amiA PE=4 SV=1	0.196324	0.785542	0.858738
ypdB	Uncharacterized protein OS=Escherichia coli (strain UTI89 / UPEC) OX=364106 GN=ypdB PE=4 SV=1	0.195618	0.2852	0.419184
rpoC	DNA-directed RNA polymerase subunit beta' OS=Escherichia coli (strain UTI89 / UPEC) OX=364106 GN=rpoC PE=3 SV=1	0.195531	0.0410947	0.103917
rplP	50S ribosomal protein L16 OS=Escherichia coli (strain UTI89 / UPEC) OX=364106 GN=rplP PE=3 SV=1	0.195249	0.0851847	0.173484
gdhA	Glutamate dehydrogenase OS=Escherichia coli (strain UTI89 / UPEC) OX=364106 GN=gdhA PE=3 SV=1	0.194781	0.0262543	0.077619
ycgT	DhaK domain-containing protein OS=Escherichia coli (strain UTI89 / UPEC) OX=364106 GN=ycgT PE=4 SV=1	0.194713	0.17783	0.297013
fsr	Fosmidomycin resistance protein OS=Escherichia coli (strain UTI89 / UPEC) OX=364106 GN=fsr PE=4 SV=1	0.194213	0.0240595	0.0734114
potA	Spermidine/putrescine import ATP-binding protein PotA OS=Escherichia coli (strain UTI89 / UPEC) OX=364106 GN=potA PE=3 SV=1	0.19263	0.345869	0.485622
asmA	AsmA suppressor of OmpF assembly mutants OS=Escherichia coli (strain UTI89 / UPEC) OX=364106 GN=asmA PE=4 SV=1	0.192627	0.173369	0.290688
glk	Glucokinase OS=Escherichia coli (strain UTI89 / UPEC) OX=364106 GN=glk PE=3 SV=1	0.192117	0.0696113	0.152756
moaB	Molybdenum cofactor biosynthesis protein B OS=Escherichia coli (strain UTI89 / UPEC) OX=364106 GN=moaB PE=3 SV=1	0.191886	0.0682504	0.15137
ubiG	Ubiquinone biosynthesis O-methyltransferase OS=Escherichia coli (strain UTI89 / UPEC) OX=364106 GN=ubiG PE=3 SV=1	0.191788	0.0652888	0.147308
galR	Galactose operon repressor OS=Escherichia coli (strain UTI89 / UPEC) OX=364106 GN=galR PE=4 SV=1	0.191314	0.515384	0.639416
mutL	DNA mismatch repair protein MutL OS=Escherichia coli (strain UTI89 / UPEC) OX=364106 GN=mutL PE=3 SV=1	0.191083	0.895751	0.934175
rpsF	30S ribosomal protein S6 OS=Escherichia coli (strain UTI89 / UPEC) OX=364106 GN=rpsF PE=3 SV=1	0.190561	0.0347961	0.0923085
dld	Quinone-dependent D-lactate dehydrogenase OS=Escherichia coli (strain UTI89 / UPEC) OX=364106 GN=dld PE=3 SV=1	0.190204	0.0691364	0.152136
dut	Deoxyuridine 5'-triphosphate nucleotidohydrolase OS=Escherichia coli (strain UTI89 / UPEC) OX=364106 GN=dut PE=3 SV=1	0.189614	0.200342	0.325466
rpsK	30S ribosomal protein S11 OS=Escherichia coli (strain UTI89 / UPEC) OX=364106 GN=rpsK PE=3 SV=1	0.188824	0.0724839	0.156833
mrr	Mrr protein OS=Escherichia coli (strain UTI89 / UPEC) OX=364106 GN=mrr PE=4 SV=1	0.187823	0.964956	0.97913
yggE	Uncharacterized protein OS=Escherichia coli (strain UTI89 / UPEC) OX=364106 GN=yggE PE=4 SV=1	0.186939	0.122563	0.226866
pal	Peptidoglycan-associated protein OS=Escherichia coli (strain UTI89 / UPEC) OX=364106 GN=pal PE=3 SV=1	0.186571	0.076764	0.162266
trpS	Tryptophan--tRNA ligase OS=Escherichia coli (strain UTI89 / UPEC) OX=364106 GN=trpS PE=3 SV=1	0.186417	0.064472	0.145737
yeaZ	t(6)A37 threonylcarbamoyladenosine biosynthesis protein TsaB OS=Escherichia coli (strain UTI89 / UPEC) OX=364106 GN=yeaZ PE=3 SV=1	0.186257	0.0241328	0.0735049
miaA	tRNA dimethylallyltransferase OS=Escherichia coli (strain UTI89 / UPEC) OX=364106 GN=miaA PE=3 SV=1	0.186167	0.631145	0.741488
ubiE	Ubiquinone/menaquinone biosynthesis C-methyltransferase UbiE OS=Escherichia coli (strain UTI89 / UPEC) OX=364106 GN=ubiE PE=3 SV=1	0.185644	0.269864	0.404562
srmB	ATP-dependent RNA helicase SrmB OS=Escherichia coli (strain UTI89 / UPEC) OX=364106 GN=srmB PE=3 SV=1	0.184902	0.0408125	0.1035
ybaB	Nucleoid-associated protein YbaB OS=Escherichia coli (strain UTI89 / UPEC) OX=364106 GN=ybaB PE=3 SV=1	0.184644	0.0523948	0.124465
pflA	Pyruvate formate-lyase-activating enzyme OS=Escherichia coli (strain UTI89 / UPEC) OX=364106 GN=pflA PE=3 SV=1	0.184139	0.683502	0.784029
argS	Arginine--tRNA ligase OS=Escherichia coli (strain UTI89 / UPEC) OX=364106 GN=argS PE=3 SV=1	0.183785	0.128335	0.234203
mukF	Chromosome partition protein MukF OS=Escherichia coli (strain UTI89 / UPEC) OX=364106 GN=mukF PE=3 SV=1	0.183667	0.0896798	0.180931
UTI89_C2289	Protein YeeZ OS=Escherichia coli (strain UTI89 / UPEC) OX=364106 GN=UTI89_C2289 PE=4 SV=1	0.183387	0.257643	0.391471
rpsI	30S ribosomal protein S9 OS=Escherichia coli (strain UTI89 / UPEC) OX=364106 GN=rpsI PE=3 SV=1	0.181417	0.42088	0.556981
ansB	L-asparaginase II OS=Escherichia coli (strain UTI89 / UPEC) OX=364106 GN=ansB PE=3 SV=1	0.181038	0.814605	0.879348
yjfH	23S rRNA (guanosine-2'-O-)-methyltransferase RlmB OS=Escherichia coli (strain UTI89 / UPEC) OX=364106 GN=yjfH PE=3 SV=1	0.180152	0.129766	0.235652
ldhA	Fermentative D-lactate dehydrogenase, NAD-dependent OS=Escherichia coli (strain UTI89 / UPEC) OX=364106 GN=ldhA PE=3 SV=1	0.179592	0.508681	0.63429
yfhM	Alpha-2-macroglobulin OS=Escherichia coli (strain UTI89 / UPEC) OX=364106 GN=yfhM PE=3 SV=1	0.179178	0.0588539	0.135521
nusG	Transcription termination/antitermination protein NusG OS=Escherichia coli (strain UTI89 / UPEC) OX=364106 GN=nusG PE=3 SV=1	0.178663	0.0828995	0.170844
bglA	6-phospho-beta-glucosidase BglA OS=Escherichia coli (strain UTI89 / UPEC) OX=364106 GN=bglA PE=3 SV=1	0.17856	0.113554	0.215503
sanA	SanA protein OS=Escherichia coli (strain UTI89 / UPEC) OX=364106 GN=sanA PE=4 SV=1	0.177541	0.504655	0.630636
UTI89_C2215	Putative polyketide synthase OS=Escherichia coli (strain UTI89 / UPEC) OX=364106 GN=UTI89_C2215 PE=3 SV=1	0.177509	0.741094	0.829137
ddlA	D-alanine--D-alanine ligase OS=Escherichia coli (strain UTI89 / UPEC) OX=364106 GN=ddlA PE=3 SV=1	0.17734	0.0284522	0.0813214
ygfZ	tRNA-modifying protein YgfZ OS=Escherichia coli (strain UTI89 / UPEC) OX=364106 GN=ygfZ PE=3 SV=3	0.177126	0.200519	0.325466
gor	Glutathione reductase OS=Escherichia coli (strain UTI89 / UPEC) OX=364106 GN=gor PE=3 SV=1	0.176189	0.0752979	0.160246
yjeQ	Small ribosomal subunit biogenesis GTPase RsgA OS=Escherichia coli (strain UTI89 / UPEC) OX=364106 GN=yjeQ PE=3 SV=1	0.175304	0.119157	0.222709
ygfB	UPF0149 protein YgfB OS=Escherichia coli (strain UTI89 / UPEC) OX=364106 GN=ygfB PE=3 SV=1	0.175277	0.0293478	0.0830619
rpmD	50S ribosomal protein L30 OS=Escherichia coli (strain UTI89 / UPEC) OX=364106 GN=rpmD PE=3 SV=1	0.175059	0.178084	0.297144
ftsA	Cell division protein FtsA OS=Escherichia coli (strain UTI89 / UPEC) OX=364106 GN=ftsA PE=3 SV=1	0.174643	0.216503	0.344292
purB	Adenylosuccinate lyase OS=Escherichia coli (strain UTI89 / UPEC) OX=364106 GN=purB PE=3 SV=1	0.174639	0.0548589	0.12855
xthA	Exodeoxyribonuclease III OS=Escherichia coli (strain UTI89 / UPEC) OX=364106 GN=xthA PE=3 SV=1	0.174175	0.586114	0.705871
guaB	Inosine-5'-monophosphate dehydrogenase OS=Escherichia coli (strain UTI89 / UPEC) OX=364106 GN=guaB PE=3 SV=1	0.173645	0.0979439	0.192215
solA	N-methyl-L-tryptophan oxidase OS=Escherichia coli (strain UTI89 / UPEC) OX=364106 GN=solA PE=3 SV=1	0.17324	0.818349	0.881009
UTI89_C3144	Uncharacterized protein OS=Escherichia coli (strain UTI89 / UPEC) OX=364106 GN=UTI89_C3144 PE=4 SV=1	0.173239	0.152833	0.266608
truA	tRNA pseudouridine synthase A OS=Escherichia coli (strain UTI89 / UPEC) OX=364106 GN=truA PE=3 SV=1	0.172051	0.0542351	0.127608
ycaC	Protein YcaC OS=Escherichia coli (strain UTI89 / UPEC) OX=364106 GN=ycaC PE=4 SV=1	0.17184	0.272547	0.405862
ydfG	Probable oxidoreductase YdfG OS=Escherichia coli (strain UTI89 / UPEC) OX=364106 GN=ydfG PE=3 SV=1	0.17115	0.279784	0.41298
psd	Phosphatidylserine decarboxylase proenzyme OS=Escherichia coli (strain UTI89 / UPEC) OX=364106 GN=psd PE=3 SV=1	0.171135	0.438922	0.571625
rplS	50S ribosomal protein L19 OS=Escherichia coli (strain UTI89 / UPEC) OX=364106 GN=rplS PE=3 SV=1	0.170307	0.482485	0.610888
argP	HTH-type transcriptional regulator ArgP OS=Escherichia coli (strain UTI89 / UPEC) OX=364106 GN=argP PE=3 SV=2	0.169273	0.659328	0.763738
neuD	Sialic acid synthase NeuD OS=Escherichia coli (strain UTI89 / UPEC) OX=364106 GN=neuD PE=4 SV=1	0.169021	0.207052	0.332323
fusA	Elongation factor G OS=Escherichia coli (strain UTI89 / UPEC) OX=364106 GN=fusA PE=3 SV=3	0.168882	0.0285411	0.0813214
rpsO	30S ribosomal protein S15 OS=Escherichia coli (strain UTI89 / UPEC) OX=364106 GN=rpsO PE=3 SV=1	0.167609	0.578916	0.698938
yhjS	Uncharacterized protein OS=Escherichia coli (strain UTI89 / UPEC) OX=364106 GN=yhjS PE=4 SV=1	0.166904	0.0322193	0.0877645
kdsB	3-deoxy-manno-octulosonate cytidylyltransferase OS=Escherichia coli (strain UTI89 / UPEC) OX=364106 GN=kdsB PE=3 SV=1	0.166238	0.183744	0.305414
yebT	Uncharacterized protein OS=Escherichia coli (strain UTI89 / UPEC) OX=364106 GN=yebT PE=4 SV=1	0.165733	0.418062	0.555379
ybhF	Putative ABC-type transport protein YbhF OS=Escherichia coli (strain UTI89 / UPEC) OX=364106 GN=ybhF PE=4 SV=1	0.165544	0.27119	0.405494
ybcJ	S4 RNA-binding domain-containing protein OS=Escherichia coli (strain UTI89 / UPEC) OX=364106 GN=ybcJ PE=4 SV=1	0.164314	0.0589627	0.135591
rplF	50S ribosomal protein L6 OS=Escherichia coli (strain UTI89 / UPEC) OX=364106 GN=rplF PE=3 SV=1	0.163883	0.0408061	0.1035
ybbN	Putative thioredoxin-like protein OS=Escherichia coli (strain UTI89 / UPEC) OX=364106 GN=ybbN PE=4 SV=1	0.163778	0.0719004	0.156191
rpsC	30S ribosomal protein S3 OS=Escherichia coli (strain UTI89 / UPEC) OX=364106 GN=rpsC PE=3 SV=1	0.162788	0.0814418	0.16905
kdgK	2-dehydro-3-deoxygluconokinase OS=Escherichia coli (strain UTI89 / UPEC) OX=364106 GN=kdgK PE=4 SV=1	0.162387	0.0682785	0.15137
yicC	Putative alpha helix protein OS=Escherichia coli (strain UTI89 / UPEC) OX=364106 GN=yicC PE=4 SV=1	0.162327	0.0928822	0.185228
rpsB	30S ribosomal protein S2 OS=Escherichia coli (strain UTI89 / UPEC) OX=364106 GN=rpsB PE=3 SV=2	0.160931	0.0811747	0.16905
lplA	Lipoate-protein ligase A OS=Escherichia coli (strain UTI89 / UPEC) OX=364106 GN=lplA PE=3 SV=1	0.160784	0.128346	0.234203
yhaJ	Hypothetical transcriptional regulator YhaJ OS=Escherichia coli (strain UTI89 / UPEC) OX=364106 GN=yhaJ PE=3 SV=1	0.16038	0.646341	0.753192
hemD	Uroporphyrinogen-III synthase OS=Escherichia coli (strain UTI89 / UPEC) OX=364106 GN=hemD PE=3 SV=1	0.159828	0.336555	0.47539
yghA	Hypothetical oxidoreductase YghA OS=Escherichia coli (strain UTI89 / UPEC) OX=364106 GN=yghA PE=4 SV=1	0.158394	0.603332	0.720577
arsC	Arsenate reductase OS=Escherichia coli (strain UTI89 / UPEC) OX=364106 GN=arsC PE=3 SV=1	0.158305	0.528102	0.651917
rfaH	Transcription antitermination protein RfaH OS=Escherichia coli (strain UTI89 / UPEC) OX=364106 GN=rfaH PE=3 SV=1	0.158082	0.342741	0.482407
proQ	RNA chaperone ProQ OS=Escherichia coli (strain UTI89 / UPEC) OX=364106 GN=proQ PE=3 SV=1	0.157831	0.15621	0.271361
cysE	Serine acetyltransferase OS=Escherichia coli (strain UTI89 / UPEC) OX=364106 GN=cysE PE=3 SV=1	0.157702	0.156669	0.271655
speE	Polyamine aminopropyltransferase OS=Escherichia coli (strain UTI89 / UPEC) OX=364106 GN=speE PE=3 SV=1	0.157607	0.0973939	0.191571
mug	G/U mismatch-specific DNA glycosylase OS=Escherichia coli (strain UTI89 / UPEC) OX=364106 GN=mug PE=3 SV=1	0.157597	0.244345	0.375097
gadB	Glutamate decarboxylase OS=Escherichia coli (strain UTI89 / UPEC) OX=364106 GN=gadB PE=3 SV=1	0.157523	0.0755458	0.160246
putP	Sodium/proline symporter OS=Escherichia coli (strain UTI89 / UPEC) OX=364106 GN=putP PE=3 SV=1	0.156716	0.0543591	0.127725
rpsQ	30S ribosomal protein S17 OS=Escherichia coli (strain UTI89 / UPEC) OX=364106 GN=rpsQ PE=3 SV=1	0.156117	0.314594	0.453904
ybjX	Uncharacterized protein OS=Escherichia coli (strain UTI89 / UPEC) OX=364106 GN=ybjX PE=4 SV=1	0.155953	0.224047	0.352716
fdx	2Fe-2S ferredoxin OS=Escherichia coli (strain UTI89 / UPEC) OX=364106 GN=fdx PE=3 SV=1	0.155602	0.133017	0.239885
UTI89_C4674	Putative conserved protein OS=Escherichia coli (strain UTI89 / UPEC) OX=364106 GN=UTI89_C4674 PE=4 SV=1	0.154396	0.980361	0.989529
gyrB	DNA gyrase subunit B OS=Escherichia coli (strain UTI89 / UPEC) OX=364106 GN=gyrB PE=3 SV=1	0.153272	0.206325	0.331463
UTI89_C0334	Autotransporter domain-containing protein OS=Escherichia coli (strain UTI89 / UPEC) OX=364106 GN=UTI89_C0334 PE=4 SV=1	0.152756	0.21879	0.346188
iscS	Cysteine desulfurase IscS OS=Escherichia coli (strain UTI89 / UPEC) OX=364106 GN=iscS PE=3 SV=1	0.152226	0.0678396	0.150978
birA	Bifunctional ligase/repressor BirA OS=Escherichia coli (strain UTI89 / UPEC) OX=364106 GN=birA PE=3 SV=1	0.151325	0.484228	0.612646
pfkB	Phosphofructokinase OS=Escherichia coli (strain UTI89 / UPEC) OX=364106 GN=pfkB PE=3 SV=1	0.151225	0.106574	0.204959
arcA	ArcA transcriptional dual regulator OS=Escherichia coli (strain UTI89 / UPEC) OX=364106 GN=arcA PE=4 SV=1	0.15104	0.16797	0.284675
ybaV	Uncharacterized protein OS=Escherichia coli (strain UTI89 / UPEC) OX=364106 GN=ybaV PE=4 SV=1	0.148618	0.497662	0.625518
yccF	Inner membrane protein YccF OS=Escherichia coli (strain UTI89 / UPEC) OX=364106 GN=yccF PE=4 SV=1	0.148544	0.0904537	0.181855
atpB	ATP synthase subunit a OS=Escherichia coli (strain UTI89 / UPEC) OX=364106 GN=atpB PE=3 SV=1	0.145946	0.0840159	0.171857
rplW	50S ribosomal protein L23 OS=Escherichia coli (strain UTI89 / UPEC) OX=364106 GN=rplW PE=3 SV=1	0.145698	0.137579	0.246472
icdA	Isocitrate dehydrogenase [NADP] OS=Escherichia coli (strain UTI89 / UPEC) OX=364106 GN=icdA PE=4 SV=1	0.145549	0.0788261	0.165612
yajQ	UPF0234 protein YajQ OS=Escherichia coli (strain UTI89 / UPEC) OX=364106 GN=yajQ PE=3 SV=3	0.145463	0.441813	0.574124
asnS	Asparagine--tRNA ligase OS=Escherichia coli (strain UTI89 / UPEC) OX=364106 GN=asnS PE=3 SV=1	0.144597	0.163149	0.278559
ftsK	DNA translocase FtsK OS=Escherichia coli (strain UTI89 / UPEC) OX=364106 GN=ftsK PE=3 SV=1	0.143074	0.0580513	0.13421
celC	CelC subunit of N,N'-diacetylchitobiose PTS permease (Previously designated CelABC, the Cellobiose/Arbutin/Salicin PTS permease) OS=Escherichia coli (strain UTI89 / UPEC) OX=364106 GN=celC PE=4 SV=1	0.142851	0.614698	0.728458
rplL	50S ribosomal protein L7/L12 OS=Escherichia coli (strain UTI89 / UPEC) OX=364106 GN=rplL PE=3 SV=1	0.142468	0.175029	0.293186
speG	Spermidine N(1)-acetyltransferase OS=Escherichia coli (strain UTI89 / UPEC) OX=364106 GN=speG PE=4 SV=1	0.141923	0.342046	0.481821
rplI	50S ribosomal protein L9 OS=Escherichia coli (strain UTI89 / UPEC) OX=364106 GN=rplI PE=3 SV=1	0.141269	0.0914073	0.183265
rplV	50S ribosomal protein L22 OS=Escherichia coli (strain UTI89 / UPEC) OX=364106 GN=rplV PE=3 SV=1	0.14054	0.0460309	0.11308
ybaS	Glutaminase OS=Escherichia coli (strain UTI89 / UPEC) OX=364106 GN=ybaS PE=3 SV=1	0.140386	0.644296	0.751631
sufB	Component of SufB-SufC-SufD cysteine desulfurase (SufS) activator complex OS=Escherichia coli (strain UTI89 / UPEC) OX=364106 GN=sufB PE=3 SV=1	0.140214	0.0953305	0.189019
prc	Carboxy-terminal protease for penicillin-binding protein 3 OS=Escherichia coli (strain UTI89 / UPEC) OX=364106 GN=prc PE=3 SV=1	0.139612	0.144519	0.256511
plsB	Glycerol-3-phosphate acyltransferase OS=Escherichia coli (strain UTI89 / UPEC) OX=364106 GN=plsB PE=3 SV=1	0.138827	0.169732	0.286258
trmJ	tRNA (cytidine/uridine-2'-O-)-methyltransferase TrmJ OS=Escherichia coli (strain UTI89 / UPEC) OX=364106 GN=trmJ PE=3 SV=1	0.138676	0.944212	0.969473
fnr	Fumarate and nitrate reduction regulatory protein OS=Escherichia coli (strain UTI89 / UPEC) OX=364106 GN=fnr PE=4 SV=1	0.13852	0.715582	0.808776
manY	PTS enzyme IIC, mannose-specific OS=Escherichia coli (strain UTI89 / UPEC) OX=364106 GN=manY PE=4 SV=1	0.138319	0.236596	0.365859
zapD	Cell division protein ZapD OS=Escherichia coli (strain UTI89 / UPEC) OX=364106 GN=zapD PE=3 SV=1	0.137769	0.467343	0.59741
yhjU	Uncharacterized protein OS=Escherichia coli (strain UTI89 / UPEC) OX=364106 GN=yhjU PE=4 SV=1	0.136091	0.165509	0.281611
apaH	Bis(5'-nucleosyl)-tetraphosphatase, symmetrical OS=Escherichia coli (strain UTI89 / UPEC) OX=364106 GN=apaH PE=3 SV=1	0.135797	0.419928	0.556981
sdaB	L-serine dehydratase OS=Escherichia coli (strain UTI89 / UPEC) OX=364106 GN=sdaB PE=3 SV=1	0.135589	0.26281	0.396199
rbn	Ribonuclease BN OS=Escherichia coli (strain UTI89 / UPEC) OX=364106 GN=rbn PE=3 SV=1	0.13544	0.433012	0.567814
pmrD	Polymyxin B resistance protein PmrD OS=Escherichia coli (strain UTI89 / UPEC) OX=364106 GN=pmrD PE=4 SV=1	0.135418	0.20891	0.334683
relA	GTP pyrophosphokinase OS=Escherichia coli (strain UTI89 / UPEC) OX=364106 GN=relA PE=3 SV=1	0.135341	0.446124	0.578176
wciP	Putative rhamnosyltransferase OS=Escherichia coli (strain UTI89 / UPEC) OX=364106 GN=wciP PE=4 SV=1	0.135257	0.555578	0.67904
bamA	Outer membrane protein assembly factor BamA OS=Escherichia coli (strain UTI89 / UPEC) OX=364106 GN=bamA PE=3 SV=1	0.134879	0.249682	0.381593
ybjU	Low-specificity L-threonine aldolase OS=Escherichia coli (strain UTI89 / UPEC) OX=364106 GN=ybjU PE=3 SV=1	0.134875	0.996273	0.997428
pgm	Phosphoglucomutase OS=Escherichia coli (strain UTI89 / UPEC) OX=364106 GN=pgm PE=3 SV=1	0.133241	0.103876	0.200888
rpsD	30S ribosomal protein S4 OS=Escherichia coli (strain UTI89 / UPEC) OX=364106 GN=rpsD PE=3 SV=1	0.132896	0.136158	0.244433
ybeM	Putative amidase OS=Escherichia coli (strain UTI89 / UPEC) OX=364106 GN=ybeM PE=3 SV=1	0.132715	0.225938	0.355045
phoA	Alkaline phosphatase OS=Escherichia coli (strain UTI89 / UPEC) OX=364106 GN=phoA PE=3 SV=1	0.132344	0.0556612	0.129913
ffh	Signal recognition particle protein OS=Escherichia coli (strain UTI89 / UPEC) OX=364106 GN=ffh PE=3 SV=1	0.132276	0.235794	0.365544
fadD	Long chain fatty acid CoA-ligase OS=Escherichia coli (strain UTI89 / UPEC) OX=364106 GN=fadD PE=4 SV=1	0.132244	0.346931	0.486718
UTI89_C0374	Uncharacterized protein OS=Escherichia coli (strain UTI89 / UPEC) OX=364106 GN=UTI89_C0374 PE=4 SV=1	0.132029	0.365088	0.505619
ybiB	Glycos_trans_3N domain-containing protein OS=Escherichia coli (strain UTI89 / UPEC) OX=364106 GN=ybiB PE=4 SV=1	0.131984	0.116392	0.218726
yhbG	Lipopolysaccharide export system ATP-binding protein LptB OS=Escherichia coli (strain UTI89 / UPEC) OX=364106 GN=yhbG PE=3 SV=1	0.131494	0.467998	0.597806
rnb	Exoribonuclease 2 OS=Escherichia coli (strain UTI89 / UPEC) OX=364106 GN=rnb PE=3 SV=1	0.131438	0.299212	0.436066
yqiC	Ubiquinone biosynthesis accessory factor UbiK OS=Escherichia coli (strain UTI89 / UPEC) OX=364106 GN=yqiC PE=3 SV=1	0.12897	0.190747	0.313137
yajD	HNHc domain-containing protein OS=Escherichia coli (strain UTI89 / UPEC) OX=364106 GN=yajD PE=4 SV=1	0.128952	0.352821	0.492979
rpsE	30S ribosomal protein S5 OS=Escherichia coli (strain UTI89 / UPEC) OX=364106 GN=rpsE PE=3 SV=1	0.12735	0.184923	0.306196
irp1	HMWP1 nonribosomal peptide/polyketide synthase OS=Escherichia coli (strain UTI89 / UPEC) OX=364106 GN=irp1 PE=3 SV=1	0.126697	0.793138	0.864196
ynfD	Uncharacterized protein OS=Escherichia coli (strain UTI89 / UPEC) OX=364106 GN=ynfD PE=4 SV=1	0.126467	0.119696	0.223234
ushA	UDP-sugar hydrolase (5'-nucleotidase) OS=Escherichia coli (strain UTI89 / UPEC) OX=364106 GN=ushA PE=3 SV=1	0.125948	0.114206	0.215989
mdoH	Glucans biosynthesis glucosyltransferase H OS=Escherichia coli (strain UTI89 / UPEC) OX=364106 GN=mdoH PE=3 SV=1	0.125721	0.201453	0.326302
nagD	N-acetylglucosamine metabolism OS=Escherichia coli (strain UTI89 / UPEC) OX=364106 GN=nagD PE=4 SV=1	0.125687	0.0734133	0.157985
sufC	ATPase component of SufB-SufC-SufD cysteine desulfurase (SufS) activator complex OS=Escherichia coli (strain UTI89 / UPEC) OX=364106 GN=sufC PE=3 SV=1	0.125359	0.158452	0.273921
UTI89_C2624	Phosphohistidine phosphatase SixA OS=Escherichia coli (strain UTI89 / UPEC) OX=364106 GN=UTI89_C2624 PE=4 SV=1	0.124603	0.185578	0.306692
yehT	Uncharacterized protein OS=Escherichia coli (strain UTI89 / UPEC) OX=364106 GN=yehT PE=4 SV=1	0.124453	0.439043	0.571625
yhhF	Ribosomal RNA small subunit methyltransferase D OS=Escherichia coli (strain UTI89 / UPEC) OX=364106 GN=yhhF PE=3 SV=1	0.12431	0.197715	0.322126
gmk	Guanylate kinase OS=Escherichia coli (strain UTI89 / UPEC) OX=364106 GN=gmk PE=3 SV=2	0.123672	0.493644	0.622443
yciA	Acyl-CoA thioester hydrolase YciA OS=Escherichia coli (strain UTI89 / UPEC) OX=364106 GN=yciA PE=3 SV=1	0.12336	0.133069	0.239885
maa	Maltose O-acetyltransferase OS=Escherichia coli (strain UTI89 / UPEC) OX=364106 GN=maa PE=3 SV=1	0.123203	0.148572	0.261207
exbB	Biopolymer transport protein ExbB OS=Escherichia coli (strain UTI89 / UPEC) OX=364106 GN=exbB PE=3 SV=1	0.122987	0.336654	0.47539
fadI	3-ketoacyl-CoA thiolase OS=Escherichia coli (strain UTI89 / UPEC) OX=364106 GN=fadI PE=3 SV=1	0.122707	0.520405	0.644258
nmpC	Outer membrane porin protein NmpC OS=Escherichia coli (strain UTI89 / UPEC) OX=364106 GN=nmpC PE=3 SV=1	0.122208	0.0976067	0.191771
yjdC	HTH tetR-type domain-containing protein OS=Escherichia coli (strain UTI89 / UPEC) OX=364106 GN=yjdC PE=4 SV=1	0.120908	0.202798	0.327932
rodZ	Cytoskeleton protein RodZ OS=Escherichia coli (strain UTI89 / UPEC) OX=364106 GN=rodZ PE=3 SV=1	0.120513	0.781768	0.857128
gapA	Glyceraldehyde-3-phosphate dehydrogenase OS=Escherichia coli (strain UTI89 / UPEC) OX=364106 GN=gapA PE=3 SV=1	0.120329	0.212264	0.338798
acrA	Acriflavine resistance protein A OS=Escherichia coli (strain UTI89 / UPEC) OX=364106 GN=acrA PE=3 SV=1	0.119501	0.198045	0.322359
nusA	Transcription termination/antitermination protein NusA OS=Escherichia coli (strain UTI89 / UPEC) OX=364106 GN=nusA PE=3 SV=1	0.119459	0.370905	0.512033
pxpA	5-oxoprolinase subunit A OS=Escherichia coli (strain UTI89 / UPEC) OX=364106 GN=pxpA PE=3 SV=1	0.119434	0.284666	0.418755
UTI89_C2572	Putative aminotransferase OS=Escherichia coli (strain UTI89 / UPEC) OX=364106 GN=UTI89_C2572 PE=4 SV=1	0.118569	0.420811	0.556981
rpoS	RNA polymerase sigma factor RpoS OS=Escherichia coli (strain UTI89 / UPEC) OX=364106 GN=rpoS PE=3 SV=1	0.118549	0.178252	0.297144
seqA	Negative modulator of initiation of replication OS=Escherichia coli (strain UTI89 / UPEC) OX=364106 GN=seqA PE=3 SV=1	0.118027	0.21513	0.34274
arnT	Undecaprenyl phosphate-alpha-4-amino-4-deoxy-L-arabinose arabinosyl transferase OS=Escherichia coli (strain UTI89 / UPEC) OX=364106 GN=arnT PE=3 SV=1	0.117915	0.871053	0.916703
lepB	Signal peptidase I OS=Escherichia coli (strain UTI89 / UPEC) OX=364106 GN=lepB PE=3 SV=1	0.117615	0.416165	0.554565
entA	2,3-dihydro-2,3-dihydroxybenzoate OS=Escherichia coli (strain UTI89 / UPEC) OX=364106 GN=entA PE=4 SV=1	0.117545	0.96422	0.978958
ptsI	Phosphoenolpyruvate-protein phosphotransferase OS=Escherichia coli (strain UTI89 / UPEC) OX=364106 GN=ptsI PE=3 SV=1	0.116046	0.188781	0.311389
tpx	Thiol peroxidase OS=Escherichia coli (strain UTI89 / UPEC) OX=364106 GN=tpx PE=3 SV=1	0.115004	0.321601	0.460535
lon	Lon protease OS=Escherichia coli (strain UTI89 / UPEC) OX=364106 GN=lon PE=2 SV=1	0.114241	0.362127	0.502324
hscA	Chaperone protein HscA OS=Escherichia coli (strain UTI89 / UPEC) OX=364106 GN=hscA PE=3 SV=1	0.114037	0.686348	0.786024
suhB	Inositol-1-monophosphatase OS=Escherichia coli (strain UTI89 / UPEC) OX=364106 GN=suhB PE=3 SV=1	0.11356	0.172162	0.289507
UTI89_C1792	Uncharacterized protein OS=Escherichia coli (strain UTI89 / UPEC) OX=364106 GN=UTI89_C1792 PE=4 SV=1	0.113454	0.423397	0.559026
glmU	Bifunctional protein GlmU OS=Escherichia coli (strain UTI89 / UPEC) OX=364106 GN=glmU PE=3 SV=1	0.113068	0.229097	0.358378
yedF	UPF0033 domain-containing protein OS=Escherichia coli (strain UTI89 / UPEC) OX=364106 GN=yedF PE=3 SV=1	0.111682	0.616309	0.729517
smpB	SsrA-binding protein OS=Escherichia coli (strain UTI89 / UPEC) OX=364106 GN=smpB PE=3 SV=1	0.110957	0.291457	0.426933
ychJ	UPF0225 protein YchJ OS=Escherichia coli (strain UTI89 / UPEC) OX=364106 GN=ychJ PE=3 SV=1	0.110715	0.162871	0.278559
ydgA	Uncharacterized protein OS=Escherichia coli (strain UTI89 / UPEC) OX=364106 GN=ydgA PE=4 SV=1	0.110568	0.508395	0.63429
spoU	tRNA (guanosine(18)-2'-O)-methyltransferase OS=Escherichia coli (strain UTI89 / UPEC) OX=364106 GN=spoU PE=3 SV=1	0.110378	0.152698	0.266608
baeR	Transcriptional response regulatory protein BaeR OS=Escherichia coli (strain UTI89 / UPEC) OX=364106 GN=baeR PE=4 SV=1	0.110367	0.323923	0.462662
tolQ	Tol-Pal system protein TolQ OS=Escherichia coli (strain UTI89 / UPEC) OX=364106 GN=tolQ PE=3 SV=1	0.109049	0.460987	0.591035
aspC	Aminotransferase OS=Escherichia coli (strain UTI89 / UPEC) OX=364106 GN=aspC PE=3 SV=1	0.108734	0.316084	0.455294
yggX	Probable Fe(2+)-trafficking protein OS=Escherichia coli (strain UTI89 / UPEC) OX=364106 GN=yggX PE=3 SV=1	0.108202	0.626149	0.737123
ybaK	Cys-tRNA(Pro)/Cys-tRNA(Cys) deacylase OS=Escherichia coli (strain UTI89 / UPEC) OX=364106 GN=ybaK PE=3 SV=1	0.106534	0.343885	0.48323
rlmI	Ribosomal RNA large subunit methyltransferase I OS=Escherichia coli (strain UTI89 / UPEC) OX=364106 GN=rlmI PE=3 SV=1	0.105224	0.395222	0.535182
rimO	Ribosomal protein S12 methylthiotransferase RimO OS=Escherichia coli (strain UTI89 / UPEC) OX=364106 GN=rimO PE=3 SV=1	0.104691	0.518181	0.641965
oxyR	Hydrogen peroxide-inducible genes activator OS=Escherichia coli (strain UTI89 / UPEC) OX=364106 GN=oxyR PE=3 SV=1	0.103937	0.129074	0.23489
rffD	UDP-N-acetyl-D-mannosamine dehydrogenase OS=Escherichia coli (strain UTI89 / UPEC) OX=364106 GN=rffD PE=3 SV=1	0.103408	0.123949	0.228697
yqjC	Protein YqjC OS=Escherichia coli (strain UTI89 / UPEC) OX=364106 GN=yqjC PE=4 SV=1	0.101419	0.148084	0.260694
dnaN	Beta sliding clamp OS=Escherichia coli (strain UTI89 / UPEC) OX=364106 GN=dnaN PE=1 SV=1	0.100979	0.0948899	0.188362
minD	Cell division inhibitor MinD OS=Escherichia coli (strain UTI89 / UPEC) OX=364106 GN=minD PE=3 SV=1	0.100722	0.929807	0.9581
rplX	50S ribosomal protein L24 OS=Escherichia coli (strain UTI89 / UPEC) OX=364106 GN=rplX PE=3 SV=1	0.099859	0.563433	0.68696
yecD	Isochorismatase domain-containing protein OS=Escherichia coli (strain UTI89 / UPEC) OX=364106 GN=yecD PE=4 SV=1	0.0998542	0.735389	0.824686
poxB	Pyruvate dehydrogenase [ubiquinone] OS=Escherichia coli (strain UTI89 / UPEC) OX=364106 GN=poxB PE=3 SV=1	0.0983757	0.16946	0.286078
dapD	2,3,4,5-tetrahydropyridine-2,6-dicarboxylate N-succinyltransferase OS=Escherichia coli (strain UTI89 / UPEC) OX=364106 GN=dapD PE=3 SV=1	0.0979541	0.229926	0.359025
ispG	4-hydroxy-3-methylbut-2-en-1-yl diphosphate synthase (flavodoxin) OS=Escherichia coli (strain UTI89 / UPEC) OX=364106 GN=ispG PE=3 SV=1	0.0978837	0.44627	0.578176
ucpA	Oxidoreductase UcpA OS=Escherichia coli (strain UTI89 / UPEC) OX=364106 GN=ucpA PE=4 SV=1	0.0972471	0.408836	0.548223
fmt	Methionyl-tRNA formyltransferase OS=Escherichia coli (strain UTI89 / UPEC) OX=364106 GN=fmt PE=3 SV=1	0.0972321	0.129653	0.235652
fadB	Fatty acid oxidation complex subunit alpha OS=Escherichia coli (strain UTI89 / UPEC) OX=364106 GN=fadB PE=3 SV=2	0.096635	0.396041	0.535182
ychM	Putative sulfate transporter YchM OS=Escherichia coli (strain UTI89 / UPEC) OX=364106 GN=ychM PE=3 SV=1	0.0961962	0.988364	0.992964
tdk	Thymidine kinase OS=Escherichia coli (strain UTI89 / UPEC) OX=364106 GN=tdk PE=3 SV=1	0.0961645	0.384442	0.525262
obg	GTPase Obg OS=Escherichia coli (strain UTI89 / UPEC) OX=364106 GN=obg PE=3 SV=1	0.095605	0.205294	0.330593
UTI89_C2444	EIII-Fru OS=Escherichia coli (strain UTI89 / UPEC) OX=364106 GN=UTI89_C2444 PE=4 SV=1	0.0955088	0.563649	0.68696
yhcH	Uncharacterized protein OS=Escherichia coli (strain UTI89 / UPEC) OX=364106 GN=yhcH PE=4 SV=1	0.0946929	0.235107	0.365359
yeeX	UPF0265 protein YeeX OS=Escherichia coli (strain UTI89 / UPEC) OX=364106 GN=yeeX PE=3 SV=1	0.0935518	0.334771	0.473504
metJ	Met repressor OS=Escherichia coli (strain UTI89 / UPEC) OX=364106 GN=metJ PE=3 SV=1	0.0911257	0.395767	0.535182
rfbC	dTDP-4-dehydrorhamnose 3,5-epimerase OS=Escherichia coli (strain UTI89 / UPEC) OX=364106 GN=rfbC PE=3 SV=1	0.0900551	0.501707	0.628864
fruK	Phosphofructokinase OS=Escherichia coli (strain UTI89 / UPEC) OX=364106 GN=fruK PE=3 SV=1	0.089973	0.983539	0.991577
tyrB	Aminotransferase OS=Escherichia coli (strain UTI89 / UPEC) OX=364106 GN=tyrB PE=3 SV=1	0.0880896	0.313531	0.453157
rpmE	50S ribosomal protein L31 OS=Escherichia coli (strain UTI89 / UPEC) OX=364106 GN=rpmE PE=3 SV=1	0.0880033	0.234707	0.36517
rpsA	30S ribosomal protein S1 OS=Escherichia coli (strain UTI89 / UPEC) OX=364106 GN=rpsA PE=3 SV=1	0.0878374	0.132749	0.239885
dfp	Coenzyme A biosynthesis bifunctional protein CoaBC OS=Escherichia coli (strain UTI89 / UPEC) OX=364106 GN=dfp PE=3 SV=1	0.0875543	0.260689	0.394575
rpmA	50S ribosomal protein L27 OS=Escherichia coli (strain UTI89 / UPEC) OX=364106 GN=rpmA PE=3 SV=1	0.0867767	0.288273	0.42298
dnaE	DNA polymerase III subunit alpha OS=Escherichia coli (strain UTI89 / UPEC) OX=364106 GN=dnaE PE=4 SV=1	0.0857651	0.52564	0.649342
dsdA1	D-serine dehydratase 1 OS=Escherichia coli (strain UTI89 / UPEC) OX=364106 GN=dsdA1 PE=3 SV=1	0.0846917	0.15023	0.262864
nagB	Glucosamine-6-phosphate deaminase OS=Escherichia coli (strain UTI89 / UPEC) OX=364106 GN=nagB PE=3 SV=1	0.0842604	0.248818	0.38083
adk	Adenylate kinase OS=Escherichia coli (strain UTI89 / UPEC) OX=364106 GN=adk PE=3 SV=1	0.0828819	0.222638	0.351459
rsmB	Ribosomal RNA small subunit methyltransferase B OS=Escherichia coli (strain UTI89 / UPEC) OX=364106 GN=rsmB PE=3 SV=1	0.0821446	0.316298	0.455294
rffE	UDP-N-acetylglucosamine 2-epimerase OS=Escherichia coli (strain UTI89 / UPEC) OX=364106 GN=rffE PE=3 SV=1	0.0821252	0.105847	0.204244
yghZ	Aldo_ket_red domain-containing protein OS=Escherichia coli (strain UTI89 / UPEC) OX=364106 GN=yghZ PE=4 SV=1	0.0819784	0.752836	0.838805
fepA	Ferrienterobactin receptor OS=Escherichia coli (strain UTI89 / UPEC) OX=364106 GN=fepA PE=3 SV=1	0.0809017	0.57536	0.695344
yraL	Ribosomal RNA small subunit methyltransferase I OS=Escherichia coli (strain UTI89 / UPEC) OX=364106 GN=yraL PE=3 SV=1	0.0806808	0.984702	0.99217
bcp	Thioredoxin peroxidase OS=Escherichia coli (strain UTI89 / UPEC) OX=364106 GN=bcp PE=4 SV=1	0.0806297	0.51734	0.641383
yfjG	Ribosome association toxin RatA OS=Escherichia coli (strain UTI89 / UPEC) OX=364106 GN=yfjG PE=3 SV=1	0.0806215	0.254851	0.38812
ribD	Riboflavin biosynthesis protein RibD OS=Escherichia coli (strain UTI89 / UPEC) OX=364106 GN=ribD PE=3 SV=1	0.0799013	0.293959	0.429135
rsmC	Ribosomal RNA small subunit methyltransferase C OS=Escherichia coli (strain UTI89 / UPEC) OX=364106 GN=rsmC PE=3 SV=1	0.0787096	0.912508	0.946368
ileS	Isoleucine--tRNA ligase OS=Escherichia coli (strain UTI89 / UPEC) OX=364106 GN=ileS PE=3 SV=1	0.078663	0.251695	0.383991
sspB	Stringent starvation protein B OS=Escherichia coli (strain UTI89 / UPEC) OX=364106 GN=sspB PE=4 SV=1	0.0784722	0.389565	0.529973
allR	HTH-type transcriptional repressor AllR OS=Escherichia coli (strain UTI89 / UPEC) OX=364106 GN=allR PE=3 SV=1	0.0777941	0.22778	0.356965
ppiB	Peptidyl-prolyl cis-trans isomerase OS=Escherichia coli (strain UTI89 / UPEC) OX=364106 GN=ppiB PE=3 SV=1	0.0771008	0.127731	0.234203
rpsU	30S ribosomal protein S21 OS=Escherichia coli (strain UTI89 / UPEC) OX=364106 GN=rpsU PE=3 SV=3	0.076186	0.872766	0.917911
yrbI	3-deoxy-D-manno-octulosonate 8-phosphate phosphatase KdsC OS=Escherichia coli (strain UTI89 / UPEC) OX=364106 GN=yrbI PE=3 SV=1	0.0753318	0.10901	0.208483
yjeK	EF-P post-translational modification enzyme B OS=Escherichia coli (strain UTI89 / UPEC) OX=364106 GN=yjeK PE=3 SV=1	0.0752705	0.453238	0.584571
minE	Cell division topological specificity factor OS=Escherichia coli (strain UTI89 / UPEC) OX=364106 GN=minE PE=3 SV=1	0.0735273	0.656957	0.762989
UTI89_C2045	CN hydrolase domain-containing protein OS=Escherichia coli (strain UTI89 / UPEC) OX=364106 GN=UTI89_C2045 PE=4 SV=1	0.0730695	0.774835	0.853405
hldD	ADP-L-glycero-D-manno-heptose-6-epimerase OS=Escherichia coli (strain UTI89 / UPEC) OX=364106 GN=hldD PE=3 SV=1	0.0725695	0.401322	0.541471
rplA	50S ribosomal protein L1 OS=Escherichia coli (strain UTI89 / UPEC) OX=364106 GN=rplA PE=3 SV=1	0.0720999	0.149707	0.262215
secG	Protein-export membrane protein SecG OS=Escherichia coli (strain UTI89 / UPEC) OX=364106 GN=secG PE=3 SV=1	0.0719305	0.63687	0.745173
msbB	Lipid A biosynthesis myristoyltransferase OS=Escherichia coli (strain UTI89 / UPEC) OX=364106 GN=msbB PE=3 SV=1	0.071613	0.302309	0.439838
ydcY	Uncharacterized protein OS=Escherichia coli (strain UTI89 / UPEC) OX=364106 GN=ydcY PE=4 SV=1	0.0715897	0.712847	0.806438
rplB	50S ribosomal protein L2 OS=Escherichia coli (strain UTI89 / UPEC) OX=364106 GN=rplB PE=3 SV=1	0.0711057	0.189973	0.312164
ybaY	Uncharacterized protein OS=Escherichia coli (strain UTI89 / UPEC) OX=364106 GN=ybaY PE=4 SV=1	0.071047	0.96173	0.977005
rimI	[Ribosomal protein S18]-alanine N-acetyltransferase OS=Escherichia coli (strain UTI89 / UPEC) OX=364106 GN=rimI PE=3 SV=1	0.070948	0.275276	0.408702
tatC	Sec-independent protein translocase protein TatC OS=Escherichia coli (strain UTI89 / UPEC) OX=364106 GN=tatC PE=3 SV=1	0.0701713	0.644566	0.751631
murA	UDP-N-acetylglucosamine 1-carboxyvinyltransferase OS=Escherichia coli (strain UTI89 / UPEC) OX=364106 GN=murA PE=3 SV=1	0.0681166	0.81985	0.881071
yddW	Hypothetical lipoprotein YddW OS=Escherichia coli (strain UTI89 / UPEC) OX=364106 GN=yddW PE=3 SV=1	0.0671512	0.434331	0.568249
thrS	Threonine--tRNA ligase OS=Escherichia coli (strain UTI89 / UPEC) OX=364106 GN=thrS PE=3 SV=1	0.0656763	0.218899	0.346188
yaaA	UPF0246 protein YaaA OS=Escherichia coli (strain UTI89 / UPEC) OX=364106 GN=yaaA PE=3 SV=1	0.065212	0.659198	0.763738
fklB	Peptidyl-prolyl cis-trans isomerase OS=Escherichia coli (strain UTI89 / UPEC) OX=364106 GN=fklB PE=3 SV=1	0.0645955	0.291556	0.426933
yafD	UPF0294 protein YafD OS=Escherichia coli (strain UTI89 / UPEC) OX=364106 GN=yafD PE=3 SV=1	0.0641375	0.734185	0.824406
infB	Translation initiation factor IF-2 OS=Escherichia coli (strain UTI89 / UPEC) OX=364106 GN=infB PE=3 SV=1	0.062322	0.321082	0.460173
deoA	Thymidine phosphorylase OS=Escherichia coli (strain UTI89 / UPEC) OX=364106 GN=deoA PE=3 SV=1	0.0606154	0.257943	0.391471
xseB	Exodeoxyribonuclease 7 small subunit OS=Escherichia coli (strain UTI89 / UPEC) OX=364106 GN=xseB PE=3 SV=1	0.060588	0.903101	0.940118
ylaC	Uncharacterized protein OS=Escherichia coli (strain UTI89 / UPEC) OX=364106 GN=ylaC PE=4 SV=1	0.0603837	0.709431	0.804457
ompX	Outer membrane protein X OS=Escherichia coli (strain UTI89 / UPEC) OX=364106 GN=ompX PE=3 SV=1	0.0600349	0.275466	0.408702
yadB	Glutamyl-Q tRNA(Asp) synthetase OS=Escherichia coli (strain UTI89 / UPEC) OX=364106 GN=yadB PE=3 SV=1	0.0599395	0.670959	0.772497
yqgF	Putative pre-16S rRNA nuclease OS=Escherichia coli (strain UTI89 / UPEC) OX=364106 GN=yqgF PE=3 SV=1	0.0598942	0.285851	0.419782
psiF	Phosphate starvation-induced protein OS=Escherichia coli (strain UTI89 / UPEC) OX=364106 GN=psiF PE=4 SV=1	0.0597225	0.608089	0.725256
ssb	Single-stranded DNA-binding protein OS=Escherichia coli (strain UTI89 / UPEC) OX=364106 GN=ssb PE=3 SV=1	0.0595647	0.979393	0.989529
manX	EIIAB-Man OS=Escherichia coli (strain UTI89 / UPEC) OX=364106 GN=manX PE=4 SV=1	0.0574254	0.745151	0.832604
serS	Serine--tRNA ligase OS=Escherichia coli (strain UTI89 / UPEC) OX=364106 GN=serS PE=3 SV=1	0.0571577	0.320543	0.459783
rpoD	RNA polymerase sigma factor RpoD OS=Escherichia coli (strain UTI89 / UPEC) OX=364106 GN=rpoD PE=3 SV=1	0.0569779	0.364402	0.505075
surE	5'/3'-nucleotidase SurE OS=Escherichia coli (strain UTI89 / UPEC) OX=364106 GN=surE PE=3 SV=2	0.0568148	0.939032	0.964977
yheS	Putative ATP-binding component of a transport system OS=Escherichia coli (strain UTI89 / UPEC) OX=364106 GN=yheS PE=4 SV=1	0.0561632	0.951104	0.972753
hns	DNA-binding protein OS=Escherichia coli (strain UTI89 / UPEC) OX=364106 GN=hns PE=3 SV=1	0.0557271	0.696879	0.792873
narL	NarL transcriptional dual regulator OS=Escherichia coli (strain UTI89 / UPEC) OX=364106 GN=narL PE=4 SV=1	0.0554677	0.553952	0.678012
yihV	Sulfofructose kinase OS=Escherichia coli (strain UTI89 / UPEC) OX=364106 GN=yihV PE=3 SV=1	0.055435	0.447438	0.579255
lpcA	Phosphoheptose isomerase OS=Escherichia coli (strain UTI89 / UPEC) OX=364106 GN=lpcA PE=3 SV=1	0.0552939	0.545943	0.669158
bolA	BolA transcriptional regulator OS=Escherichia coli (strain UTI89 / UPEC) OX=364106 GN=bolA PE=3 SV=1	0.0541974	0.80973	0.876193
ybgI	Uncharacterized protein OS=Escherichia coli (strain UTI89 / UPEC) OX=364106 GN=ybgI PE=3 SV=1	0.0539273	0.710974	0.805677
yniB	Uncharacterized protein OS=Escherichia coli (strain UTI89 / UPEC) OX=364106 GN=yniB PE=4 SV=1	0.0538422	0.889019	0.928428
cueO	Blue copper oxidase CueO OS=Escherichia coli (strain UTI89 / UPEC) OX=364106 GN=cueO PE=4 SV=1	0.0523889	0.853301	0.906304
yfdQ2	Uncharacterized protein OS=Escherichia coli (strain UTI89 / UPEC) OX=364106 GN=yfdQ2 PE=4 SV=1	0.0519509	0.81271	0.878317
iadA	Isoaspartyl dipeptidase OS=Escherichia coli (strain UTI89 / UPEC) OX=364106 GN=iadA PE=3 SV=1	0.0519179	0.191409	0.31333
htpG	Chaperone protein HtpG OS=Escherichia coli (strain UTI89 / UPEC) OX=364106 GN=htpG PE=3 SV=1	0.0515785	0.415373	0.554565
rmuC	DNA recombination protein RmuC OS=Escherichia coli (strain UTI89 / UPEC) OX=364106 GN=rmuC PE=3 SV=1	0.051343	0.821863	0.882685
queF	NADPH-dependent 7-cyano-7-deazaguanine reductase OS=Escherichia coli (strain UTI89 / UPEC) OX=364106 GN=queF PE=3 SV=1	0.0505046	0.873965	0.917911
metK	S-adenosylmethionine synthase OS=Escherichia coli (strain UTI89 / UPEC) OX=364106 GN=metK PE=3 SV=1	0.0501942	0.844161	0.899039
prmA	Ribosomal protein L11 methyltransferase OS=Escherichia coli (strain UTI89 / UPEC) OX=364106 GN=prmA PE=3 SV=1	0.0500048	0.633623	0.743388
yhiR	Ribosomal RNA large subunit methyltransferase J OS=Escherichia coli (strain UTI89 / UPEC) OX=364106 GN=yhiR PE=3 SV=1	0.0484797	0.332874	0.471982
secB	Protein-export protein SecB OS=Escherichia coli (strain UTI89 / UPEC) OX=364106 GN=secB PE=3 SV=2	0.0481283	0.859213	0.908078
iscU	Iron-sulfur cluster assembly scaffold protein IscU OS=Escherichia coli (strain UTI89 / UPEC) OX=364106 GN=iscU PE=3 SV=1	0.0467549	0.264495	0.397405
udk	Uridine kinase OS=Escherichia coli (strain UTI89 / UPEC) OX=364106 GN=udk PE=3 SV=1	0.0464087	0.351966	0.492288
gyrA	DNA gyrase subunit A OS=Escherichia coli (strain UTI89 / UPEC) OX=364106 GN=gyrA PE=3 SV=1	0.0460835	0.741279	0.829137
UTI89_C2531	CinA-like protein OS=Escherichia coli (strain UTI89 / UPEC) OX=364106 GN=UTI89_C2531 PE=3 SV=1	0.0456738	0.918812	0.951431
ydhQ	Pertactin domain-containing protein OS=Escherichia coli (strain UTI89 / UPEC) OX=364106 GN=ydhQ PE=4 SV=1	0.0445303	0.652592	0.75843
zwf	Glucose-6-phosphate 1-dehydrogenase OS=Escherichia coli (strain UTI89 / UPEC) OX=364106 GN=zwf PE=3 SV=1	0.0444742	0.338595	0.47774
yfgM	Ancillary SecYEG translocon subunit OS=Escherichia coli (strain UTI89 / UPEC) OX=364106 GN=yfgM PE=3 SV=1	0.044393	0.419925	0.556981
glnE	Bifunctional glutamine synthetase adenylyltransferase/adenylyl-removing enzyme OS=Escherichia coli (strain UTI89 / UPEC) OX=364106 GN=glnE PE=3 SV=1	0.0439573	0.975218	0.987222
pta	Phosphate acetyltransferase OS=Escherichia coli (strain UTI89 / UPEC) OX=364106 GN=pta PE=3 SV=1	0.0436576	0.473876	0.601932
tsaC	Threonylcarbamoyl-AMP synthase OS=Escherichia coli (strain UTI89 / UPEC) OX=364106 GN=tsaC PE=3 SV=2	0.0430872	0.682814	0.784029
ycgN	UPF0260 protein YcgN OS=Escherichia coli (strain UTI89 / UPEC) OX=364106 GN=ycgN PE=3 SV=1	0.0429916	0.974021	0.986637
ugpB	sn-glycerol-3-phosphate-binding periplasmic protein UgpB OS=Escherichia coli (strain UTI89 / UPEC) OX=364106 GN=ugpB PE=3 SV=1	0.0423786	0.842981	0.899039
cysG	Siroheme synthase OS=Escherichia coli (strain UTI89 / UPEC) OX=364106 GN=cysG PE=3 SV=1	0.0419964	0.210707	0.336624
ansA	Asparaginase OS=Escherichia coli (strain UTI89 / UPEC) OX=364106 GN=ansA PE=3 SV=1	0.041929	0.669431	0.771414
hemH	Ferrochelatase OS=Escherichia coli (strain UTI89 / UPEC) OX=364106 GN=hemH PE=3 SV=1	0.0416958	0.664624	0.768277
yciO	YrdC-like domain-containing protein OS=Escherichia coli (strain UTI89 / UPEC) OX=364106 GN=yciO PE=4 SV=1	0.0415015	0.780799	0.856697
nlpB	Outer membrane protein assembly factor BamC OS=Escherichia coli (strain UTI89 / UPEC) OX=364106 GN=nlpB PE=3 SV=1	0.0412879	0.808558	0.875473
glnA	Glutamine synthetase OS=Escherichia coli (strain UTI89 / UPEC) OX=364106 GN=glnA PE=3 SV=1	0.0398106	0.661896	0.765636
proB	Glutamate 5-kinase OS=Escherichia coli (strain UTI89 / UPEC) OX=364106 GN=proB PE=3 SV=2	0.0395539	0.933818	0.961067
cutC	Copper homeostasis protein CutC OS=Escherichia coli (strain UTI89 / UPEC) OX=364106 GN=cutC PE=3 SV=1	0.0395337	0.468815	0.598406
slyB	Outer membrane lipoprotein SlyB OS=Escherichia coli (strain UTI89 / UPEC) OX=364106 GN=slyB PE=4 SV=1	0.0392521	0.960999	0.976836
rcsF	Outer membrane lipoprotein RcsF OS=Escherichia coli (strain UTI89 / UPEC) OX=364106 GN=rcsF PE=3 SV=1	0.0387662	0.502144	0.628864
yrbB	STAS domain-containing protein OS=Escherichia coli (strain UTI89 / UPEC) OX=364106 GN=yrbB PE=4 SV=1	0.0379251	0.445917	0.578176
ackA	Acetate kinase OS=Escherichia coli (strain UTI89 / UPEC) OX=364106 GN=ackA PE=3 SV=1	0.0369198	0.845073	0.899224
UTI89_C0323	2,5-diketo-D-gluconic acid reductase A OS=Escherichia coli (strain UTI89 / UPEC) OX=364106 GN=UTI89_C0323 PE=4 SV=1	0.0365431	0.32013	0.459572
yceH	UPF0502 protein YceH OS=Escherichia coli (strain UTI89 / UPEC) OX=364106 GN=yceH PE=3 SV=1	0.0361892	0.572107	0.692381
fldA	Flavodoxin 1 OS=Escherichia coli (strain UTI89 / UPEC) OX=364106 GN=fldA PE=3 SV=1	0.035976	0.723117	0.814627
fba	Fructose-bisphosphate aldolase OS=Escherichia coli (strain UTI89 / UPEC) OX=364106 GN=fba PE=3 SV=1	0.0357555	0.236632	0.365859
hisP	ATP-binding component of histidine transport OS=Escherichia coli (strain UTI89 / UPEC) OX=364106 GN=hisP PE=3 SV=1	0.0357198	0.805963	0.873211
ytfB	Uncharacterized protein OS=Escherichia coli (strain UTI89 / UPEC) OX=364106 GN=ytfB PE=4 SV=1	0.0356223	0.76992	0.849075
truB	tRNA pseudouridine synthase B OS=Escherichia coli (strain UTI89 / UPEC) OX=364106 GN=truB PE=3 SV=1	0.0349459	0.775388	0.85347
iscA	Iron-binding protein IscA OS=Escherichia coli (strain UTI89 / UPEC) OX=364106 GN=iscA PE=3 SV=1	0.0348996	0.431024	0.566068
rlmL	Ribosomal RNA large subunit methyltransferase K/L OS=Escherichia coli (strain UTI89 / UPEC) OX=364106 GN=rlmL PE=3 SV=1	0.0339079	0.401912	0.541844
carA	Carbamoyl-phosphate synthase small chain OS=Escherichia coli (strain UTI89 / UPEC) OX=364106 GN=carA PE=3 SV=1	0.0334794	0.284028	0.418529
glpC	Anaerobic glycerol-3-phosphate dehydrogenase subunit C OS=Escherichia coli (strain UTI89 / UPEC) OX=364106 GN=glpC PE=4 SV=1	0.0322294	0.501608	0.628864
rbsB	D-ribose-binding periplasmic protein OS=Escherichia coli (strain UTI89 / UPEC) OX=364106 GN=rbsB PE=4 SV=1	0.0320489	0.529391	0.653041
lolD	Lipoprotein-releasing system ATP-binding protein LolD OS=Escherichia coli (strain UTI89 / UPEC) OX=364106 GN=lolD PE=3 SV=1	0.0309395	0.67658	0.77845
speD	S-adenosylmethionine decarboxylase proenzyme OS=Escherichia coli (strain UTI89 / UPEC) OX=364106 GN=speD PE=3 SV=1	0.0308509	0.435385	0.568767
rplQ	50S ribosomal protein L17 OS=Escherichia coli (strain UTI89 / UPEC) OX=364106 GN=rplQ PE=3 SV=1	0.0305814	0.416618	0.554663
UTI89_C3011	DUF4325 domain-containing protein OS=Escherichia coli (strain UTI89 / UPEC) OX=364106 GN=UTI89_C3011 PE=4 SV=1	0.0305514	0.493774	0.622443
rsmH	Ribosomal RNA small subunit methyltransferase H OS=Escherichia coli (strain UTI89 / UPEC) OX=364106 GN=rsmH PE=3 SV=1	0.0299973	0.907698	0.943766
kch	Putative potassium channel protein OS=Escherichia coli (strain UTI89 / UPEC) OX=364106 GN=kch PE=4 SV=1	0.0299441	0.64094	0.749391
ppx	Exopolyphosphatase OS=Escherichia coli (strain UTI89 / UPEC) OX=364106 GN=ppx PE=3 SV=1	0.0296296	0.599109	0.717021
tig	Trigger factor OS=Escherichia coli (strain UTI89 / UPEC) OX=364106 GN=tig PE=3 SV=1	0.0295813	0.652206	0.75843
dxr	1-deoxy-D-xylulose 5-phosphate reductoisomerase OS=Escherichia coli (strain UTI89 / UPEC) OX=364106 GN=dxr PE=3 SV=1	0.0292368	0.514591	0.638892
rafI	Lipopolysaccharide 1,3-galactosyltransferase OS=Escherichia coli (strain UTI89 / UPEC) OX=364106 GN=rafI PE=4 SV=1	0.0287901	0.784977	0.858738
rpmI	50S ribosomal protein L35 OS=Escherichia coli (strain UTI89 / UPEC) OX=364106 GN=rpmI PE=3 SV=1	0.0281363	0.237347	0.366635
pepP	Xaa-Pro aminopeptidase OS=Escherichia coli (strain UTI89 / UPEC) OX=364106 GN=pepP PE=4 SV=1	0.027837	0.747635	0.834626
ybaU	Peptidyl-prolyl cis-trans isomerase D OS=Escherichia coli (strain UTI89 / UPEC) OX=364106 GN=ybaU PE=4 SV=1	0.0265181	0.458982	0.589143
kdsA	2-dehydro-3-deoxyphosphooctonate aldolase OS=Escherichia coli (strain UTI89 / UPEC) OX=364106 GN=kdsA PE=3 SV=1	0.0262584	0.261677	0.395377
ptrA	Pitrilysin OS=Escherichia coli (strain UTI89 / UPEC) OX=364106 GN=ptrA PE=3 SV=1	0.024249	0.566765	0.6888
rnc	Ribonuclease 3 OS=Escherichia coli (strain UTI89 / UPEC) OX=364106 GN=rnc PE=3 SV=1	0.0240074	0.579143	0.698938
grxA	Glutaredoxin 1 OS=Escherichia coli (strain UTI89 / UPEC) OX=364106 GN=grxA PE=4 SV=1	0.0231762	0.66143	0.76561
sbmC	DNA gyrase inhibitor OS=Escherichia coli (strain UTI89 / UPEC) OX=364106 GN=sbmC PE=3 SV=1	0.0231648	0.734748	0.824503
bioB	Biotin synthase OS=Escherichia coli (strain UTI89 / UPEC) OX=364106 GN=bioB PE=3 SV=1	0.0230546	0.882625	0.924374
nrdB	Ribonucleoside-diphosphate reductase OS=Escherichia coli (strain UTI89 / UPEC) OX=364106 GN=nrdB PE=3 SV=1	0.0227104	0.84352	0.899039
pyrG	CTP synthase OS=Escherichia coli (strain UTI89 / UPEC) OX=364106 GN=pyrG PE=3 SV=1	0.022644	0.480656	0.609466
fabF	3-oxoacyl-[acyl-carrier-protein] synthase 2 OS=Escherichia coli (strain UTI89 / UPEC) OX=364106 GN=fabF PE=3 SV=1	0.0197635	0.902846	0.940118
yqiA	Uncharacterized protein OS=Escherichia coli (strain UTI89 / UPEC) OX=364106 GN=yqiA PE=4 SV=1	0.0195157	0.786472	0.858738
yhjN	Cyclic di-GMP-binding protein OS=Escherichia coli (strain UTI89 / UPEC) OX=364106 GN=yhjN PE=3 SV=1	0.0184651	0.379449	0.521212
rof	Rho-binding antiterminator protein OS=Escherichia coli (strain UTI89 / UPEC) OX=364106 GN=rof PE=4 SV=1	0.0174597	0.555401	0.67904
adhE	Aldehyde-alcohol dehydrogenase OS=Escherichia coli (strain UTI89 / UPEC) OX=364106 GN=adhE PE=3 SV=1	0.0154006	0.667867	0.7711
hfq	RNA-binding protein Hfq OS=Escherichia coli (strain UTI89 / UPEC) OX=364106 GN=hfq PE=3 SV=1	0.0151604	0.522108	0.6456
tuf2	Elongation factor Tu 2 OS=Escherichia coli (strain UTI89 / UPEC) OX=364106 GN=tuf2 PE=3 SV=2	0.0146352	0.883778	0.924461
acpP	Acyl carrier protein OS=Escherichia coli (strain UTI89 / UPEC) OX=364106 GN=acpP PE=3 SV=1	0.0144034	0.873833	0.917911
fabA	3-hydroxydecanoyl-[acyl-carrier-protein] dehydratase OS=Escherichia coli (strain UTI89 / UPEC) OX=364106 GN=fabA PE=3 SV=2	0.0129743	0.779013	0.85614
nrdR	Transcriptional repressor NrdR OS=Escherichia coli (strain UTI89 / UPEC) OX=364106 GN=nrdR PE=3 SV=1	0.0128405	0.614726	0.728458
mdaB	Modulator of drug activity B OS=Escherichia coli (strain UTI89 / UPEC) OX=364106 GN=mdaB PE=4 SV=1	0.0124902	0.986844	0.992591
ppc	Phosphoenolpyruvate carboxylase OS=Escherichia coli (strain UTI89 / UPEC) OX=364106 GN=ppc PE=3 SV=1	0.0118864	0.972496	0.986201
ybeD	UPF0250 protein YbeD OS=Escherichia coli (strain UTI89 / UPEC) OX=364106 GN=ybeD PE=3 SV=1	0.0112727	0.532232	0.65561
lpp	Major outer membrane lipoprotein Lpp OS=Escherichia coli (strain UTI89 / UPEC) OX=364106 GN=lpp PE=3 SV=1	0.0106738	0.472153	0.600897
gudD	Glucarate dehydratase OS=Escherichia coli (strain UTI89 / UPEC) OX=364106 GN=gudD PE=3 SV=1	0.00956697	0.392088	0.531921
ycfU	Lipoprotein releasing system transmembrane protein lolC OS=Escherichia coli (strain UTI89 / UPEC) OX=364106 GN=ycfU PE=3 SV=1	0.00908848	0.564846	0.686964
zntB	Zinc transport protein ZntB OS=Escherichia coli (strain UTI89 / UPEC) OX=364106 GN=zntB PE=3 SV=1	0.00894956	0.947765	0.970812
ligA	DNA ligase OS=Escherichia coli (strain UTI89 / UPEC) OX=364106 GN=ligA PE=3 SV=1	0.00874257	0.614154	0.728458
aceF	Acetyltransferase component of pyruvate dehydrogenase complex OS=Escherichia coli (strain UTI89 / UPEC) OX=364106 GN=aceF PE=3 SV=1	0.00861593	0.410487	0.549969
fkpA	Peptidyl-prolyl cis-trans isomerase OS=Escherichia coli (strain UTI89 / UPEC) OX=364106 GN=fkpA PE=3 SV=1	0.00756066	0.241287	0.371062
cysJ	Sulfite reductase [NADPH] flavoprotein alpha-component OS=Escherichia coli (strain UTI89 / UPEC) OX=364106 GN=cysJ PE=3 SV=1	0.00745073	0.778342	0.85614
rpsS	30S ribosomal protein S19 OS=Escherichia coli (strain UTI89 / UPEC) OX=364106 GN=rpsS PE=3 SV=1	0.00699717	0.544583	0.667965
yhcB	Uncharacterized protein OS=Escherichia coli (strain UTI89 / UPEC) OX=364106 GN=yhcB PE=4 SV=1	0.00690953	0.840276	0.897993
lipA	Lipoyl synthase OS=Escherichia coli (strain UTI89 / UPEC) OX=364106 GN=lipA PE=3 SV=1	0.00678631	0.768951	0.848548
guaC	GMP reductase OS=Escherichia coli (strain UTI89 / UPEC) OX=364106 GN=guaC PE=3 SV=1	0.00635804	0.688187	0.787085
rpoB	DNA-directed RNA polymerase subunit beta OS=Escherichia coli (strain UTI89 / UPEC) OX=364106 GN=rpoB PE=3 SV=2	0.00622863	0.94751	0.970812
erfK	Uncharacterized protein OS=Escherichia coli (strain UTI89 / UPEC) OX=364106 GN=erfK PE=3 SV=1	0.00246166	0.343774	0.48323
rfbD	dTDP-4-dehydrorhamnose reductase OS=Escherichia coli (strain UTI89 / UPEC) OX=364106 GN=rfbD PE=3 SV=1	0.00215762	0.974068	0.986637
sbcB	Exodeoxyribonuclease I OS=Escherichia coli (strain UTI89 / UPEC) OX=364106 GN=sbcB PE=4 SV=1	0.00212849	0.858339	0.908078
cmoA	Carboxy-S-adenosyl-L-methionine synthase OS=Escherichia coli (strain UTI89 / UPEC) OX=364106 GN=cmoA PE=3 SV=1	0.00181586	0.980147	0.989529
aroH	Phospho-2-dehydro-3-deoxyheptonate aldolase OS=Escherichia coli (strain UTI89 / UPEC) OX=364106 GN=aroH PE=3 SV=1	0.00169876	0.816879	0.88021
fucO	Lactaldehyde reductase OS=Escherichia coli (strain UTI89 / UPEC) OX=364106 GN=fucO PE=4 SV=1	0.00125534	0.689264	0.787795
pdxB	Erythronate-4-phosphate dehydrogenase OS=Escherichia coli (strain UTI89 / UPEC) OX=364106 GN=pdxB PE=3 SV=1	0.000773547	0.849633	0.902964
pqiB	Paraquat-inducible protein B OS=Escherichia coli (strain UTI89 / UPEC) OX=364106 GN=pqiB PE=4 SV=1	0.000428423	0.433389	0.567877
yacL	UPF0231 protein YacL OS=Escherichia coli (strain UTI89 / UPEC) OX=364106 GN=yacL PE=3 SV=1	0	0.912941	0.946368
dcd	dCTP deaminase OS=Escherichia coli (strain UTI89 / UPEC) OX=364106 GN=dcd PE=3 SV=1	-0.00172983	0.41688	0.554663
accC	Biotin carboxylase OS=Escherichia coli (strain UTI89 / UPEC) OX=364106 GN=accC PE=4 SV=1	-0.00176969	0.720621	0.812875
pspA	Phage shock protein A OS=Escherichia coli (strain UTI89 / UPEC) OX=364106 GN=pspA PE=3 SV=1	-0.00196628	0.779301	0.85614
clpB	Chaperone protein ClpB OS=Escherichia coli (strain UTI89 / UPEC) OX=364106 GN=clpB PE=3 SV=1	-0.00215717	0.927864	0.95724
eutC	Ethanolamine ammonia-lyase small subunit OS=Escherichia coli (strain UTI89 / UPEC) OX=364106 GN=eutC PE=3 SV=1	-0.00254296	0.293182	0.428363
dapB	4-hydroxy-tetrahydrodipicolinate reductase OS=Escherichia coli (strain UTI89 / UPEC) OX=364106 GN=dapB PE=3 SV=1	-0.00269105	0.796855	0.867578
infC	Translation initiation factor IF-3 OS=Escherichia coli (strain UTI89 / UPEC) OX=364106 GN=infC PE=3 SV=1	-0.00277169	0.617067	0.729914
fre	NAD(P)H-flavin reductase OS=Escherichia coli (strain UTI89 / UPEC) OX=364106 GN=fre PE=4 SV=1	-0.00303788	0.609474	0.726039
srlR	Glucitol operon repressor OS=Escherichia coli (strain UTI89 / UPEC) OX=364106 GN=srlR PE=4 SV=1	-0.0033929	0.696921	0.792873
yggV	dITP/XTP pyrophosphatase OS=Escherichia coli (strain UTI89 / UPEC) OX=364106 GN=yggV PE=3 SV=1	-0.0036877	0.703022	0.798763
yfhJ	Protein IscX OS=Escherichia coli (strain UTI89 / UPEC) OX=364106 GN=yfhJ PE=1 SV=1	-0.00440399	0.236521	0.365859
yqjE	Uncharacterized protein OS=Escherichia coli (strain UTI89 / UPEC) OX=364106 GN=yqjE PE=4 SV=1	-0.00521517	0.982069	0.990673
yjeP	Uncharacterized protein OS=Escherichia coli (strain UTI89 / UPEC) OX=364106 GN=yjeP PE=3 SV=1	-0.00561123	0.713046	0.806438
hisJ	Histidine-binding periplasmic protein of high-affinity histidine transport system OS=Escherichia coli (strain UTI89 / UPEC) OX=364106 GN=hisJ PE=3 SV=1	-0.00591735	0.986061	0.992591
argG	Argininosuccinate synthase OS=Escherichia coli (strain UTI89 / UPEC) OX=364106 GN=argG PE=3 SV=1	-0.00594984	0.462599	0.592663
pldB	Lysophospholipase L2 OS=Escherichia coli (strain UTI89 / UPEC) OX=364106 GN=pldB PE=4 SV=1	-0.00892971	0.510496	0.635278
oppA	Periplasmic oligopeptide-binding protein OS=Escherichia coli (strain UTI89 / UPEC) OX=364106 GN=oppA PE=3 SV=1	-0.00907512	0.564791	0.686964
rhlE	ATP-dependent RNA helicase RhlE OS=Escherichia coli (strain UTI89 / UPEC) OX=364106 GN=rhlE PE=3 SV=1	-0.00983428	0.814683	0.879348
cyoB	Cytochrome bo(3) ubiquinol oxidase subunit 1 OS=Escherichia coli (strain UTI89 / UPEC) OX=364106 GN=cyoB PE=3 SV=1	-0.00995319	0.567768	0.6888
yciU	UPF0263 protein YciU OS=Escherichia coli (strain UTI89 / UPEC) OX=364106 GN=yciU PE=3 SV=1	-0.00997459	0.354375	0.494749
polA	DNA polymerase I OS=Escherichia coli (strain UTI89 / UPEC) OX=364106 GN=polA PE=3 SV=1	-0.010362	0.56835	0.6888
gph	Phosphoglycolate phosphatase OS=Escherichia coli (strain UTI89 / UPEC) OX=364106 GN=gph PE=3 SV=1	-0.010881	0.361031	0.501206
ftsQ	Cell division protein FtsQ OS=Escherichia coli (strain UTI89 / UPEC) OX=364106 GN=ftsQ PE=3 SV=1	-0.0141581	0.690782	0.788885
ppnP	Pyrimidine/purine nucleoside phosphorylase OS=Escherichia coli (strain UTI89 / UPEC) OX=364106 GN=ppnP PE=3 SV=1	-0.0154095	0.389637	0.529973
kdgR	Transcriptional regulator KdgR OS=Escherichia coli (strain UTI89 / UPEC) OX=364106 GN=kdgR PE=4 SV=1	-0.0159537	0.75255	0.838805
serB	O-phosphoserine phosphohydrolase OS=Escherichia coli (strain UTI89 / UPEC) OX=364106 GN=serB PE=3 SV=1	-0.0160882	0.992085	0.994966
agaR	Putative DEOR-type transcriptional regulator of aga operon OS=Escherichia coli (strain UTI89 / UPEC) OX=364106 GN=agaR PE=4 SV=1	-0.0161302	0.600237	0.71785
UTI89_C1186	Uncharacterized protein OS=Escherichia coli (strain UTI89 / UPEC) OX=364106 GN=UTI89_C1186 PE=4 SV=1	-0.0166832	0.76122	0.845531
pmbA	PmbA protease involved in Microcin B17 maturation and sensitivity to the DNA gyrase inhibitor LetD OS=Escherichia coli (strain UTI89 / UPEC) OX=364106 GN=pmbA PE=3 SV=1	-0.0167213	0.540605	0.664028
uppS	Ditrans,polycis-undecaprenyl-diphosphate synthase ((2E,6E)-farnesyl-diphosphate specific) OS=Escherichia coli (strain UTI89 / UPEC) OX=364106 GN=uppS PE=3 SV=1	-0.0175454	0.600633	0.71785
ygaU	Uncharacterized protein OS=Escherichia coli (strain UTI89 / UPEC) OX=364106 GN=ygaU PE=4 SV=1	-0.0176463	0.539362	0.663083
UTI89_C3005	Uncharacterized protein OS=Escherichia coli (strain UTI89 / UPEC) OX=364106 GN=UTI89_C3005 PE=4 SV=1	-0.0179738	0.799083	0.867935
groS	10 kDa chaperonin OS=Escherichia coli (strain UTI89 / UPEC) OX=364106 GN=groS PE=3 SV=1	-0.019382	0.618672	0.731312
mnmA	tRNA-specific 2-thiouridylase MnmA OS=Escherichia coli (strain UTI89 / UPEC) OX=364106 GN=mnmA PE=3 SV=2	-0.0207646	0.883244	0.924461
yfcN	UPF0115 protein YfcN OS=Escherichia coli (strain UTI89 / UPEC) OX=364106 GN=yfcN PE=3 SV=1	-0.0215955	0.732168	0.822677
deaD	ATP-dependent RNA helicase DeaD OS=Escherichia coli (strain UTI89 / UPEC) OX=364106 GN=deaD PE=3 SV=1	-0.0219295	0.998043	0.998621
cysK	Cysteine synthase OS=Escherichia coli (strain UTI89 / UPEC) OX=364106 GN=cysK PE=3 SV=1	-0.0220467	0.832695	0.891546
modE	Transcriptional regulator ModE OS=Escherichia coli (strain UTI89 / UPEC) OX=364106 GN=modE PE=3 SV=1	-0.0235138	0.724182	0.815295
uvrD	DNA helicase OS=Escherichia coli (strain UTI89 / UPEC) OX=364106 GN=uvrD PE=3 SV=1	-0.0243671	0.909916	0.945502
yieP	Hypothetical transcriptional regulator YieP OS=Escherichia coli (strain UTI89 / UPEC) OX=364106 GN=yieP PE=4 SV=1	-0.0259416	0.328944	0.467946
hflX	GTPase HflX OS=Escherichia coli (strain UTI89 / UPEC) OX=364106 GN=hflX PE=3 SV=1	-0.0263258	0.705126	0.8001
glpX	Fructose-1,6-bisphosphatase OS=Escherichia coli (strain UTI89 / UPEC) OX=364106 GN=glpX PE=3 SV=1	-0.0266595	0.828271	0.888087
sohB	Possible protease SohB OS=Escherichia coli (strain UTI89 / UPEC) OX=364106 GN=sohB PE=3 SV=1	-0.0273985	0.609731	0.726039
mraZ	Transcriptional regulator MraZ OS=Escherichia coli (strain UTI89 / UPEC) OX=364106 GN=mraZ PE=3 SV=1	-0.0275463	0.885681	0.925891
dnaC	DnaC protein OS=Escherichia coli (strain UTI89 / UPEC) OX=364106 GN=dnaC PE=4 SV=1	-0.028489	0.439224	0.571625
valS	Valine--tRNA ligase OS=Escherichia coli (strain UTI89 / UPEC) OX=364106 GN=valS PE=3 SV=1	-0.0286775	0.95877	0.97572
ydjA	Putative NAD(P)H nitroreductase OS=Escherichia coli (strain UTI89 / UPEC) OX=364106 GN=ydjA PE=3 SV=1	-0.0292902	0.988943	0.992968
ppk	Polyphosphate kinase OS=Escherichia coli (strain UTI89 / UPEC) OX=364106 GN=ppk PE=3 SV=1	-0.0295741	0.324158	0.462662
yibF	Putative S-transferase OS=Escherichia coli (strain UTI89 / UPEC) OX=364106 GN=yibF PE=4 SV=1	-0.0300762	0.766759	0.847755
cca	Multifunctional CCA protein OS=Escherichia coli (strain UTI89 / UPEC) OX=364106 GN=cca PE=3 SV=1	-0.0316062	0.614993	0.728458
dctA	C4-dicarboxylate transport protein OS=Escherichia coli (strain UTI89 / UPEC) OX=364106 GN=dctA PE=3 SV=1	-0.0337822	0.765291	0.847755
yggS	Pyridoxal phosphate homeostasis protein OS=Escherichia coli (strain UTI89 / UPEC) OX=364106 GN=yggS PE=3 SV=1	-0.0340356	0.316359	0.455294
ybeK	Pyrimidine-specific ribonucleoside hydrolase RihA OS=Escherichia coli (strain UTI89 / UPEC) OX=364106 GN=ybeK PE=3 SV=1	-0.0342671	0.564559	0.686964
hemA	Glutamyl-tRNA reductase OS=Escherichia coli (strain UTI89 / UPEC) OX=364106 GN=hemA PE=3 SV=2	-0.0343181	0.932913	0.960728
murD	UDP-N-acetylmuramoylalanine--D-glutamate ligase OS=Escherichia coli (strain UTI89 / UPEC) OX=364106 GN=murD PE=3 SV=1	-0.0349979	0.798207	0.867578
ydaA	Uncharacterized protein OS=Escherichia coli (strain UTI89 / UPEC) OX=364106 GN=ydaA PE=4 SV=1	-0.0350501	0.574261	0.694502
sucA	Oxoglutarate dehydrogenase (succinyl-transferring) OS=Escherichia coli (strain UTI89 / UPEC) OX=364106 GN=sucA PE=4 SV=1	-0.0359819	0.818832	0.881009
miaB	tRNA-2-methylthio-N(6)-dimethylallyladenosine synthase OS=Escherichia coli (strain UTI89 / UPEC) OX=364106 GN=miaB PE=3 SV=1	-0.0361123	0.761281	0.845531
yjbN	tRNA-dihydrouridine(20/20a) synthase OS=Escherichia coli (strain UTI89 / UPEC) OX=364106 GN=yjbN PE=3 SV=1	-0.0361556	0.657665	0.763298
cobB	NAD-dependent protein deacylase OS=Escherichia coli (strain UTI89 / UPEC) OX=364106 GN=cobB PE=3 SV=1	-0.0363513	0.668406	0.7711
glnQ	GlnQ protein, subunit of glutamine ABC transporter OS=Escherichia coli (strain UTI89 / UPEC) OX=364106 GN=glnQ PE=3 SV=1	-0.0369193	0.946197	0.970812
fadE	Acyl-coenzyme A dehydrogenase OS=Escherichia coli (strain UTI89 / UPEC) OX=364106 GN=fadE PE=3 SV=1	-0.0370842	0.3477	0.487401
talA	Transaldolase OS=Escherichia coli (strain UTI89 / UPEC) OX=364106 GN=talA PE=3 SV=1	-0.0376013	0.428237	0.563264
fadA	3-ketoacyl-CoA thiolase OS=Escherichia coli (strain UTI89 / UPEC) OX=364106 GN=fadA PE=3 SV=1	-0.0380938	0.784658	0.858738
yceC	Pseudouridine synthase OS=Escherichia coli (strain UTI89 / UPEC) OX=364106 GN=yceC PE=3 SV=1	-0.0398386	0.649456	0.756312
hemL	Glutamate-1-semialdehyde 2,1-aminomutase OS=Escherichia coli (strain UTI89 / UPEC) OX=364106 GN=hemL PE=3 SV=1	-0.0404601	0.956889	0.975529
yaeR	Putative lactoylglutathione lyase OS=Escherichia coli (strain UTI89 / UPEC) OX=364106 GN=yaeR PE=4 SV=1	-0.0406513	0.957832	0.97572
yigI	4HBT domain-containing protein OS=Escherichia coli (strain UTI89 / UPEC) OX=364106 GN=yigI PE=4 SV=1	-0.0406736	0.403882	0.543651
traT	TraT complement resistance protein OS=Escherichia coli (strain UTI89 / UPEC) OX=364106 GN=traT PE=3 SV=1	-0.0411265	0.509714	0.63512
rpmH	50S ribosomal protein L34 OS=Escherichia coli (strain UTI89 / UPEC) OX=364106 GN=rpmH PE=3 SV=1	-0.0411439	0.889183	0.928428
ihfB	Integration host factor subunit beta OS=Escherichia coli (strain UTI89 / UPEC) OX=364106 GN=ihfB PE=3 SV=1	-0.0412387	0.424597	0.560182
uxuA	Mannonate dehydratase OS=Escherichia coli (strain UTI89 / UPEC) OX=364106 GN=uxuA PE=3 SV=1	-0.0417155	0.539451	0.663083
ribA	GTP cyclohydrolase-2 OS=Escherichia coli (strain UTI89 / UPEC) OX=364106 GN=ribA PE=3 SV=1	-0.0419474	0.358351	0.498993
fur	Ferric uptake regulation protein OS=Escherichia coli (strain UTI89 / UPEC) OX=364106 GN=fur PE=3 SV=1	-0.0422293	0.451755	0.583769
yjiA	CobW C-terminal domain-containing protein OS=Escherichia coli (strain UTI89 / UPEC) OX=364106 GN=yjiA PE=3 SV=1	-0.0423163	0.79737	0.867578
rho	Transcription termination factor Rho OS=Escherichia coli (strain UTI89 / UPEC) OX=364106 GN=rho PE=3 SV=1	-0.0424204	0.978708	0.989529
galU	UTP--glucose-1-phosphate uridylyltransferase OS=Escherichia coli (strain UTI89 / UPEC) OX=364106 GN=galU PE=3 SV=1	-0.0433625	0.745342	0.832604
hslU	ATP-dependent protease ATPase subunit HslU OS=Escherichia coli (strain UTI89 / UPEC) OX=364106 GN=hslU PE=3 SV=1	-0.0434425	0.95323	0.972836
galM	Aldose 1-epimerase OS=Escherichia coli (strain UTI89 / UPEC) OX=364106 GN=galM PE=3 SV=1	-0.0436757	0.329579	0.468463
oppC	Oligopeptide transport system permease protein oppC OS=Escherichia coli (strain UTI89 / UPEC) OX=364106 GN=oppC PE=3 SV=1	-0.0444604	0.392905	0.532612
UTI89_C2988	Uncharacterized protein OS=Escherichia coli (strain UTI89 / UPEC) OX=364106 GN=UTI89_C2988 PE=4 SV=1	-0.0446956	0.218366	0.346188
udp	Uridine phosphorylase OS=Escherichia coli (strain UTI89 / UPEC) OX=364106 GN=udp PE=3 SV=1	-0.0449311	0.360083	0.500695
ftsZ	Cell division protein FtsZ OS=Escherichia coli (strain UTI89 / UPEC) OX=364106 GN=ftsZ PE=3 SV=1	-0.0451654	0.659371	0.763738
arnC	Undecaprenyl-phosphate 4-deoxy-4-formamido-L-arabinose transferase OS=Escherichia coli (strain UTI89 / UPEC) OX=364106 GN=arnC PE=3 SV=1	-0.0452756	0.614657	0.728458
ppsR	Phosphoenolpyruvate synthase regulatory protein OS=Escherichia coli (strain UTI89 / UPEC) OX=364106 GN=ppsR PE=3 SV=1	-0.0464629	0.921291	0.952174
ykgF	Putative electron transport protein YkgF OS=Escherichia coli (strain UTI89 / UPEC) OX=364106 GN=ykgF PE=4 SV=1	-0.0467166	0.235261	0.365359
rimP	Ribosome maturation factor RimP OS=Escherichia coli (strain UTI89 / UPEC) OX=364106 GN=rimP PE=3 SV=2	-0.0469216	0.855757	0.906682
hsdM	Site-specific DNA-methyltransferase (adenine-specific) OS=Escherichia coli (strain UTI89 / UPEC) OX=364106 GN=hsdM PE=3 SV=1	-0.0478922	0.859217	0.908078
yajC	Sec translocon accessory complex subunit YajC OS=Escherichia coli (strain UTI89 / UPEC) OX=364106 GN=yajC PE=3 SV=1	-0.0491565	0.869054	0.916273
UTI89_C1020	Endopeptidase La OS=Escherichia coli (strain UTI89 / UPEC) OX=364106 GN=UTI89_C1020 PE=3 SV=1	-0.0492055	0.904953	0.941478
yibO	2,3-bisphosphoglycerate-independent phosphoglycerate mutase OS=Escherichia coli (strain UTI89 / UPEC) OX=364106 GN=yibO PE=3 SV=1	-0.0495655	0.434272	0.568249
mrp	Iron-sulfur cluster carrier protein OS=Escherichia coli (strain UTI89 / UPEC) OX=364106 GN=mrp PE=3 SV=1	-0.0510719	0.513573	0.638086
ugd	UDP-glucose 6-dehydrogenase OS=Escherichia coli (strain UTI89 / UPEC) OX=364106 GN=ugd PE=3 SV=1	-0.0511143	0.494671	0.622666
yleB	2-octaprenyl-3-methyl-6-methoxy-1,4-benzoquinol hydroxylase OS=Escherichia coli (strain UTI89 / UPEC) OX=364106 GN=yleB PE=3 SV=1	-0.0511797	0.758962	0.84454
yhjJ	Protein YhjJ OS=Escherichia coli (strain UTI89 / UPEC) OX=364106 GN=yhjJ PE=3 SV=1	-0.0522313	0.704144	0.799512
eno	Enolase OS=Escherichia coli (strain UTI89 / UPEC) OX=364106 GN=eno PE=3 SV=1	-0.0523061	0.27224	0.405862
lolA	Outer-membrane lipoprotein carrier protein OS=Escherichia coli (strain UTI89 / UPEC) OX=364106 GN=lolA PE=3 SV=1	-0.0530265	0.610007	0.726039
deoC	Deoxyribose-phosphate aldolase OS=Escherichia coli (strain UTI89 / UPEC) OX=364106 GN=deoC PE=3 SV=1	-0.0541417	0.798252	0.867578
ygeR	Hypothetical lipoprotein YgeR OS=Escherichia coli (strain UTI89 / UPEC) OX=364106 GN=ygeR PE=4 SV=1	-0.0558945	0.828435	0.888087
aroE	Shikimate dehydrogenase (NADP(+)) OS=Escherichia coli (strain UTI89 / UPEC) OX=364106 GN=aroE PE=3 SV=1	-0.0567736	0.439227	0.571625
ycfF	HIT-like protein YcfF OS=Escherichia coli (strain UTI89 / UPEC) OX=364106 GN=ycfF PE=4 SV=1	-0.0583301	0.352041	0.492288
prsA	Ribose-phosphate pyrophosphokinase OS=Escherichia coli (strain UTI89 / UPEC) OX=364106 GN=prsA PE=3 SV=1	-0.0599897	0.474017	0.601932
dnaK	Chaperone protein DnaK OS=Escherichia coli (strain UTI89 / UPEC) OX=364106 GN=dnaK PE=3 SV=1	-0.0600703	0.456015	0.587277
dcp	Peptidyl-dipeptidase dcp OS=Escherichia coli (strain UTI89 / UPEC) OX=364106 GN=dcp PE=3 SV=1	-0.0606236	0.861207	0.90911
groL	60 kDa chaperonin OS=Escherichia coli (strain UTI89 / UPEC) OX=364106 GN=groL PE=1 SV=1	-0.0612896	0.68812	0.787085
msrB	Peptide methionine sulfoxide reductase MsrB OS=Escherichia coli (strain UTI89 / UPEC) OX=364106 GN=msrB PE=3 SV=1	-0.0618627	0.94671	0.970812
gpmA	2,3-bisphosphoglycerate-dependent phosphoglycerate mutase OS=Escherichia coli (strain UTI89 / UPEC) OX=364106 GN=gpmA PE=3 SV=1	-0.0626073	0.404567	0.543914
pdxJ	Pyridoxine 5'-phosphate synthase OS=Escherichia coli (strain UTI89 / UPEC) OX=364106 GN=pdxJ PE=3 SV=1	-0.0637026	0.567158	0.6888
yfhA	Uncharacterized protein OS=Escherichia coli (strain UTI89 / UPEC) OX=364106 GN=yfhA PE=4 SV=1	-0.0642593	0.16054	0.276423
glpF	Glycerol MIP channel OS=Escherichia coli (strain UTI89 / UPEC) OX=364106 GN=glpF PE=3 SV=1	-0.0647529	0.160988	0.276643
gcd	Glucose dehydrogenase OS=Escherichia coli (strain UTI89 / UPEC) OX=364106 GN=gcd PE=3 SV=1	-0.0648801	0.597978	0.716661
ygiC	Putative synthetase/amidase OS=Escherichia coli (strain UTI89 / UPEC) OX=364106 GN=ygiC PE=4 SV=1	-0.0665519	0.148678	0.261207
gpsA	Glycerol-3-phosphate dehydrogenase [NAD(P)+] OS=Escherichia coli (strain UTI89 / UPEC) OX=364106 GN=gpsA PE=3 SV=1	-0.0669566	0.694072	0.790983
basS	Histidine kinase OS=Escherichia coli (strain UTI89 / UPEC) OX=364106 GN=basS PE=4 SV=1	-0.0686808	0.926071	0.956201
pepN	Aminopeptidase N OS=Escherichia coli (strain UTI89 / UPEC) OX=364106 GN=pepN PE=3 SV=1	-0.0695095	0.563416	0.68696
rraA	Regulator of ribonuclease activity A OS=Escherichia coli (strain UTI89 / UPEC) OX=364106 GN=rraA PE=3 SV=1	-0.070455	0.766033	0.847755
ecnB	Putative toxin of osmotically regulated toxin-antitoxin system associated with programmed cell death OS=Escherichia coli (strain UTI89 / UPEC) OX=364106 GN=ecnB PE=3 SV=1	-0.0705899	0.189457	0.312164
gshA	Glutamate--cysteine ligase OS=Escherichia coli (strain UTI89 / UPEC) OX=364106 GN=gshA PE=3 SV=1	-0.0713415	0.271162	0.405494
mukB	Chromosome partition protein MukB OS=Escherichia coli (strain UTI89 / UPEC) OX=364106 GN=mukB PE=3 SV=1	-0.074197	0.919478	0.951431
kpsU	3-deoxy-manno-octulosonate cytidylyltransferase OS=Escherichia coli (strain UTI89 / UPEC) OX=364106 GN=kpsU PE=3 SV=1	-0.0755157	0.143942	0.255749
napA	Periplasmic nitrate reductase OS=Escherichia coli (strain UTI89 / UPEC) OX=364106 GN=napA PE=3 SV=1	-0.0756712	0.634956	0.743848
mobB	Molybdopterin-guanine dinucleotide biosynthesis protein B OS=Escherichia coli (strain UTI89 / UPEC) OX=364106 GN=mobB PE=4 SV=1	-0.0758664	0.838212	0.896342
fabZ	3-hydroxyacyl-[acyl-carrier-protein] dehydratase FabZ OS=Escherichia coli (strain UTI89 / UPEC) OX=364106 GN=fabZ PE=3 SV=1	-0.0759662	0.91244	0.946368
pykF	Pyruvate kinase OS=Escherichia coli (strain UTI89 / UPEC) OX=364106 GN=pykF PE=3 SV=1	-0.0762765	0.536555	0.660463
selD	Selenide, water dikinase OS=Escherichia coli (strain UTI89 / UPEC) OX=364106 GN=selD PE=3 SV=1	-0.0766824	0.702558	0.798761
yjgQ	Uncharacterized protein OS=Escherichia coli (strain UTI89 / UPEC) OX=364106 GN=yjgQ PE=3 SV=1	-0.0771015	0.801493	0.870005
infA	Translation initiation factor IF-1 OS=Escherichia coli (strain UTI89 / UPEC) OX=364106 GN=infA PE=3 SV=1	-0.0771888	0.240855	0.370728
plsC	1-acyl-sn-glycerol-3-phosphate acyltransferase OS=Escherichia coli (strain UTI89 / UPEC) OX=364106 GN=plsC PE=3 SV=1	-0.0778418	0.470791	0.600485
deoB	Phosphopentomutase OS=Escherichia coli (strain UTI89 / UPEC) OX=364106 GN=deoB PE=3 SV=1	-0.078175	0.304298	0.441987
mtnN	5'-methylthioadenosine/S-adenosylhomocysteine nucleosidase OS=Escherichia coli (strain UTI89 / UPEC) OX=364106 GN=mtnN PE=3 SV=1	-0.0782436	0.263215	0.396314
neuS	Poly-alpha-2,8 sialosyl sialyltransferase OS=Escherichia coli (strain UTI89 / UPEC) OX=364106 GN=neuS PE=4 SV=1	-0.0782525	0.677926	0.779479
rcsB	Transcriptional regulatory protein RcsB OS=Escherichia coli (strain UTI89 / UPEC) OX=364106 GN=rcsB PE=3 SV=1	-0.0812798	0.11843	0.222073
yjcE	CPA1 transporter YjcE OS=Escherichia coli (strain UTI89 / UPEC) OX=364106 GN=yjcE PE=3 SV=1	-0.0821404	0.739057	0.827724
lpxC	UDP-3-O-acyl-N-acetylglucosamine deacetylase OS=Escherichia coli (strain UTI89 / UPEC) OX=364106 GN=lpxC PE=3 SV=1	-0.0825425	0.869846	0.91655
glmM	Phosphoglucosamine mutase OS=Escherichia coli (strain UTI89 / UPEC) OX=364106 GN=glmM PE=3 SV=1	-0.0829034	0.402773	0.542581
yfbU	UPF0304 protein YfbU OS=Escherichia coli (strain UTI89 / UPEC) OX=364106 GN=yfbU PE=1 SV=1	-0.0835611	0.421377	0.557211
avtA	Valine--pyruvate aminotransferase OS=Escherichia coli (strain UTI89 / UPEC) OX=364106 GN=avtA PE=4 SV=1	-0.0835926	0.996068	0.997428
ubiD	3-octaprenyl-4-hydroxybenzoate carboxy-lyase OS=Escherichia coli (strain UTI89 / UPEC) OX=364106 GN=ubiD PE=3 SV=1	-0.0841413	0.898365	0.936316
mazG	Uncharacterized protein OS=Escherichia coli (strain UTI89 / UPEC) OX=364106 GN=mazG PE=4 SV=1	-0.0854235	0.774542	0.853405
tgt	Queuine tRNA-ribosyltransferase OS=Escherichia coli (strain UTI89 / UPEC) OX=364106 GN=tgt PE=3 SV=1	-0.0859681	0.85573	0.906682
ndk	Nucleoside diphosphate kinase OS=Escherichia coli (strain UTI89 / UPEC) OX=364106 GN=ndk PE=3 SV=1	-0.0860107	0.218057	0.346126
pgk	Phosphoglycerate kinase OS=Escherichia coli (strain UTI89 / UPEC) OX=364106 GN=pgk PE=3 SV=1	-0.086103	0.56879	0.68885
guaA	GMP synthase [glutamine-hydrolyzing] OS=Escherichia coli (strain UTI89 / UPEC) OX=364106 GN=guaA PE=3 SV=1	-0.0862721	0.780382	0.856697
recR	Recombination protein RecR OS=Escherichia coli (strain UTI89 / UPEC) OX=364106 GN=recR PE=3 SV=1	-0.0867473	0.736323	0.825198
luxS	S-ribosylhomocysteine lyase OS=Escherichia coli (strain UTI89 / UPEC) OX=364106 GN=luxS PE=3 SV=1	-0.086845	0.376151	0.51762
aas	Bifunctional protein Aas OS=Escherichia coli (strain UTI89 / UPEC) OX=364106 GN=aas PE=3 SV=1	-0.0874671	0.588917	0.708752
frdB	Fumarate reductase iron-sulfur subunit OS=Escherichia coli (strain UTI89 / UPEC) OX=364106 GN=frdB PE=3 SV=1	-0.0878816	0.467136	0.59741
oppF	Oligopeptide transport ATP-binding protein OppF OS=Escherichia coli (strain UTI89 / UPEC) OX=364106 GN=oppF PE=4 SV=1	-0.0881434	0.594836	0.714383
tsx	Nucleoside-specific channel-forming protein Tsx OS=Escherichia coli (strain UTI89 / UPEC) OX=364106 GN=tsx PE=3 SV=1	-0.0892426	0.934355	0.961067
sucB	Dihydrolipoyllysine-residue succinyltransferase component of 2-oxoglutarate dehydrogenase complex OS=Escherichia coli (strain UTI89 / UPEC) OX=364106 GN=sucB PE=3 SV=1	-0.0894252	0.76181	0.845531
uxuB	D-mannonate oxidoreductase OS=Escherichia coli (strain UTI89 / UPEC) OX=364106 GN=uxuB PE=4 SV=1	-0.0894761	0.843109	0.899039
cmk	Cytidylate kinase OS=Escherichia coli (strain UTI89 / UPEC) OX=364106 GN=cmk PE=3 SV=1	-0.0895251	0.590378	0.710015
UTI89_C1031	CoA_binding domain-containing protein OS=Escherichia coli (strain UTI89 / UPEC) OX=364106 GN=UTI89_C1031 PE=4 SV=1	-0.0900386	0.189817	0.312164
yifE	UPF0438 protein YifE OS=Escherichia coli (strain UTI89 / UPEC) OX=364106 GN=yifE PE=3 SV=1	-0.0901264	0.360636	0.501061
yegP	Uncharacterized protein OS=Escherichia coli (strain UTI89 / UPEC) OX=364106 GN=yegP PE=3 SV=1	-0.0906746	0.597342	0.716396
phoP	Transcriptional regulatory protein OS=Escherichia coli (strain UTI89 / UPEC) OX=364106 GN=phoP PE=4 SV=1	-0.0911325	0.717195	0.81007
cdh	CDP-diacylglycerol pyrophosphatase OS=Escherichia coli (strain UTI89 / UPEC) OX=364106 GN=cdh PE=3 SV=1	-0.0914411	0.614543	0.728458
ypfJ	Uncharacterized protein OS=Escherichia coli (strain UTI89 / UPEC) OX=364106 GN=ypfJ PE=4 SV=1	-0.0914922	0.787135	0.858738
uspG	Universal stress protein UspG OS=Escherichia coli (strain UTI89 / UPEC) OX=364106 GN=uspG PE=3 SV=1	-0.091997	0.951349	0.972753
tldD	CsrA activity inhibitor TldD OS=Escherichia coli (strain UTI89 / UPEC) OX=364106 GN=tldD PE=3 SV=1	-0.0923246	0.478518	0.607201
pepT	Peptidase T OS=Escherichia coli (strain UTI89 / UPEC) OX=364106 GN=pepT PE=3 SV=1	-0.0930627	0.854506	0.906682
usg	USG-1 protein OS=Escherichia coli (strain UTI89 / UPEC) OX=364106 GN=usg PE=4 SV=1	-0.0935807	0.919141	0.951431
fumA	Fumarate hydratase class I OS=Escherichia coli (strain UTI89 / UPEC) OX=364106 GN=fumA PE=3 SV=1	-0.094557	0.15232	0.266252
secA	Protein translocase subunit SecA OS=Escherichia coli (strain UTI89 / UPEC) OX=364106 GN=secA PE=3 SV=1	-0.0952121	0.226461	0.355544
rpmF	50S ribosomal protein L32 OS=Escherichia coli (strain UTI89 / UPEC) OX=364106 GN=rpmF PE=3 SV=1	-0.0969373	0.845722	0.89936
cstA	Carbon starvation protein A OS=Escherichia coli (strain UTI89 / UPEC) OX=364106 GN=cstA PE=3 SV=1	-0.0996056	0.4715	0.600897
fadL	Long-chain fatty acid transport protein OS=Escherichia coli (strain UTI89 / UPEC) OX=364106 GN=fadL PE=3 SV=1	-0.100273	0.291708	0.426933
slt	Peptidoglycan lytic exotransglycosylase OS=Escherichia coli (strain UTI89 / UPEC) OX=364106 GN=slt PE=3 SV=1	-0.100565	0.126058	0.231598
thiI	tRNA sulfurtransferase OS=Escherichia coli (strain UTI89 / UPEC) OX=364106 GN=thiI PE=3 SV=1	-0.100951	0.613576	0.728458
UTI89_C3436	Putative regulator OS=Escherichia coli (strain UTI89 / UPEC) OX=364106 GN=UTI89_C3436 PE=4 SV=1	-0.101831	0.879748	0.92248
rapA	RNA polymerase-associated protein RapA OS=Escherichia coli (strain UTI89 / UPEC) OX=364106 GN=rapA PE=3 SV=1	-0.101941	0.234052	0.364479
yecA	Uncharacterized protein OS=Escherichia coli (strain UTI89 / UPEC) OX=364106 GN=yecA PE=4 SV=1	-0.102493	0.828952	0.888089
trxB	Thioredoxin reductase OS=Escherichia coli (strain UTI89 / UPEC) OX=364106 GN=trxB PE=3 SV=1	-0.102504	0.683699	0.784029
tusA	Sulfur carrier protein TusA OS=Escherichia coli (strain UTI89 / UPEC) OX=364106 GN=tusA PE=3 SV=1	-0.102865	0.858965	0.908078
yhbS	Hypothetical acetyltransferase YhbS OS=Escherichia coli (strain UTI89 / UPEC) OX=364106 GN=yhbS PE=4 SV=1	-0.103805	0.81701	0.88021
malP	Alpha-1,4 glucan phosphorylase OS=Escherichia coli (strain UTI89 / UPEC) OX=364106 GN=malP PE=3 SV=1	-0.104328	0.45917	0.589143
mog	Molybdopterin biosynthesis mog protein OS=Escherichia coli (strain UTI89 / UPEC) OX=364106 GN=mog PE=4 SV=1	-0.105486	0.691131	0.788885
ybhO	Cardiolipin synthase B OS=Escherichia coli (strain UTI89 / UPEC) OX=364106 GN=ybhO PE=3 SV=1	-0.106267	0.750033	0.836761
cdd	Cytidine deaminase OS=Escherichia coli (strain UTI89 / UPEC) OX=364106 GN=cdd PE=3 SV=1	-0.106531	0.248962	0.38083
moeA	Molybdopterin molybdenumtransferase OS=Escherichia coli (strain UTI89 / UPEC) OX=364106 GN=moeA PE=3 SV=1	-0.106727	0.23342	0.363824
cutE	Apolipoprotein N-acyltransferase OS=Escherichia coli (strain UTI89 / UPEC) OX=364106 GN=cutE PE=3 SV=1	-0.106849	0.0923608	0.184401
folD	Bifunctional protein FolD OS=Escherichia coli (strain UTI89 / UPEC) OX=364106 GN=folD PE=3 SV=3	-0.107149	0.999113	0.999113
deoD	Purine nucleoside phosphorylase DeoD-type OS=Escherichia coli (strain UTI89 / UPEC) OX=364106 GN=deoD PE=3 SV=1	-0.107645	0.0817267	0.169247
gshB	Glutathione synthetase OS=Escherichia coli (strain UTI89 / UPEC) OX=364106 GN=gshB PE=3 SV=1	-0.108154	0.595688	0.714908
UTI89_C3988	Uncharacterized protein OS=Escherichia coli (strain UTI89 / UPEC) OX=364106 GN=UTI89_C3988 PE=4 SV=1	-0.109903	0.351289	0.492032
murF	UDP-N-acetylmuramoyl-tripeptide--D-alanyl-D-alanine ligase OS=Escherichia coli (strain UTI89 / UPEC) OX=364106 GN=murF PE=3 SV=1	-0.110392	0.652144	0.75843
trpB	Tryptophan synthase beta chain OS=Escherichia coli (strain UTI89 / UPEC) OX=364106 GN=trpB PE=3 SV=1	-0.111306	0.542728	0.666162
hslV	ATP-dependent protease subunit HslV OS=Escherichia coli (strain UTI89 / UPEC) OX=364106 GN=hslV PE=3 SV=1	-0.11144	0.952227	0.972836
tas	Putative NAD(P)-linked reductase OS=Escherichia coli (strain UTI89 / UPEC) OX=364106 GN=tas PE=4 SV=1	-0.111617	0.41489	0.554565
atpF	ATP synthase subunit b OS=Escherichia coli (strain UTI89 / UPEC) OX=364106 GN=atpF PE=3 SV=1	-0.111664	0.328206	0.467281
putA	Bifunctional protein PutA OS=Escherichia coli (strain UTI89 / UPEC) OX=364106 GN=putA PE=3 SV=1	-0.113678	0.0796579	0.166953
yihI	Der GTPase-activating protein YihI OS=Escherichia coli (strain UTI89 / UPEC) OX=364106 GN=yihI PE=3 SV=1	-0.11371	0.86203	0.909423
hsdR	Type I site-specific deoxyribonuclease OS=Escherichia coli (strain UTI89 / UPEC) OX=364106 GN=hsdR PE=3 SV=1	-0.113999	0.420414	0.556981
ung	Uracil-DNA glycosylase OS=Escherichia coli (strain UTI89 / UPEC) OX=364106 GN=ung PE=3 SV=1	-0.114135	0.584508	0.704428
slyD	Peptidyl-prolyl cis-trans isomerase OS=Escherichia coli (strain UTI89 / UPEC) OX=364106 GN=slyD PE=3 SV=1	-0.114485	0.634412	0.743808
UTI89_C0320	2,5-diketo-D-gluconic acid reductase A OS=Escherichia coli (strain UTI89 / UPEC) OX=364106 GN=UTI89_C0320 PE=4 SV=1	-0.114942	0.417266	0.554748
ybcU	Lambdoid prophage DLP12 Bor-like protein OS=Escherichia coli (strain UTI89 / UPEC) OX=364106 GN=ybcU PE=4 SV=1	-0.115258	0.357571	0.498406
yedP	Mannosyl-3-phosphoglycerate phosphatase OS=Escherichia coli (strain UTI89 / UPEC) OX=364106 GN=yedP PE=3 SV=1	-0.115967	0.415611	0.554565
clpA	ATP-dependent clp protease ATP-binding subunit clpA OS=Escherichia coli (strain UTI89 / UPEC) OX=364106 GN=clpA PE=3 SV=1	-0.117261	0.184262	0.305944
UTI89_C1067	NAD(P)H dehydrogenase (quinone) OS=Escherichia coli (strain UTI89 / UPEC) OX=364106 GN=UTI89_C1067 PE=3 SV=1	-0.117312	0.158338	0.273921
yjaG	Uncharacterized protein OS=Escherichia coli (strain UTI89 / UPEC) OX=364106 GN=yjaG PE=4 SV=1	-0.118841	0.141528	0.251979
kpsE	Polysialic acid capsule synthesis protein KpsE OS=Escherichia coli (strain UTI89 / UPEC) OX=364106 GN=kpsE PE=3 SV=1	-0.119121	0.238283	0.367752
pdxH	Pyridoxine/pyridoxamine 5'-phosphate oxidase OS=Escherichia coli (strain UTI89 / UPEC) OX=364106 GN=pdxH PE=3 SV=1	-0.11923	0.366248	0.506819
yqiE	ADP-ribose diphosphatase OS=Escherichia coli (strain UTI89 / UPEC) OX=364106 GN=yqiE PE=3 SV=1	-0.121844	0.503922	0.630176
dnaT	Primosomal protein 1 OS=Escherichia coli (strain UTI89 / UPEC) OX=364106 GN=dnaT PE=3 SV=1	-0.123029	0.198533	0.32285
artI	Arginine-binding periplasmic protein 1 OS=Escherichia coli (strain UTI89 / UPEC) OX=364106 GN=artI PE=3 SV=1	-0.12368	0.400696	0.541049
idnD	L-idonate 5-dehydrogenase OS=Escherichia coli (strain UTI89 / UPEC) OX=364106 GN=idnD PE=4 SV=1	-0.124384	0.457607	0.588449
ispD	2-C-methyl-D-erythritol 4-phosphate cytidylyltransferase OS=Escherichia coli (strain UTI89 / UPEC) OX=364106 GN=ispD PE=3 SV=1	-0.124689	0.312203	0.451949
rffG	dTDP-glucose 4,6-dehydratase OS=Escherichia coli (strain UTI89 / UPEC) OX=364106 GN=rffG PE=3 SV=1	-0.125069	0.184458	0.305944
coaD	Phosphopantetheine adenylyltransferase OS=Escherichia coli (strain UTI89 / UPEC) OX=364106 GN=coaD PE=3 SV=1	-0.125363	0.472194	0.600897
rpmB	50S ribosomal protein L28 OS=Escherichia coli (strain UTI89 / UPEC) OX=364106 GN=rpmB PE=3 SV=1	-0.12543	0.921299	0.952174
pcnB	Poly(A) polymerase I OS=Escherichia coli (strain UTI89 / UPEC) OX=364106 GN=pcnB PE=3 SV=1	-0.125527	0.411156	0.550439
fadJ	Fatty acid oxidation complex subunit alpha OS=Escherichia coli (strain UTI89 / UPEC) OX=364106 GN=fadJ PE=3 SV=1	-0.126161	0.427717	0.563008
UTI89_C2206	Uncharacterized protein OS=Escherichia coli (strain UTI89 / UPEC) OX=364106 GN=UTI89_C2206 PE=4 SV=1	-0.126419	0.303777	0.441602
tpiA	Triosephosphate isomerase OS=Escherichia coli (strain UTI89 / UPEC) OX=364106 GN=tpiA PE=3 SV=1	-0.127861	0.370819	0.512033
truD	tRNA pseudouridine synthase D OS=Escherichia coli (strain UTI89 / UPEC) OX=364106 GN=truD PE=3 SV=1	-0.128546	0.580876	0.70054
UTI89_C1306	Protein TonB OS=Escherichia coli (strain UTI89 / UPEC) OX=364106 GN=UTI89_C1306 PE=3 SV=1	-0.129763	0.953684	0.972836
gcvT	Aminomethyltransferase OS=Escherichia coli (strain UTI89 / UPEC) OX=364106 GN=gcvT PE=3 SV=1	-0.134247	0.090241	0.181639
tatD	3'-5' ssDNA/RNA exonuclease TatD OS=Escherichia coli (strain UTI89 / UPEC) OX=364106 GN=tatD PE=3 SV=1	-0.135932	0.131224	0.237801
ymgD	Uncharacterized protein OS=Escherichia coli (strain UTI89 / UPEC) OX=364106 GN=ymgD PE=4 SV=1	-0.136816	0.458361	0.58898
degQ	Periplasmic serine endoprotease DegP-like OS=Escherichia coli (strain UTI89 / UPEC) OX=364106 GN=degQ PE=3 SV=1	-0.137515	0.220728	0.348763
tsf	Elongation factor Ts OS=Escherichia coli (strain UTI89 / UPEC) OX=364106 GN=tsf PE=3 SV=1	-0.137902	0.0616643	0.141239
talB	Transaldolase OS=Escherichia coli (strain UTI89 / UPEC) OX=364106 GN=talB PE=3 SV=1	-0.139017	0.632077	0.742079
purL	Phosphoribosylformylglycinamidine synthase OS=Escherichia coli (strain UTI89 / UPEC) OX=364106 GN=purL PE=3 SV=3	-0.139318	0.0838153	0.171857
murI	Glutamate racemase OS=Escherichia coli (strain UTI89 / UPEC) OX=364106 GN=murI PE=3 SV=1	-0.140192	0.11532	0.217119
entB	Isochorismatase OS=Escherichia coli (strain UTI89 / UPEC) OX=364106 GN=entB PE=4 SV=1	-0.14045	0.682431	0.784029
bioD	ATP-dependent dethiobiotin synthetase BioD OS=Escherichia coli (strain UTI89 / UPEC) OX=364106 GN=bioD PE=3 SV=1	-0.140777	0.641343	0.749391
pepD	Aminoacyl-histidine dipeptidase (Peptidase D) OS=Escherichia coli (strain UTI89 / UPEC) OX=364106 GN=pepD PE=4 SV=1	-0.140955	0.503213	0.629746
hemE	Uroporphyrinogen decarboxylase OS=Escherichia coli (strain UTI89 / UPEC) OX=364106 GN=hemE PE=3 SV=1	-0.141258	0.0989722	0.193573
yfcZ	Uncharacterized protein OS=Escherichia coli (strain UTI89 / UPEC) OX=364106 GN=yfcZ PE=3 SV=1	-0.142194	0.43204	0.56697
yrbA	Uncharacterized protein OS=Escherichia coli (strain UTI89 / UPEC) OX=364106 GN=yrbA PE=3 SV=1	-0.142196	0.693465	0.790983
ytfG	NmrA domain-containing protein OS=Escherichia coli (strain UTI89 / UPEC) OX=364106 GN=ytfG PE=4 SV=1	-0.142945	0.081241	0.16905
dcyD	D-cysteine desulfhydrase OS=Escherichia coli (strain UTI89 / UPEC) OX=364106 GN=dcyD PE=3 SV=1	-0.142991	0.112687	0.21433
glpQ	Glycerophosphodiester phosphodiesterase, periplasmic OS=Escherichia coli (strain UTI89 / UPEC) OX=364106 GN=glpQ PE=4 SV=1	-0.143112	0.191252	0.31333
artP	Arginine transport ATP-binding protein ArtP OS=Escherichia coli (strain UTI89 / UPEC) OX=364106 GN=artP PE=3 SV=1	-0.143172	0.960815	0.976836
proS	Proline--tRNA ligase OS=Escherichia coli (strain UTI89 / UPEC) OX=364106 GN=proS PE=3 SV=2	-0.1433	0.21875	0.346188
purU	Formyltetrahydrofolate deformylase OS=Escherichia coli (strain UTI89 / UPEC) OX=364106 GN=purU PE=3 SV=1	-0.143818	0.669572	0.771414
glnD	Bifunctional uridylyltransferase/uridylyl-removing enzyme OS=Escherichia coli (strain UTI89 / UPEC) OX=364106 GN=glnD PE=3 SV=1	-0.144178	0.272144	0.405862
yebC	Probable transcriptional regulatory protein YebC OS=Escherichia coli (strain UTI89 / UPEC) OX=364106 GN=yebC PE=3 SV=1	-0.144359	0.215934	0.343703
fumC	Fumarate hydratase class II OS=Escherichia coli (strain UTI89 / UPEC) OX=364106 GN=fumC PE=3 SV=1	-0.144945	0.0641072	0.145293
trmA	tRNA/tmRNA (uracil-C(5))-methyltransferase OS=Escherichia coli (strain UTI89 / UPEC) OX=364106 GN=trmA PE=3 SV=1	-0.145435	0.0556662	0.129913
yfcH	Putative sugar nucleotide epimerase OS=Escherichia coli (strain UTI89 / UPEC) OX=364106 GN=yfcH PE=3 SV=1	-0.147738	0.668091	0.7711
tktA	Transketolase OS=Escherichia coli (strain UTI89 / UPEC) OX=364106 GN=tktA PE=3 SV=1	-0.147851	0.0452907	0.111739
mfd	Transcription-repair-coupling factor OS=Escherichia coli (strain UTI89 / UPEC) OX=364106 GN=mfd PE=3 SV=1	-0.14803	0.102063	0.198049
ygiM	SH3b domain-containing protein OS=Escherichia coli (strain UTI89 / UPEC) OX=364106 GN=ygiM PE=4 SV=1	-0.148047	0.79048	0.861843
yccJ	Uncharacterized protein OS=Escherichia coli (strain UTI89 / UPEC) OX=364106 GN=yccJ PE=4 SV=1	-0.14852	0.185197	0.306356
lpdA	Dihydrolipoyl dehydrogenase OS=Escherichia coli (strain UTI89 / UPEC) OX=364106 GN=lpdA PE=3 SV=1	-0.148753	0.0576756	0.13378
secY	Protein translocase subunit SecY OS=Escherichia coli (strain UTI89 / UPEC) OX=364106 GN=secY PE=3 SV=1	-0.149091	0.629736	0.740336
rpe	Ribulose-phosphate 3-epimerase OS=Escherichia coli (strain UTI89 / UPEC) OX=364106 GN=rpe PE=3 SV=1	-0.149348	0.379667	0.521212
mdoG	Glucans biosynthesis protein G OS=Escherichia coli (strain UTI89 / UPEC) OX=364106 GN=mdoG PE=3 SV=1	-0.150852	0.854863	0.906682
pyrD	Dihydroorotate dehydrogenase (quinone) OS=Escherichia coli (strain UTI89 / UPEC) OX=364106 GN=pyrD PE=3 SV=2	-0.150872	0.276625	0.409367
yajO	Hypothetical oxidoreductase YajO OS=Escherichia coli (strain UTI89 / UPEC) OX=364106 GN=yajO PE=4 SV=1	-0.151132	0.0504533	0.121945
nudE	ADP compounds hydrolase NudE OS=Escherichia coli (strain UTI89 / UPEC) OX=364106 GN=nudE PE=4 SV=1	-0.151745	0.874327	0.917911
yacG	DNA gyrase inhibitor YacG OS=Escherichia coli (strain UTI89 / UPEC) OX=364106 GN=yacG PE=3 SV=1	-0.153865	0.782185	0.857128
phoU	Phosphate-specific transport system accessory protein PhoU OS=Escherichia coli (strain UTI89 / UPEC) OX=364106 GN=phoU PE=3 SV=1	-0.153908	0.270267	0.404815
radA	DNA repair protein RadA OS=Escherichia coli (strain UTI89 / UPEC) OX=364106 GN=radA PE=3 SV=1	-0.154724	0.485682	0.614035
cysS	Cysteine--tRNA ligase OS=Escherichia coli (strain UTI89 / UPEC) OX=364106 GN=cysS PE=3 SV=1	-0.155322	0.0803567	0.16801
yejF	Hypothetical ABC transporter ATP-binding protein yejF OS=Escherichia coli (strain UTI89 / UPEC) OX=364106 GN=yejF PE=4 SV=1	-0.155487	0.145517	0.257364
treC	Trehalose-6-phosphate hydrolase OS=Escherichia coli (strain UTI89 / UPEC) OX=364106 GN=treC PE=3 SV=1	-0.157722	0.727955	0.818475
osmE	Osmotically inducible lipoprotein E OS=Escherichia coli (strain UTI89 / UPEC) OX=364106 GN=osmE PE=4 SV=1	-0.157922	0.176166	0.294519
nlpA	Lipoprotein OS=Escherichia coli (strain UTI89 / UPEC) OX=364106 GN=nlpA PE=3 SV=1	-0.158227	0.4813	0.609836
UTI89_C1089	Putative P4-family integrase OS=Escherichia coli (strain UTI89 / UPEC) OX=364106 GN=UTI89_C1089 PE=4 SV=1	-0.158809	0.592306	0.711839
ygiB	UPF0441 protein YgiB OS=Escherichia coli (strain UTI89 / UPEC) OX=364106 GN=ygiB PE=3 SV=2	-0.15977	0.381911	0.523045
frdA	Fumarate reductase flavoprotein subunit OS=Escherichia coli (strain UTI89 / UPEC) OX=364106 GN=frdA PE=3 SV=1	-0.159791	0.450419	0.582677
lpxA	Acyl-[acyl-carrier-protein]--UDP-N-acetylglucosamine O-acyltransferase OS=Escherichia coli (strain UTI89 / UPEC) OX=364106 GN=lpxA PE=3 SV=1	-0.159863	0.0446345	0.110526
metL	Bifunctional aspartokinase/homoserine dehydrogenase OS=Escherichia coli (strain UTI89 / UPEC) OX=364106 GN=metL PE=3 SV=1	-0.160423	0.264403	0.397405
aroC	Chorismate synthase OS=Escherichia coli (strain UTI89 / UPEC) OX=364106 GN=aroC PE=3 SV=3	-0.161736	0.16233	0.278119
ilvA	L-threonine dehydratase OS=Escherichia coli (strain UTI89 / UPEC) OX=364106 GN=ilvA PE=3 SV=1	-0.16209	0.119472	0.223058
ilvY	Transcriptional activator protein IlvY OS=Escherichia coli (strain UTI89 / UPEC) OX=364106 GN=ilvY PE=3 SV=1	-0.163968	0.382452	0.523372
yqfB	N(4)-acetylcytidine amidohydrolase OS=Escherichia coli (strain UTI89 / UPEC) OX=364106 GN=yqfB PE=3 SV=1	-0.164206	0.0492749	0.119856
fliY	Cystine-binding periplasmic protein OS=Escherichia coli (strain UTI89 / UPEC) OX=364106 GN=fliY PE=3 SV=1	-0.164568	0.106897	0.205352
rfaQ	Lipopolysaccharide core biosynthesis glycosyl transferase rfaQ OS=Escherichia coli (strain UTI89 / UPEC) OX=364106 GN=rfaQ PE=4 SV=1	-0.164893	0.305274	0.443033
ybhA	Putative phosphatase OS=Escherichia coli (strain UTI89 / UPEC) OX=364106 GN=ybhA PE=4 SV=1	-0.165288	0.0863958	0.175536
bisC	Biotin sulfoxide reductase OS=Escherichia coli (strain UTI89 / UPEC) OX=364106 GN=bisC PE=3 SV=1	-0.165362	0.977351	0.988802
yjgA	UPF0307 protein YjgA OS=Escherichia coli (strain UTI89 / UPEC) OX=364106 GN=yjgA PE=3 SV=1	-0.165923	0.416074	0.554565
ybgF	Cell division coordinator CpoB OS=Escherichia coli (strain UTI89 / UPEC) OX=364106 GN=ybgF PE=3 SV=1	-0.166355	0.12533	0.230506
fucU	L-fucose mutarotase OS=Escherichia coli (strain UTI89 / UPEC) OX=364106 GN=fucU PE=3 SV=1	-0.169092	0.80444	0.872108
ghrB	Glyoxylate/hydroxypyruvate reductase B OS=Escherichia coli (strain UTI89 / UPEC) OX=364106 GN=ghrB PE=3 SV=2	-0.169909	0.327699	0.466944
malT	HTH-type transcriptional regulator MalT OS=Escherichia coli (strain UTI89 / UPEC) OX=364106 GN=malT PE=3 SV=1	-0.169939	0.107293	0.205884
pepA	Probable cytosol aminopeptidase OS=Escherichia coli (strain UTI89 / UPEC) OX=364106 GN=pepA PE=3 SV=1	-0.17034	0.167887	0.284675
purD	Phosphoribosylamine--glycine ligase OS=Escherichia coli (strain UTI89 / UPEC) OX=364106 GN=purD PE=3 SV=1	-0.170516	0.160888	0.276643
ccmE	Cytochrome c-type biogenesis protein CcmE OS=Escherichia coli (strain UTI89 / UPEC) OX=364106 GN=ccmE PE=3 SV=1	-0.171007	0.767395	0.847915
fpr	Ferredoxin (flavodoxin):NADP(+) oxidoreductase OS=Escherichia coli (strain UTI89 / UPEC) OX=364106 GN=fpr PE=3 SV=1	-0.171131	0.765449	0.847755
tatA	Sec-independent protein translocase protein TatA OS=Escherichia coli (strain UTI89 / UPEC) OX=364106 GN=tatA PE=3 SV=1	-0.172458	0.0427193	0.106922
yaeH	UPF0325 protein YaeH OS=Escherichia coli (strain UTI89 / UPEC) OX=364106 GN=yaeH PE=3 SV=1	-0.172506	0.0455105	0.112121
ygiG	7,8-dihydroneopterin aldolase OS=Escherichia coli (strain UTI89 / UPEC) OX=364106 GN=ygiG PE=3 SV=1	-0.17275	0.101626	0.197644
lysU	Lysine--tRNA ligase OS=Escherichia coli (strain UTI89 / UPEC) OX=364106 GN=lysU PE=3 SV=1	-0.173068	0.0948841	0.188362
visC	Protein VisC OS=Escherichia coli (strain UTI89 / UPEC) OX=364106 GN=visC PE=3 SV=1	-0.175007	0.761357	0.845531
syd	Protein Syd OS=Escherichia coli (strain UTI89 / UPEC) OX=364106 GN=syd PE=3 SV=1	-0.17602	0.0773924	0.162996
yhiN	Uncharacterized protein OS=Escherichia coli (strain UTI89 / UPEC) OX=364106 GN=yhiN PE=4 SV=1	-0.176043	0.694343	0.790983
damX	Cell division protein DamX OS=Escherichia coli (strain UTI89 / UPEC) OX=364106 GN=damX PE=3 SV=1	-0.176243	0.0770704	0.162695
ftsI	Peptidoglycan D,D-transpeptidase FtsI OS=Escherichia coli (strain UTI89 / UPEC) OX=364106 GN=ftsI PE=3 SV=1	-0.176318	0.123075	0.227476
rng	Ribonuclease G OS=Escherichia coli (strain UTI89 / UPEC) OX=364106 GN=rng PE=3 SV=1	-0.178901	0.167027	0.283913
tehB	Tellurite resistance protein TehB OS=Escherichia coli (strain UTI89 / UPEC) OX=364106 GN=tehB PE=4 SV=1	-0.180149	0.0238559	0.0729187
cydB	Cytochrome d terminal oxidase polypeptide subunit II OS=Escherichia coli (strain UTI89 / UPEC) OX=364106 GN=cydB PE=3 SV=1	-0.180429	0.158912	0.274441
clpX	ATP-dependent Clp protease ATP-binding subunit ClpX OS=Escherichia coli (strain UTI89 / UPEC) OX=364106 GN=clpX PE=3 SV=1	-0.180823	0.110916	0.211659
gloA	Lactoylglutathione lyase OS=Escherichia coli (strain UTI89 / UPEC) OX=364106 GN=gloA PE=3 SV=1	-0.181393	0.877618	0.920806
grxC	Glutaredoxin OS=Escherichia coli (strain UTI89 / UPEC) OX=364106 GN=grxC PE=3 SV=1	-0.181518	0.332148	0.471523
coaE	Dephospho-CoA kinase OS=Escherichia coli (strain UTI89 / UPEC) OX=364106 GN=coaE PE=3 SV=1	-0.181721	0.127905	0.234203
ycaO	YcaO domain-containing protein OS=Escherichia coli (strain UTI89 / UPEC) OX=364106 GN=ycaO PE=4 SV=1	-0.185906	0.389731	0.529973
glpK	Glycerol kinase OS=Escherichia coli (strain UTI89 / UPEC) OX=364106 GN=glpK PE=3 SV=1	-0.186939	0.0588353	0.135521
tolC	Outer membrane protein TolC OS=Escherichia coli (strain UTI89 / UPEC) OX=364106 GN=tolC PE=3 SV=1	-0.187098	0.0470328	0.114726
pepE	Peptidase E OS=Escherichia coli (strain UTI89 / UPEC) OX=364106 GN=pepE PE=3 SV=1	-0.188313	0.161427	0.277122
moeB	Molybdopterin biosynthesis protein MoeB OS=Escherichia coli (strain UTI89 / UPEC) OX=364106 GN=moeB PE=4 SV=1	-0.189886	0.205054	0.330593
yciI	YCII domain-containing protein OS=Escherichia coli (strain UTI89 / UPEC) OX=364106 GN=yciI PE=3 SV=1	-0.19038	0.0614328	0.140896
hemC	Porphobilinogen deaminase OS=Escherichia coli (strain UTI89 / UPEC) OX=364106 GN=hemC PE=3 SV=1	-0.190595	0.0970089	0.191379
ppa	Inorganic pyrophosphatase OS=Escherichia coli (strain UTI89 / UPEC) OX=364106 GN=ppa PE=3 SV=1	-0.191257	0.147548	0.260281
pitA	Phosphate transporter OS=Escherichia coli (strain UTI89 / UPEC) OX=364106 GN=pitA PE=3 SV=1	-0.191576	0.0995008	0.194204
rbfA	Ribosome-binding factor A OS=Escherichia coli (strain UTI89 / UPEC) OX=364106 GN=rbfA PE=3 SV=2	-0.19235	0.131479	0.238012
yhhX	Putative oxidoreductase YhhX OS=Escherichia coli (strain UTI89 / UPEC) OX=364106 GN=yhhX PE=4 SV=1	-0.193547	0.14504	0.257171
cydA	Cytochrome d terminal oxidase, polypeptide subunit I OS=Escherichia coli (strain UTI89 / UPEC) OX=364106 GN=cydA PE=3 SV=1	-0.193722	0.0573877	0.13339
wzzE	ECA polysaccharide chain length modulation protein OS=Escherichia coli (strain UTI89 / UPEC) OX=364106 GN=wzzE PE=3 SV=1	-0.193784	0.408866	0.548223
frsA	Esterase FrsA OS=Escherichia coli (strain UTI89 / UPEC) OX=364106 GN=frsA PE=3 SV=1	-0.194137	0.27496	0.408702
glnS	Glutamine--tRNA ligase OS=Escherichia coli (strain UTI89 / UPEC) OX=364106 GN=glnS PE=3 SV=1	-0.194197	0.0802114	0.167909
gutQ	Arabinose 5-phosphate isomerase OS=Escherichia coli (strain UTI89 / UPEC) OX=364106 GN=gutQ PE=3 SV=1	-0.19424	0.391287	0.531252
cysZ	Sulfate transporter CysZ OS=Escherichia coli (strain UTI89 / UPEC) OX=364106 GN=cysZ PE=3 SV=1	-0.195174	0.495924	0.623788
yncE	Uncharacterized protein OS=Escherichia coli (strain UTI89 / UPEC) OX=364106 GN=yncE PE=4 SV=1	-0.1968	0.109177	0.208572
tdh	L-threonine 3-dehydrogenase OS=Escherichia coli (strain UTI89 / UPEC) OX=364106 GN=tdh PE=3 SV=1	-0.197737	0.156075	0.271361
adhP	Alcohol dehydrogenase, propanol-preferring OS=Escherichia coli (strain UTI89 / UPEC) OX=364106 GN=adhP PE=3 SV=1	-0.198321	0.0274586	0.0796992
fruA	PTS system, fructose-specific IIBC component OS=Escherichia coli (strain UTI89 / UPEC) OX=364106 GN=fruA PE=4 SV=1	-0.198415	0.217414	0.345422
aphA	Class B acid phosphatase OS=Escherichia coli (strain UTI89 / UPEC) OX=364106 GN=aphA PE=3 SV=1	-0.198472	0.127948	0.234203
glnG	DNA-binding transcriptional regulator NtrC OS=Escherichia coli (strain UTI89 / UPEC) OX=364106 GN=glnG PE=4 SV=1	-0.198564	0.430927	0.566068
yqhD	Hypothetical oxidoreductase YqhD OS=Escherichia coli (strain UTI89 / UPEC) OX=364106 GN=yqhD PE=4 SV=1	-0.199115	0.133749	0.240609
UTI89_C2711	Putative aminotransferase OS=Escherichia coli (strain UTI89 / UPEC) OX=364106 GN=UTI89_C2711 PE=4 SV=1	-0.201128	0.369318	0.510659
yghU	Hypothetical GST-like protein YghU OS=Escherichia coli (strain UTI89 / UPEC) OX=364106 GN=yghU PE=4 SV=1	-0.20247	0.440247	0.57252
yiiQ	Uncharacterized protein OS=Escherichia coli (strain UTI89 / UPEC) OX=364106 GN=yiiQ PE=4 SV=1	-0.202667	0.197256	0.321682
glyA	Serine hydroxymethyltransferase OS=Escherichia coli (strain UTI89 / UPEC) OX=364106 GN=glyA PE=3 SV=2	-0.202745	0.0692409	0.152136
UTI89_C2371	Uncharacterized protein OS=Escherichia coli (strain UTI89 / UPEC) OX=364106 GN=UTI89_C2371 PE=4 SV=1	-0.203242	0.272611	0.405862
purA	Adenylosuccinate synthetase OS=Escherichia coli (strain UTI89 / UPEC) OX=364106 GN=purA PE=3 SV=1	-0.203517	0.375771	0.517509
ytfN	Uncharacterized protein OS=Escherichia coli (strain UTI89 / UPEC) OX=364106 GN=ytfN PE=4 SV=1	-0.20557	0.0702924	0.153654
upp	Uracil phosphoribosyltransferase OS=Escherichia coli (strain UTI89 / UPEC) OX=364106 GN=upp PE=3 SV=1	-0.206078	0.196378	0.320553
yccX	Acylphosphatase OS=Escherichia coli (strain UTI89 / UPEC) OX=364106 GN=yccX PE=3 SV=1	-0.207093	0.196283	0.320553
asnB	Asparagine synthase (glutamine-hydrolyzing) OS=Escherichia coli (strain UTI89 / UPEC) OX=364106 GN=asnB PE=3 SV=1	-0.207373	0.0791026	0.16599
ygcF	7-carboxy-7-deazaguanine synthase OS=Escherichia coli (strain UTI89 / UPEC) OX=364106 GN=ygcF PE=3 SV=1	-0.209464	0.390116	0.530078
dacC	Serine-type D-Ala-D-Ala carboxypeptidase OS=Escherichia coli (strain UTI89 / UPEC) OX=364106 GN=dacC PE=3 SV=1	-0.209557	0.0509151	0.122402
dsbG	Thiol:disulfide interchange protein OS=Escherichia coli (strain UTI89 / UPEC) OX=364106 GN=dsbG PE=3 SV=1	-0.209686	0.0657639	0.147691
glcD	Glycolate oxidase subunit D OS=Escherichia coli (strain UTI89 / UPEC) OX=364106 GN=glcD PE=4 SV=1	-0.210466	0.489788	0.618322
glpE	Thiosulfate sulfurtransferase GlpE OS=Escherichia coli (strain UTI89 / UPEC) OX=364106 GN=glpE PE=3 SV=1	-0.21069	0.0358969	0.0942156
mobA	Molybdenum cofactor guanylyltransferase OS=Escherichia coli (strain UTI89 / UPEC) OX=364106 GN=mobA PE=3 SV=1	-0.21106	0.0932465	0.185534
tnaA	Tryptophanase OS=Escherichia coli (strain UTI89 / UPEC) OX=364106 GN=tnaA PE=3 SV=1	-0.211586	0.0293901	0.0830619
agp	Periplasmic glucose-1-phosphatase OS=Escherichia coli (strain UTI89 / UPEC) OX=364106 GN=agp PE=4 SV=1	-0.212738	0.0334289	0.090065
cytR	Dual DNA-binding transcriptional regulator OS=Escherichia coli (strain UTI89 / UPEC) OX=364106 GN=cytR PE=4 SV=1	-0.213202	0.758399	0.844458
yeaH	UPF0229 protein YeaH OS=Escherichia coli (strain UTI89 / UPEC) OX=364106 GN=yeaH PE=3 SV=1	-0.214024	0.145888	0.257616
yjfG	UDP-N-acetylmuramate--L-alanyl-gamma-D-glutamyl-meso-2,6-diaminoheptandioate ligase OS=Escherichia coli (strain UTI89 / UPEC) OX=364106 GN=yjfG PE=3 SV=1	-0.214672	0.0141296	0.0510585
ynfB	UPF0482 protein YnfB OS=Escherichia coli (strain UTI89 / UPEC) OX=364106 GN=ynfB PE=3 SV=1	-0.21474	0.0530289	0.125453
yceA	tRNA uridine(34) hydroxylase OS=Escherichia coli (strain UTI89 / UPEC) OX=364106 GN=yceA PE=3 SV=1	-0.214958	0.0886509	0.179274
cedA	Cell division activator CedA OS=Escherichia coli (strain UTI89 / UPEC) OX=364106 GN=cedA PE=3 SV=2	-0.215408	0.488487	0.617131
UTI89_C1133	Uncharacterized protein OS=Escherichia coli (strain UTI89 / UPEC) OX=364106 GN=UTI89_C1133 PE=4 SV=1	-0.215926	0.0932502	0.185534
UTI89_C4402	Putative conserved protein OS=Escherichia coli (strain UTI89 / UPEC) OX=364106 GN=UTI89_C4402 PE=3 SV=1	-0.216734	0.191004	0.313261
ygbK	Uncharacterized protein OS=Escherichia coli (strain UTI89 / UPEC) OX=364106 GN=ygbK PE=3 SV=1	-0.218386	0.262017	0.395545
yehS	Uncharacterized protein OS=Escherichia coli (strain UTI89 / UPEC) OX=364106 GN=yehS PE=4 SV=1	-0.220214	0.0917168	0.183327
purH	Bifunctional purine biosynthesis protein PurH OS=Escherichia coli (strain UTI89 / UPEC) OX=364106 GN=purH PE=3 SV=1	-0.220812	0.0306203	0.0843402
ycgM	Putative isomerase OS=Escherichia coli (strain UTI89 / UPEC) OX=364106 GN=ycgM PE=4 SV=1	-0.222389	0.928673	0.957504
yajI	Hypothetical lipoprotein YajI OS=Escherichia coli (strain UTI89 / UPEC) OX=364106 GN=yajI PE=4 SV=1	-0.222821	0.37748	0.519035
UTI89_C1275	Putative exonuclease encoded by prophage CP-933K OS=Escherichia coli (strain UTI89 / UPEC) OX=364106 GN=UTI89_C1275 PE=4 SV=1	-0.223486	0.764934	0.847755
degP	Periplasmic serine endoprotease DegP-like OS=Escherichia coli (strain UTI89 / UPEC) OX=364106 GN=degP PE=3 SV=1	-0.224251	0.0244758	0.0737692
ytfM	Autotransporter assembly factor TamA OS=Escherichia coli (strain UTI89 / UPEC) OX=364106 GN=ytfM PE=3 SV=1	-0.22542	0.0413278	0.104171
sucC	Succinate--CoA ligase [ADP-forming] subunit beta OS=Escherichia coli (strain UTI89 / UPEC) OX=364106 GN=sucC PE=3 SV=1	-0.226082	0.0685334	0.151384
narZ	Nitrate reductase (quinone) OS=Escherichia coli (strain UTI89 / UPEC) OX=364106 GN=narZ PE=3 SV=1	-0.227413	0.272062	0.405862
ompC	Outer membrane protein 1b (Ibc) OS=Escherichia coli (strain UTI89 / UPEC) OX=364106 GN=ompC PE=3 SV=1	-0.229073	0.0276692	0.0800414
betB	Betaine aldehyde dehydrogenase OS=Escherichia coli (strain UTI89 / UPEC) OX=364106 GN=betB PE=3 SV=1	-0.230897	0.0156346	0.0547688
ybjP	Putative lipoprotein YbjP OS=Escherichia coli (strain UTI89 / UPEC) OX=364106 GN=ybjP PE=4 SV=1	-0.231257	0.0303264	0.0842283
oppD	Oligopeptide transport ATP-binding protein OppD OS=Escherichia coli (strain UTI89 / UPEC) OX=364106 GN=oppD PE=4 SV=1	-0.231736	0.39563	0.535182
ghrA	Glyoxylate/hydroxypyruvate reductase A OS=Escherichia coli (strain UTI89 / UPEC) OX=364106 GN=ghrA PE=3 SV=2	-0.233616	0.128248	0.234203
rpiA	Ribose-5-phosphate isomerase A OS=Escherichia coli (strain UTI89 / UPEC) OX=364106 GN=rpiA PE=3 SV=1	-0.234243	0.0820229	0.169442
dsbC	Thiol:disulfide interchange protein OS=Escherichia coli (strain UTI89 / UPEC) OX=364106 GN=dsbC PE=3 SV=1	-0.235617	0.0141688	0.0510585
nfsA	Subunit of oxygen-insensitive NADPH nitroreductase OS=Escherichia coli (strain UTI89 / UPEC) OX=364106 GN=nfsA PE=3 SV=1	-0.236366	0.0286695	0.0814347
nadR	Transcriptional regulator NadR OS=Escherichia coli (strain UTI89 / UPEC) OX=364106 GN=nadR PE=4 SV=1	-0.238211	0.280311	0.413405
nrdA	Ribonucleoside-diphosphate reductase OS=Escherichia coli (strain UTI89 / UPEC) OX=364106 GN=nrdA PE=3 SV=1	-0.238893	0.0210736	0.0670241
yjbC	Pseudouridine synthase OS=Escherichia coli (strain UTI89 / UPEC) OX=364106 GN=yjbC PE=3 SV=1	-0.239454	0.06231	0.142152
ptsH	Heat stable histidyl phosphorylatable protein OS=Escherichia coli (strain UTI89 / UPEC) OX=364106 GN=ptsH PE=4 SV=1	-0.24012	0.0226288	0.0701468
ybeY	Endoribonuclease YbeY OS=Escherichia coli (strain UTI89 / UPEC) OX=364106 GN=ybeY PE=3 SV=1	-0.241378	0.0621355	0.141942
gcvH	Glycine cleavage system H protein OS=Escherichia coli (strain UTI89 / UPEC) OX=364106 GN=gcvH PE=3 SV=1	-0.242	0.0321773	0.0877645
lrp	Leucine-responsive regulatory protein OS=Escherichia coli (strain UTI89 / UPEC) OX=364106 GN=lrp PE=4 SV=1	-0.242116	0.261557	0.395377
rne	Ribonuclease E OS=Escherichia coli (strain UTI89 / UPEC) OX=364106 GN=rne PE=3 SV=1	-0.242828	0.0316301	0.0867066
hupB	DNA-binding protein HU-beta, NS1 (HU-1) OS=Escherichia coli (strain UTI89 / UPEC) OX=364106 GN=hupB PE=3 SV=1	-0.243204	0.0158292	0.0550905
rhlB	ATP-dependent RNA helicase RhlB OS=Escherichia coli (strain UTI89 / UPEC) OX=364106 GN=rhlB PE=3 SV=1	-0.243585	0.816081	0.88021
yegQ	Peptidase_U32_C domain-containing protein OS=Escherichia coli (strain UTI89 / UPEC) OX=364106 GN=yegQ PE=4 SV=1	-0.243834	0.0329879	0.0894351
grpE	Protein GrpE OS=Escherichia coli (strain UTI89 / UPEC) OX=364106 GN=grpE PE=3 SV=1	-0.243856	0.0228576	0.0704912
sufA	SufA scaffold protein for iron-sulfur cluster assembly OS=Escherichia coli (strain UTI89 / UPEC) OX=364106 GN=sufA PE=3 SV=1	-0.244445	0.510576	0.635278
ubiH	2-octaprenyl-6-methoxyphenol hydroxylase OS=Escherichia coli (strain UTI89 / UPEC) OX=364106 GN=ubiH PE=3 SV=1	-0.245224	0.505841	0.631661
yraP	Putative periplasmic protein OS=Escherichia coli (strain UTI89 / UPEC) OX=364106 GN=yraP PE=4 SV=1	-0.245539	0.205261	0.330593
selA	L-seryl-tRNA(Sec) selenium transferase OS=Escherichia coli (strain UTI89 / UPEC) OX=364106 GN=selA PE=3 SV=1	-0.246879	0.494427	0.622666
kpsD	Polysialic acid transport protein KpsD OS=Escherichia coli (strain UTI89 / UPEC) OX=364106 GN=kpsD PE=4 SV=1	-0.247857	0.0181502	0.0598992
nfuA	Fe/S biogenesis protein NfuA OS=Escherichia coli (strain UTI89 / UPEC) OX=364106 GN=nfuA PE=3 SV=1	-0.249356	0.0268335	0.0785728
carB	Carbamoyl-phosphate synthase large chain OS=Escherichia coli (strain UTI89 / UPEC) OX=364106 GN=carB PE=3 SV=1	-0.252012	0.0328086	0.0892291
gldA	Glycerol dehydrogenase OS=Escherichia coli (strain UTI89 / UPEC) OX=364106 GN=gldA PE=3 SV=1	-0.253159	0.434939	0.568614
yjgF	Uncharacterized protein OS=Escherichia coli (strain UTI89 / UPEC) OX=364106 GN=yjgF PE=3 SV=1	-0.254303	0.0401267	0.102513
ydaM	Uncharacterized protein OS=Escherichia coli (strain UTI89 / UPEC) OX=364106 GN=ydaM PE=4 SV=1	-0.254846	0.334353	0.473302
epmA	Elongation factor P--(R)-beta-lysine ligase OS=Escherichia coli (strain UTI89 / UPEC) OX=364106 GN=epmA PE=3 SV=1	-0.255449	0.768062	0.848109
pepB	Peptidase B OS=Escherichia coli (strain UTI89 / UPEC) OX=364106 GN=pepB PE=3 SV=1	-0.255746	0.0564623	0.131593
ompR	Transcriptional regulatory protein OmpR OS=Escherichia coli (strain UTI89 / UPEC) OX=364106 GN=ompR PE=4 SV=1	-0.258831	0.148913	0.261354
glnH	Periplasmic glutamine-binding protein permease OS=Escherichia coli (strain UTI89 / UPEC) OX=364106 GN=glnH PE=3 SV=1	-0.259257	0.0186622	0.0610409
narX	Sensor protein OS=Escherichia coli (strain UTI89 / UPEC) OX=364106 GN=narX PE=4 SV=1	-0.25978	0.0515047	0.123027
erpA	Iron-sulfur cluster insertion protein ErpA OS=Escherichia coli (strain UTI89 / UPEC) OX=364106 GN=erpA PE=3 SV=2	-0.261109	0.00950142	0.0389304
yeiR	CobW C-terminal domain-containing protein OS=Escherichia coli (strain UTI89 / UPEC) OX=364106 GN=yeiR PE=3 SV=1	-0.261938	0.142739	0.253872
atpD	ATP synthase subunit beta OS=Escherichia coli (strain UTI89 / UPEC) OX=364106 GN=atpD PE=3 SV=1	-0.263063	0.0181744	0.0598992
dacB	D-alanyl-D-alanine carboxypeptidase fraction B OS=Escherichia coli (strain UTI89 / UPEC) OX=364106 GN=dacB PE=3 SV=1	-0.263927	0.230377	0.359404
astD	N-succinylglutamate 5-semialdehyde dehydrogenase OS=Escherichia coli (strain UTI89 / UPEC) OX=364106 GN=astD PE=3 SV=1	-0.267065	0.00750033	0.034087
yfhG	Uncharacterized protein OS=Escherichia coli (strain UTI89 / UPEC) OX=364106 GN=yfhG PE=4 SV=1	-0.268065	0.0582379	0.134461
blc	Outer membrane lipoprotein Blc OS=Escherichia coli (strain UTI89 / UPEC) OX=364106 GN=blc PE=3 SV=1	-0.268258	0.0834171	0.171502
prlC	Oligopeptidase A OS=Escherichia coli (strain UTI89 / UPEC) OX=364106 GN=prlC PE=3 SV=1	-0.268343	0.0269802	0.0787075
zntA	Lead, cadmium, zinc and mercury transporting ATPase OS=Escherichia coli (strain UTI89 / UPEC) OX=364106 GN=zntA PE=3 SV=1	-0.268371	0.0170456	0.0574956
neuB	Sialic acid synthase NeuB OS=Escherichia coli (strain UTI89 / UPEC) OX=364106 GN=neuB PE=4 SV=1	-0.268964	0.00891342	0.0380086
ulaR	HTH-type transcriptional regulator UlaR OS=Escherichia coli (strain UTI89 / UPEC) OX=364106 GN=ulaR PE=3 SV=1	-0.270666	0.0698711	0.153131
acnA	Aconitate hydratase OS=Escherichia coli (strain UTI89 / UPEC) OX=364106 GN=acnA PE=3 SV=1	-0.272425	0.229558	0.358775
atpA	ATP synthase subunit alpha OS=Escherichia coli (strain UTI89 / UPEC) OX=364106 GN=atpA PE=3 SV=1	-0.27247	0.0090287	0.0380707
dlgD	2,3-diketo-L-gulonate reductase OS=Escherichia coli (strain UTI89 / UPEC) OX=364106 GN=dlgD PE=3 SV=1	-0.273092	0.0579761	0.13421
rfaG	Lipopolysaccharide core biosynthesis glucosyltransferase I OS=Escherichia coli (strain UTI89 / UPEC) OX=364106 GN=rfaG PE=4 SV=1	-0.273436	0.0215967	0.0679255
purE	N5-carboxyaminoimidazole ribonucleotide mutase OS=Escherichia coli (strain UTI89 / UPEC) OX=364106 GN=purE PE=3 SV=1	-0.273964	0.0970748	0.191379
yjdB	Uncharacterized protein OS=Escherichia coli (strain UTI89 / UPEC) OX=364106 GN=yjdB PE=4 SV=1	-0.274649	0.0126371	0.0475476
dps	DNA protection during starvation protein OS=Escherichia coli (strain UTI89 / UPEC) OX=364106 GN=dps PE=3 SV=3	-0.274991	0.0185246	0.0608212
maeB	NADP-dependent malate dehydrogenase OS=Escherichia coli (strain UTI89 / UPEC) OX=364106 GN=maeB PE=3 SV=1	-0.275197	0.0207716	0.0664703
ahpF	Alkyl hydroperoxide reductase subunit F OS=Escherichia coli (strain UTI89 / UPEC) OX=364106 GN=ahpF PE=3 SV=1	-0.276554	0.0244439	0.0737692
dapA	4-hydroxy-tetrahydrodipicolinate synthase OS=Escherichia coli (strain UTI89 / UPEC) OX=364106 GN=dapA PE=3 SV=1	-0.277632	0.0915804	0.183267
osmY	Osmotically inducible protein Y OS=Escherichia coli (strain UTI89 / UPEC) OX=364106 GN=osmY PE=4 SV=1	-0.277658	0.0100352	0.0403982
mrsC	ATP-dependent zinc metalloprotease FtsH OS=Escherichia coli (strain UTI89 / UPEC) OX=364106 GN=mrsC PE=3 SV=1	-0.279457	0.0242144	0.0735533
pnp	Polyribonucleotide nucleotidyltransferase OS=Escherichia coli (strain UTI89 / UPEC) OX=364106 GN=pnp PE=3 SV=2	-0.280135	0.0504868	0.121945
nuoC	NADH-quinone oxidoreductase subunit C/D OS=Escherichia coli (strain UTI89 / UPEC) OX=364106 GN=nuoC PE=3 SV=1	-0.28072	0.0368364	0.0960973
yhfA	Uncharacterized protein OS=Escherichia coli (strain UTI89 / UPEC) OX=364106 GN=yhfA PE=4 SV=1	-0.28348	0.0840875	0.171857
rlmM	Ribosomal RNA large subunit methyltransferase M OS=Escherichia coli (strain UTI89 / UPEC) OX=364106 GN=rlmM PE=3 SV=1	-0.284525	0.375227	0.517173
ydjB	Pyrazinamidase/nicotinamidase OS=Escherichia coli (strain UTI89 / UPEC) OX=364106 GN=ydjB PE=4 SV=1	-0.285508	0.451939	0.583769
ybeZ	Putative ATP-binding protein in pho regulon OS=Escherichia coli (strain UTI89 / UPEC) OX=364106 GN=ybeZ PE=3 SV=1	-0.285526	0.154802	0.269771
yaiH	Penicillin-binding protein AmpH OS=Escherichia coli (strain UTI89 / UPEC) OX=364106 GN=yaiH PE=4 SV=1	-0.286244	0.844378	0.899039
cyoA	Ubiquinol oxidase subunit 2 OS=Escherichia coli (strain UTI89 / UPEC) OX=364106 GN=cyoA PE=3 SV=1	-0.286368	0.0402826	0.102759
pflB	Formate C-acetyltransferase OS=Escherichia coli (strain UTI89 / UPEC) OX=364106 GN=pflB PE=3 SV=1	-0.287038	0.033192	0.0897211
gpt	Xanthine-guanine phosphoribosyltransferase OS=Escherichia coli (strain UTI89 / UPEC) OX=364106 GN=gpt PE=3 SV=1	-0.287188	0.408724	0.548223
sdaA	L-serine dehydratase OS=Escherichia coli (strain UTI89 / UPEC) OX=364106 GN=sdaA PE=3 SV=1	-0.291366	0.00545878	0.0283102
nikR	Nickel-responsive regulator OS=Escherichia coli (strain UTI89 / UPEC) OX=364106 GN=nikR PE=3 SV=1	-0.291512	0.0521818	0.124129
glcC	Glc operon transcriptional activator OS=Escherichia coli (strain UTI89 / UPEC) OX=364106 GN=glcC PE=4 SV=1	-0.295704	0.333241	0.472115
rlmD	23S rRNA (uracil(1939)-C(5))-methyltransferase RlmD OS=Escherichia coli (strain UTI89 / UPEC) OX=364106 GN=rlmD PE=3 SV=1	-0.295919	0.0741325	0.158449
yhbN	Lipopolysaccharide export system protein LptA OS=Escherichia coli (strain UTI89 / UPEC) OX=364106 GN=yhbN PE=3 SV=1	-0.296082	0.24204	0.371889
yfcL	Uncharacterized protein OS=Escherichia coli (strain UTI89 / UPEC) OX=364106 GN=yfcL PE=4 SV=1	-0.296906	0.0960377	0.189985
era	GTPase Era OS=Escherichia coli (strain UTI89 / UPEC) OX=364106 GN=era PE=3 SV=1	-0.298887	0.0809026	0.168947
yahO	DUF1471 domain-containing protein OS=Escherichia coli (strain UTI89 / UPEC) OX=364106 GN=yahO PE=4 SV=1	-0.30082	0.0406908	0.103495
neuC	Polysialic acid biosynthesis protein P7 OS=Escherichia coli (strain UTI89 / UPEC) OX=364106 GN=neuC PE=4 SV=1	-0.30102	0.015974	0.0550905
zapB	Cell division protein ZapB OS=Escherichia coli (strain UTI89 / UPEC) OX=364106 GN=zapB PE=3 SV=2	-0.305497	0.0329167	0.0893822
amn	AMP nucleosidase OS=Escherichia coli (strain UTI89 / UPEC) OX=364106 GN=amn PE=3 SV=1	-0.305991	0.0988595	0.193572
yggU	UPF0235 protein YggU OS=Escherichia coli (strain UTI89 / UPEC) OX=364106 GN=yggU PE=3 SV=1	-0.307346	0.0226821	0.0701468
degS	Peptidase Do OS=Escherichia coli (strain UTI89 / UPEC) OX=364106 GN=degS PE=3 SV=1	-0.308667	0.133008	0.239885
btuB	Vitamin B12 transporter BtuB OS=Escherichia coli (strain UTI89 / UPEC) OX=364106 GN=btuB PE=3 SV=2	-0.309751	0.012068	0.045651
rna	Ribonuclease I OS=Escherichia coli (strain UTI89 / UPEC) OX=364106 GN=rna PE=3 SV=1	-0.310751	0.0761029	0.161066
pckA	Phosphoenolpyruvate carboxykinase (ATP) OS=Escherichia coli (strain UTI89 / UPEC) OX=364106 GN=pckA PE=3 SV=1	-0.315333	0.118931	0.222529
UTI89_C2931	Putative YhbH sigma 54 modulator OS=Escherichia coli (strain UTI89 / UPEC) OX=364106 GN=UTI89_C2931 PE=4 SV=1	-0.316308	0.0620904	0.141942
nudJ	Phosphatase NudJ OS=Escherichia coli (strain UTI89 / UPEC) OX=364106 GN=nudJ PE=3 SV=1	-0.316443	0.0253386	0.0757088
lamB	Maltoporin OS=Escherichia coli (strain UTI89 / UPEC) OX=364106 GN=lamB PE=3 SV=1	-0.317456	0.0177504	0.0589519
sdhB	Succinate dehydrogenase iron-sulfur subunit OS=Escherichia coli (strain UTI89 / UPEC) OX=364106 GN=sdhB PE=3 SV=1	-0.317489	0.00319944	0.0202416
cspC	Cold shock protein CspC OS=Escherichia coli (strain UTI89 / UPEC) OX=364106 GN=cspC PE=4 SV=1	-0.317852	0.0132355	0.0489788
lexA	LexA repressor OS=Escherichia coli (strain UTI89 / UPEC) OX=364106 GN=lexA PE=3 SV=1	-0.319216	0.0304702	0.0843302
yibL	Uncharacterized protein OS=Escherichia coli (strain UTI89 / UPEC) OX=364106 GN=yibL PE=4 SV=1	-0.32013	0.0434588	0.108365
dxs	1-deoxy-D-xylulose-5-phosphate synthase OS=Escherichia coli (strain UTI89 / UPEC) OX=364106 GN=dxs PE=3 SV=1	-0.321062	0.0057444	0.0288389
murC	UDP-N-acetylmuramate--L-alanine ligase OS=Escherichia coli (strain UTI89 / UPEC) OX=364106 GN=murC PE=3 SV=1	-0.321801	0.0434841	0.108365
pykA	Pyruvate kinase OS=Escherichia coli (strain UTI89 / UPEC) OX=364106 GN=pykA PE=3 SV=1	-0.321929	0.0256967	0.0762512
treA	Periplasmic trehalase OS=Escherichia coli (strain UTI89 / UPEC) OX=364106 GN=treA PE=3 SV=1	-0.322263	0.138483	0.247834
murE	UDP-N-acetylmuramoyl-L-alanyl-D-glutamate--2,6-diaminopimelate ligase OS=Escherichia coli (strain UTI89 / UPEC) OX=364106 GN=murE PE=3 SV=1	-0.322413	0.0158382	0.0550905
glpB	Anaerobic glycerol-3-phosphate dehydrogenase subunit B OS=Escherichia coli (strain UTI89 / UPEC) OX=364106 GN=glpB PE=3 SV=2	-0.32307	0.0145966	0.0519758
arnA	Bifunctional polymyxin resistance protein ArnA OS=Escherichia coli (strain UTI89 / UPEC) OX=364106 GN=arnA PE=3 SV=1	-0.323083	0.00446944	0.0252246
yniA	Uncharacterized protein OS=Escherichia coli (strain UTI89 / UPEC) OX=364106 GN=yniA PE=3 SV=1	-0.323211	0.215086	0.34274
frr	Ribosome-recycling factor OS=Escherichia coli (strain UTI89 / UPEC) OX=364106 GN=frr PE=3 SV=1	-0.323701	0.0113559	0.0440712
hemY	Protoheme IX synthesis late stage protein OS=Escherichia coli (strain UTI89 / UPEC) OX=364106 GN=hemY PE=4 SV=1	-0.32598	0.1577	0.273168
mdh	Malate dehydrogenase OS=Escherichia coli (strain UTI89 / UPEC) OX=364106 GN=mdh PE=3 SV=2	-0.326114	0.00652707	0.0312251
cpdB	2',3'-cyclic-nucleotide 2'-phosphodiesterase/3'-nucleotidase OS=Escherichia coli (strain UTI89 / UPEC) OX=364106 GN=cpdB PE=3 SV=1	-0.326153	0.11485	0.216772
ydcH	Uncharacterized protein OS=Escherichia coli (strain UTI89 / UPEC) OX=364106 GN=ydcH PE=4 SV=1	-0.326714	0.0191993	0.0623255
glgC	Glucose-1-phosphate adenylyltransferase OS=Escherichia coli (strain UTI89 / UPEC) OX=364106 GN=glgC PE=3 SV=2	-0.327235	0.357113	0.49817
trpH	Putative enzyme OS=Escherichia coli (strain UTI89 / UPEC) OX=364106 GN=trpH PE=4 SV=1	-0.327322	0.111124	0.211822
pyrH	Uridylate kinase OS=Escherichia coli (strain UTI89 / UPEC) OX=364106 GN=pyrH PE=3 SV=1	-0.327651	0.00956974	0.0389304
ppiA	Peptidyl-prolyl cis-trans isomerase OS=Escherichia coli (strain UTI89 / UPEC) OX=364106 GN=ppiA PE=3 SV=1	-0.328	0.00620481	0.030016
purT	Formate-dependent phosphoribosylglycinamide formyltransferase OS=Escherichia coli (strain UTI89 / UPEC) OX=364106 GN=purT PE=3 SV=1	-0.33113	0.0213554	0.0675156
chuY	NAD(P)-bd_dom domain-containing protein OS=Escherichia coli (strain UTI89 / UPEC) OX=364106 GN=chuY PE=4 SV=1	-0.331241	0.0509596	0.122402
ygjR	Hypothetical oxidoreductase YgjR OS=Escherichia coli (strain UTI89 / UPEC) OX=364106 GN=ygjR PE=4 SV=1	-0.331774	0.00519978	0.0276308
ybdG	Uncharacterized protein OS=Escherichia coli (strain UTI89 / UPEC) OX=364106 GN=ybdG PE=3 SV=1	-0.332751	0.17272	0.290164
yjjG	Uncharacterized protein OS=Escherichia coli (strain UTI89 / UPEC) OX=364106 GN=yjjG PE=4 SV=1	-0.332972	0.0107921	0.0424555
corA	Magnesium transport protein CorA OS=Escherichia coli (strain UTI89 / UPEC) OX=364106 GN=corA PE=3 SV=1	-0.333175	0.0299971	0.0836914
yidR	Uncharacterized protein OS=Escherichia coli (strain UTI89 / UPEC) OX=364106 GN=yidR PE=4 SV=1	-0.334651	0.0118056	0.0450072
hypE	Hydrogenase isoenzymes formation protein HypE OS=Escherichia coli (strain UTI89 / UPEC) OX=364106 GN=hypE PE=3 SV=1	-0.334909	0.0708328	0.154455
nadC	Quinolinate phosphoribosyltransferase [decarboxylating] OS=Escherichia coli (strain UTI89 / UPEC) OX=364106 GN=nadC PE=3 SV=1	-0.335084	0.113973	0.215824
hemM	Outer-membrane lipoprotein LolB OS=Escherichia coli (strain UTI89 / UPEC) OX=364106 GN=hemM PE=3 SV=1	-0.335434	0.012705	0.0475955
mnmE	tRNA modification GTPase MnmE OS=Escherichia coli (strain UTI89 / UPEC) OX=364106 GN=mnmE PE=3 SV=1	-0.336458	0.00957053	0.0389304
yhjL	Cellulose synthase operon protein C OS=Escherichia coli (strain UTI89 / UPEC) OX=364106 GN=yhjL PE=4 SV=1	-0.337968	0.140296	0.250043
purM	Phosphoribosylformylglycinamidine cyclo-ligase OS=Escherichia coli (strain UTI89 / UPEC) OX=364106 GN=purM PE=3 SV=3	-0.338768	0.0712607	0.155192
crr	PTS system, glucose-specific IIA component OS=Escherichia coli (strain UTI89 / UPEC) OX=364106 GN=crr PE=4 SV=1	-0.339448	0.00409017	0.0237038
hupA	DNA-binding protein HU-alpha (HU-2) OS=Escherichia coli (strain UTI89 / UPEC) OX=364106 GN=hupA PE=3 SV=1	-0.339605	0.00729116	0.0333694
pyrF	Orotidine 5'-phosphate decarboxylase OS=Escherichia coli (strain UTI89 / UPEC) OX=364106 GN=pyrF PE=3 SV=1	-0.340695	0.0246446	0.0740194
ggt	Gamma-glutamyltranspeptidase OS=Escherichia coli (strain UTI89 / UPEC) OX=364106 GN=ggt PE=4 SV=1	-0.341587	0.0211223	0.0670555
sseA	Sulfurtransferase OS=Escherichia coli (strain UTI89 / UPEC) OX=364106 GN=sseA PE=4 SV=1	-0.342193	0.0120173	0.045613
rlmE	Ribosomal RNA large subunit methyltransferase E OS=Escherichia coli (strain UTI89 / UPEC) OX=364106 GN=rlmE PE=3 SV=1	-0.3429	0.00174775	0.0140389
trxA	Thioredoxin 1 OS=Escherichia coli (strain UTI89 / UPEC) OX=364106 GN=trxA PE=3 SV=1	-0.343514	0.00780193	0.0349972
manZ	PTS enzyme IID, mannose-specific OS=Escherichia coli (strain UTI89 / UPEC) OX=364106 GN=manZ PE=4 SV=1	-0.343562	0.312189	0.451949
yqjH	FAD-binding FR-type domain-containing protein OS=Escherichia coli (strain UTI89 / UPEC) OX=364106 GN=yqjH PE=4 SV=1	-0.345321	0.162165	0.278112
yebF	Protein YebF OS=Escherichia coli (strain UTI89 / UPEC) OX=364106 GN=yebF PE=3 SV=1	-0.345541	0.0219092	0.0686149
yeiN	Pseudouridine-5'-phosphate glycosidase OS=Escherichia coli (strain UTI89 / UPEC) OX=364106 GN=yeiN PE=3 SV=1	-0.346094	0.038605	0.0990652
sitA	Putative iron transport protein, periplasmic-binding protein SitA OS=Escherichia coli (strain UTI89 / UPEC) OX=364106 GN=sitA PE=3 SV=1	-0.346663	0.0197328	0.0638175
hflC	Modulator of FtsH protease HflC OS=Escherichia coli (strain UTI89 / UPEC) OX=364106 GN=hflC PE=3 SV=1	-0.347655	0.00254174	0.0177716
acnB	(2R,3S)-2-methylisocitrate dehydratase OS=Escherichia coli (strain UTI89 / UPEC) OX=364106 GN=acnB PE=3 SV=1	-0.34837	0.00150769	0.0128265
rph	Ribonuclease PH OS=Escherichia coli (strain UTI89 / UPEC) OX=364106 GN=rph PE=3 SV=1	-0.350463	0.00513072	0.0276017
dtd	D-aminoacyl-tRNA deacylase OS=Escherichia coli (strain UTI89 / UPEC) OX=364106 GN=dtd PE=3 SV=1	-0.350858	0.0141674	0.0510585
cmoB	tRNA U34 carboxymethyltransferase OS=Escherichia coli (strain UTI89 / UPEC) OX=364106 GN=cmoB PE=3 SV=1	-0.352592	0.00616297	0.0298973
lysS	Lysine--tRNA ligase OS=Escherichia coli (strain UTI89 / UPEC) OX=364106 GN=lysS PE=3 SV=1	-0.354624	0.00363149	0.0220055
hemX	Putative uroporphyrin-III C-methyltransferase OS=Escherichia coli (strain UTI89 / UPEC) OX=364106 GN=hemX PE=4 SV=1	-0.354918	0.00512596	0.0276017
yohN	Uncharacterized protein OS=Escherichia coli (strain UTI89 / UPEC) OX=364106 GN=yohN PE=4 SV=1	-0.356552	0.0207756	0.0664703
chuS	Putative heme/hemoglobin transport protein OS=Escherichia coli (strain UTI89 / UPEC) OX=364106 GN=chuS PE=4 SV=1	-0.360804	0.065667	0.147665
yqeF	Probable acetyl-CoA acetyltransferase OS=Escherichia coli (strain UTI89 / UPEC) OX=364106 GN=yqeF PE=3 SV=1	-0.366064	0.175657	0.293953
ispF	2-C-methyl-D-erythritol 2,4-cyclodiphosphate synthase OS=Escherichia coli (strain UTI89 / UPEC) OX=364106 GN=ispF PE=3 SV=1	-0.366318	0.0847334	0.172768
acpS	Holo-[acyl-carrier-protein] synthase OS=Escherichia coli (strain UTI89 / UPEC) OX=364106 GN=acpS PE=3 SV=1	-0.36643	0.926302	0.956201
yaeD	D,D-heptose 1,7-bisphosphate phosphatase OS=Escherichia coli (strain UTI89 / UPEC) OX=364106 GN=yaeD PE=3 SV=1	-0.367346	0.0208508	0.0664703
dkgA	Bifunctional beta-keto ester reductase/2,5-diketo-D-gluconate reductase A OS=Escherichia coli (strain UTI89 / UPEC) OX=364106 GN=dkgA PE=4 SV=1	-0.368342	0.209831	0.335846
rsmA	Ribosomal RNA small subunit methyltransferase A OS=Escherichia coli (strain UTI89 / UPEC) OX=364106 GN=rsmA PE=3 SV=1	-0.369038	0.0216323	0.0679255
yrdA	Protein YrdA OS=Escherichia coli (strain UTI89 / UPEC) OX=364106 GN=yrdA PE=4 SV=1	-0.370883	0.0507353	0.122343
gntK	Gluconokinase OS=Escherichia coli (strain UTI89 / UPEC) OX=364106 GN=gntK PE=3 SV=1	-0.371053	0.34182	0.481821
mppA	Periplasmic murein peptide-binding protein OS=Escherichia coli (strain UTI89 / UPEC) OX=364106 GN=mppA PE=3 SV=1	-0.371805	0.120331	0.223935
nuoB	NADH-quinone oxidoreductase subunit B OS=Escherichia coli (strain UTI89 / UPEC) OX=364106 GN=nuoB PE=3 SV=1	-0.371955	0.023346	0.0716668
aceE	Pyruvate dehydrogenase E1 component OS=Escherichia coli (strain UTI89 / UPEC) OX=364106 GN=aceE PE=4 SV=1	-0.37396	0.00674043	0.0318053
yehU	Histidine kinase OS=Escherichia coli (strain UTI89 / UPEC) OX=364106 GN=yehU PE=4 SV=1	-0.374927	0.995254	0.997428
yggJ	Ribosomal RNA small subunit methyltransferase E OS=Escherichia coli (strain UTI89 / UPEC) OX=364106 GN=yggJ PE=3 SV=1	-0.378355	0.0299167	0.0836914
rob	Right origin-binding protein OS=Escherichia coli (strain UTI89 / UPEC) OX=364106 GN=rob PE=4 SV=1	-0.378874	0.00310106	0.019909
yjiY	Uncharacterized protein OS=Escherichia coli (strain UTI89 / UPEC) OX=364106 GN=yjiY PE=3 SV=1	-0.379163	0.201601	0.326302
rsd	Regulator of sigma D OS=Escherichia coli (strain UTI89 / UPEC) OX=364106 GN=rsd PE=3 SV=1	-0.380519	0.044332	0.110002
yadG	ABC transporter domain-containing protein OS=Escherichia coli (strain UTI89 / UPEC) OX=364106 GN=yadG PE=4 SV=1	-0.381373	0.859703	0.908078
clpP	ATP-dependent Clp protease proteolytic subunit OS=Escherichia coli (strain UTI89 / UPEC) OX=364106 GN=clpP PE=3 SV=1	-0.382734	0.00927872	0.0385798
nuoK	NADH-quinone oxidoreductase subunit K OS=Escherichia coli (strain UTI89 / UPEC) OX=364106 GN=nuoK PE=3 SV=1	-0.383011	0.00480912	0.0263517
neuA	Acylneuraminate cytidylyltransferase OS=Escherichia coli (strain UTI89 / UPEC) OX=364106 GN=neuA PE=4 SV=1	-0.383424	0.00354352	0.0215481
fdhE	Protein FdhE OS=Escherichia coli (strain UTI89 / UPEC) OX=364106 GN=fdhE PE=3 SV=1	-0.383654	0.00945586	0.0389304
yhdM	Zn(II)-responsive regulator of ZntA OS=Escherichia coli (strain UTI89 / UPEC) OX=364106 GN=yhdM PE=4 SV=1	-0.384721	0.00831332	0.0363021
sppA	Protease 4 OS=Escherichia coli (strain UTI89 / UPEC) OX=364106 GN=sppA PE=3 SV=1	-0.385114	0.383238	0.524032
cpxA	Histidine kinase OS=Escherichia coli (strain UTI89 / UPEC) OX=364106 GN=cpxA PE=4 SV=1	-0.388255	0.103423	0.200238
sdhD	Succinate dehydrogenase hydrophobic membrane anchor subunit OS=Escherichia coli (strain UTI89 / UPEC) OX=364106 GN=sdhD PE=4 SV=1	-0.390873	0.0103818	0.0410361
UTI89_C4203	Putative aldolase OS=Escherichia coli (strain UTI89 / UPEC) OX=364106 GN=UTI89_C4203 PE=4 SV=1	-0.391636	0.0226538	0.0701468
astA	Arginine N-succinyltransferase OS=Escherichia coli (strain UTI89 / UPEC) OX=364106 GN=astA PE=3 SV=1	-0.392262	0.133418	0.240264
ftsY	Signal recognition particle receptor FtsY OS=Escherichia coli (strain UTI89 / UPEC) OX=364106 GN=ftsY PE=3 SV=1	-0.393169	0.128561	0.234203
uvrY	Putative 2-component transcriptional regulator OS=Escherichia coli (strain UTI89 / UPEC) OX=364106 GN=uvrY PE=4 SV=1	-0.394026	0.0163545	0.0557086
sdhA	Succinate dehydrogenase flavoprotein subunit OS=Escherichia coli (strain UTI89 / UPEC) OX=364106 GN=sdhA PE=3 SV=1	-0.398084	0.0024225	0.0174319
hlpA	Chaperone protein Skp OS=Escherichia coli (strain UTI89 / UPEC) OX=364106 GN=hlpA PE=3 SV=1	-0.399812	0.00474516	0.0262657
ybjQ	UPF0145 protein YbjQ OS=Escherichia coli (strain UTI89 / UPEC) OX=364106 GN=ybjQ PE=3 SV=1	-0.400037	0.00383625	0.0227261
argE	Acetylornithine deacetylase OS=Escherichia coli (strain UTI89 / UPEC) OX=364106 GN=argE PE=3 SV=1	-0.403148	0.0234048	0.0716668
emrA	Multidrug resistance protein A OS=Escherichia coli (strain UTI89 / UPEC) OX=364106 GN=emrA PE=3 SV=1	-0.405891	0.00386884	0.0227261
uvrB	UvrABC system protein B OS=Escherichia coli (strain UTI89 / UPEC) OX=364106 GN=uvrB PE=3 SV=1	-0.408147	0.0290797	0.0824641
hpt	Hypoxanthine phosphoribosyltransferase OS=Escherichia coli (strain UTI89 / UPEC) OX=364106 GN=hpt PE=3 SV=1	-0.409961	0.89577	0.934175
yheO	Uncharacterized protein OS=Escherichia coli (strain UTI89 / UPEC) OX=364106 GN=yheO PE=4 SV=1	-0.417633	0.425735	0.561255
cpxR	Transcriptional regulatory protein CpxR OS=Escherichia coli (strain UTI89 / UPEC) OX=364106 GN=cpxR PE=4 SV=1	-0.418129	0.0450223	0.111235
gsk	Inosine-guanosine kinase OS=Escherichia coli (strain UTI89 / UPEC) OX=364106 GN=gsk PE=4 SV=1	-0.419728	0.0370436	0.0964921
atpG	ATP synthase gamma chain OS=Escherichia coli (strain UTI89 / UPEC) OX=364106 GN=atpG PE=3 SV=1	-0.42069	0.121866	0.226304
lldP	L-lactate permease OS=Escherichia coli (strain UTI89 / UPEC) OX=364106 GN=lldP PE=3 SV=1	-0.422929	0.327531	0.466944
cutF	Copper homeostasis protein CutF OS=Escherichia coli (strain UTI89 / UPEC) OX=364106 GN=cutF PE=4 SV=1	-0.425733	0.00563845	0.0284725
phnA	Uncharacterized protein OS=Escherichia coli (strain UTI89 / UPEC) OX=364106 GN=phnA PE=3 SV=1	-0.432182	0.00928194	0.0385798
arcB	Aerobic respiration control sensor protein OS=Escherichia coli (strain UTI89 / UPEC) OX=364106 GN=arcB PE=4 SV=1	-0.432912	0.030532	0.0843402
yfiF	Hypothetical tRNA/rRNA methyltransferase YfiF OS=Escherichia coli (strain UTI89 / UPEC) OX=364106 GN=yfiF PE=4 SV=1	-0.433558	0.0025192	0.0177578
rppH	RNA pyrophosphohydrolase OS=Escherichia coli (strain UTI89 / UPEC) OX=364106 GN=rppH PE=3 SV=1	-0.434019	0.203213	0.328296
yciN	Uncharacterized protein OS=Escherichia coli (strain UTI89 / UPEC) OX=364106 GN=yciN PE=4 SV=1	-0.434531	0.0831033	0.17106
hflK	Protein HflK OS=Escherichia coli (strain UTI89 / UPEC) OX=364106 GN=hflK PE=3 SV=1	-0.437177	0.0024997	0.0177447
vacB	Ribonuclease R OS=Escherichia coli (strain UTI89 / UPEC) OX=364106 GN=vacB PE=3 SV=1	-0.437999	0.00278934	0.0186232
glpT	Glycerol-3-phosphate transporter OS=Escherichia coli (strain UTI89 / UPEC) OX=364106 GN=glpT PE=3 SV=1	-0.438051	0.066402	0.14893
ydbK	Probable pyruvate-flavodoxin oxidoreductase OS=Escherichia coli (strain UTI89 / UPEC) OX=364106 GN=ydbK PE=3 SV=1	-0.438965	0.00329498	0.0206175
prmB	50S ribosomal protein L3 glutamine methyltransferase OS=Escherichia coli (strain UTI89 / UPEC) OX=364106 GN=prmB PE=3 SV=1	-0.439	0.0755986	0.160246
malQ	4-alpha-glucanotransferase OS=Escherichia coli (strain UTI89 / UPEC) OX=364106 GN=malQ PE=3 SV=1	-0.442607	0.0514742	0.123027
mglB	D-galactose-binding periplasmic protein OS=Escherichia coli (strain UTI89 / UPEC) OX=364106 GN=mglB PE=3 SV=1	-0.442659	0.00176574	0.0140527
sbcC	Nuclease SbcCD subunit C OS=Escherichia coli (strain UTI89 / UPEC) OX=364106 GN=sbcC PE=3 SV=1	-0.444024	0.0675943	0.150626
ybhB	Possible kinase regulator OS=Escherichia coli (strain UTI89 / UPEC) OX=364106 GN=ybhB PE=4 SV=1	-0.444653	0.278624	0.411972
ddlB	D-alanine--D-alanine ligase OS=Escherichia coli (strain UTI89 / UPEC) OX=364106 GN=ddlB PE=3 SV=1	-0.445201	0.0064691	0.0311202
UTI89_C4862	N-acetyltransferase domain-containing protein OS=Escherichia coli (strain UTI89 / UPEC) OX=364106 GN=UTI89_C4862 PE=4 SV=1	-0.446903	0.549873	0.673497
qor	Qor subunit of quinone oxidoreductase OS=Escherichia coli (strain UTI89 / UPEC) OX=364106 GN=qor PE=3 SV=1	-0.451938	0.00478532	0.0263193
msrA	Peptide methionine sulfoxide reductase MsrA OS=Escherichia coli (strain UTI89 / UPEC) OX=364106 GN=msrA PE=3 SV=1	-0.454838	0.00250707	0.0177447
recD	RecBCD enzyme subunit RecD OS=Escherichia coli (strain UTI89 / UPEC) OX=364106 GN=recD PE=3 SV=1	-0.457091	0.00558588	0.0284725
pepQ	Xaa-Pro dipeptidase OS=Escherichia coli (strain UTI89 / UPEC) OX=364106 GN=pepQ PE=3 SV=1	-0.459202	0.00870994	0.0373252
nfo	Probable endonuclease 4 OS=Escherichia coli (strain UTI89 / UPEC) OX=364106 GN=nfo PE=3 SV=1	-0.460442	0.385927	0.526875
nudI	Nucleoside triphosphatase NudI OS=Escherichia coli (strain UTI89 / UPEC) OX=364106 GN=nudI PE=3 SV=1	-0.460972	0.0242508	0.0735533
atpH	ATP synthase subunit delta OS=Escherichia coli (strain UTI89 / UPEC) OX=364106 GN=atpH PE=3 SV=1	-0.461338	0.0343376	0.0914109
ydeN	Putative sulfatase YdeN OS=Escherichia coli (strain UTI89 / UPEC) OX=364106 GN=ydeN PE=3 SV=1	-0.463622	0.015425	0.0542545
astC	Succinylornithine transaminase OS=Escherichia coli (strain UTI89 / UPEC) OX=364106 GN=astC PE=3 SV=1	-0.464563	0.00792626	0.03528
rplT	50S ribosomal protein L20 OS=Escherichia coli (strain UTI89 / UPEC) OX=364106 GN=rplT PE=3 SV=1	-0.464684	0.472506	0.600897
ydiI	1,4-dihydroxy-2-naphthoyl-CoA hydrolase OS=Escherichia coli (strain UTI89 / UPEC) OX=364106 GN=ydiI PE=3 SV=1	-0.464904	0.00569045	0.0286513
dnaX	DNA polymerase III subunit gamma/tau OS=Escherichia coli (strain UTI89 / UPEC) OX=364106 GN=dnaX PE=3 SV=1	-0.466832	0.568149	0.6888
cyaY	Iron-sulfur cluster assembly protein CyaY OS=Escherichia coli (strain UTI89 / UPEC) OX=364106 GN=cyaY PE=3 SV=1	-0.467735	0.07265	0.156833
glcB	Malate synthase G OS=Escherichia coli (strain UTI89 / UPEC) OX=364106 GN=glcB PE=3 SV=1	-0.472118	0.000478575	0.00677458
queA	S-adenosylmethionine:tRNA ribosyltransferase-isomerase OS=Escherichia coli (strain UTI89 / UPEC) OX=364106 GN=queA PE=3 SV=1	-0.47354	0.0426937	0.106922
yiaD	Putative outer membrane protein OS=Escherichia coli (strain UTI89 / UPEC) OX=364106 GN=yiaD PE=4 SV=1	-0.478891	0.00168735	0.0137455
fiu	Catecholate siderophore receptor Fiu OS=Escherichia coli (strain UTI89 / UPEC) OX=364106 GN=fiu PE=3 SV=1	-0.479076	0.00591825	0.0293267
ribH	6,7-dimethyl-8-ribityllumazine synthase OS=Escherichia coli (strain UTI89 / UPEC) OX=364106 GN=ribH PE=3 SV=1	-0.479744	0.000704926	0.00811605
yihX	Uncharacterized protein OS=Escherichia coli (strain UTI89 / UPEC) OX=364106 GN=yihX PE=4 SV=1	-0.486817	0.0170991	0.0575637
ypfH	Abhydrolase_2 domain-containing protein OS=Escherichia coli (strain UTI89 / UPEC) OX=364106 GN=ypfH PE=4 SV=1	-0.487203	0.129905	0.235658
hemB	Delta-aminolevulinic acid dehydratase OS=Escherichia coli (strain UTI89 / UPEC) OX=364106 GN=hemB PE=3 SV=1	-0.487571	0.0259923	0.0769959
atpC	ATP synthase epsilon chain OS=Escherichia coli (strain UTI89 / UPEC) OX=364106 GN=atpC PE=3 SV=1	-0.490217	0.000625044	0.00744449
yhiI	Putative membrane protein OS=Escherichia coli (strain UTI89 / UPEC) OX=364106 GN=yhiI PE=4 SV=1	-0.490392	0.2054	0.330593
msyB	Acidic protein MsyB OS=Escherichia coli (strain UTI89 / UPEC) OX=364106 GN=msyB PE=4 SV=1	-0.492465	0.87084	0.916703
menC	o-succinylbenzoate synthase OS=Escherichia coli (strain UTI89 / UPEC) OX=364106 GN=menC PE=3 SV=1	-0.497104	0.0242764	0.0735533
yebH	Ribosomal RNA large subunit methyltransferase A OS=Escherichia coli (strain UTI89 / UPEC) OX=364106 GN=yebH PE=4 SV=1	-0.497897	0.257959	0.391471
thiJ	4-methyl-5(B-hydroxyethyl)-thiazole monophosphate biosynthesis enzyme OS=Escherichia coli (strain UTI89 / UPEC) OX=364106 GN=thiJ PE=4 SV=1	-0.50259	0.725828	0.816616
nuoG	NADH-quinone oxidoreductase OS=Escherichia coli (strain UTI89 / UPEC) OX=364106 GN=nuoG PE=3 SV=1	-0.502691	0.00265935	0.0184446
yeaD	Putative glucose-6-phosphate 1-epimerase OS=Escherichia coli (strain UTI89 / UPEC) OX=364106 GN=yeaD PE=3 SV=1	-0.503383	0.000460935	0.00663363
ytfQ	Putative LACI-type transcriptional regulator OS=Escherichia coli (strain UTI89 / UPEC) OX=364106 GN=ytfQ PE=4 SV=1	-0.506491	0.0467912	0.114459
yieG	Putative membrane/transport protein OS=Escherichia coli (strain UTI89 / UPEC) OX=364106 GN=yieG PE=3 SV=1	-0.506598	0.826939	0.887585
nemA	N-ethylmaleimide reductase OS=Escherichia coli (strain UTI89 / UPEC) OX=364106 GN=nemA PE=4 SV=1	-0.50892	0.00258674	0.0180133
ycfC	High frequency lysogenization protein HflD OS=Escherichia coli (strain UTI89 / UPEC) OX=364106 GN=ycfC PE=3 SV=1	-0.509328	0.0294348	0.0830619
mrcB	Penicillin-binding protein 1B OS=Escherichia coli (strain UTI89 / UPEC) OX=364106 GN=mrcB PE=3 SV=1	-0.511145	0.00376982	0.0225276
murG	UDP-N-acetylglucosamine--N-acetylmuramyl-(pentapeptide) pyrophosphoryl-undecaprenol N-acetylglucosamine transferase OS=Escherichia coli (strain UTI89 / UPEC) OX=364106 GN=murG PE=3 SV=1	-0.513112	0.00519335	0.0276308
malM	Maltose operon periplasmic protein OS=Escherichia coli (strain UTI89 / UPEC) OX=364106 GN=malM PE=4 SV=1	-0.515747	0.00385662	0.0227261
mtlA	EIICBA-Mtl OS=Escherichia coli (strain UTI89 / UPEC) OX=364106 GN=mtlA PE=4 SV=1	-0.516832	0.0282567	0.081062
yajF	Putative NAGC-like transcriptional regulator OS=Escherichia coli (strain UTI89 / UPEC) OX=364106 GN=yajF PE=4 SV=1	-0.520061	0.0278599	0.0801901
codA	Cytosine deaminase OS=Escherichia coli (strain UTI89 / UPEC) OX=364106 GN=codA PE=4 SV=1	-0.523274	0.00439367	0.0248782
yeaG	AAA_PrkA domain-containing protein OS=Escherichia coli (strain UTI89 / UPEC) OX=364106 GN=yeaG PE=4 SV=1	-0.52415	0.00867608	0.0373068
yqjD	Uncharacterized protein OS=Escherichia coli (strain UTI89 / UPEC) OX=364106 GN=yqjD PE=3 SV=1	-0.528784	0.0307825	0.0845172
amyA	Cytoplasmic alpha-amylase OS=Escherichia coli (strain UTI89 / UPEC) OX=364106 GN=amyA PE=3 SV=1	-0.529682	0.0297767	0.0834812
UTI89_C4410	Putative carboxymethylenebutenolidase OS=Escherichia coli (strain UTI89 / UPEC) OX=364106 GN=UTI89_C4410 PE=4 SV=1	-0.530794	0.124166	0.228853
hrpB	ATP-dependent helicase HrpB OS=Escherichia coli (strain UTI89 / UPEC) OX=364106 GN=hrpB PE=4 SV=1	-0.535809	0.0340326	0.091123
potF	Putrescine-binding periplasmic protein OS=Escherichia coli (strain UTI89 / UPEC) OX=364106 GN=potF PE=3 SV=1	-0.53599	0.00240273	0.017362
nuoF	NADH-quinone oxidoreductase subunit F OS=Escherichia coli (strain UTI89 / UPEC) OX=364106 GN=nuoF PE=3 SV=1	-0.542331	0.000248707	0.00487952
malE	Maltodextrin-binding protein OS=Escherichia coli (strain UTI89 / UPEC) OX=364106 GN=malE PE=3 SV=1	-0.543398	0.000397032	0.00612378
hsdS	HsdS, type I site-specific deoxyribonuclease OS=Escherichia coli (strain UTI89 / UPEC) OX=364106 GN=hsdS PE=3 SV=1	-0.543564	0.00134118	0.011878
sucD	Succinate--CoA ligase [ADP-forming] subunit alpha OS=Escherichia coli (strain UTI89 / UPEC) OX=364106 GN=sucD PE=3 SV=1	-0.547554	0.0343725	0.0914109
thyA	Thymidylate synthase OS=Escherichia coli (strain UTI89 / UPEC) OX=364106 GN=thyA PE=3 SV=1	-0.550667	0.0687435	0.151622
yiaJ	Hypothetical transcriptional regulator YiaJ OS=Escherichia coli (strain UTI89 / UPEC) OX=364106 GN=yiaJ PE=4 SV=1	-0.556458	0.225128	0.354095
trkA	Trk system potassium uptake protein TrkA OS=Escherichia coli (strain UTI89 / UPEC) OX=364106 GN=trkA PE=4 SV=1	-0.557339	0.0349359	0.0925373
ybeJ	Glutamate/aspartate periplasmic binding protein OS=Escherichia coli (strain UTI89 / UPEC) OX=364106 GN=ybeJ PE=4 SV=1	-0.560433	0.000307881	0.00534628
btuE	Thioredoxin/glutathione peroxidase BtuE OS=Escherichia coli (strain UTI89 / UPEC) OX=364106 GN=btuE PE=3 SV=1	-0.560503	0.00562283	0.0284725
elaA	N-acetyltransferase domain-containing protein OS=Escherichia coli (strain UTI89 / UPEC) OX=364106 GN=elaA PE=4 SV=1	-0.563964	0.235463	0.365359
nagZ	Beta-hexosaminidase OS=Escherichia coli (strain UTI89 / UPEC) OX=364106 GN=nagZ PE=3 SV=1	-0.566931	0.252876	0.385452
rluD	Pseudouridine synthase OS=Escherichia coli (strain UTI89 / UPEC) OX=364106 GN=rluD PE=3 SV=1	-0.567223	0.511907	0.636475
livJ	Leu/Ile/Val-binding protein OS=Escherichia coli (strain UTI89 / UPEC) OX=364106 GN=livJ PE=3 SV=1	-0.568723	0.0381478	0.0981838
nuoI	NADH-quinone oxidoreductase subunit I OS=Escherichia coli (strain UTI89 / UPEC) OX=364106 GN=nuoI PE=3 SV=1	-0.571321	0.0042807	0.0245607
xylF	D-xylose-binding periplasmic protein OS=Escherichia coli (strain UTI89 / UPEC) OX=364106 GN=xylF PE=4 SV=1	-0.571653	0.0814404	0.16905
sseB	Enhanced serine sensitivity OS=Escherichia coli (strain UTI89 / UPEC) OX=364106 GN=sseB PE=4 SV=1	-0.572191	0.0150496	0.0533691
fdnG	FdnG, alpha subunit of formate dehydrogenase-N OS=Escherichia coli (strain UTI89 / UPEC) OX=364106 GN=fdnG PE=3 SV=2	-0.577377	0.0130138	0.0484373
rbsK	Ribokinase OS=Escherichia coli (strain UTI89 / UPEC) OX=364106 GN=rbsK PE=3 SV=1	-0.578039	0.0397894	0.101953
mioC	Flavoprotein involved in biotin synthesis OS=Escherichia coli (strain UTI89 / UPEC) OX=364106 GN=mioC PE=4 SV=1	-0.582022	0.0219958	0.0686922
ycdX	Probable phosphatase YcdX OS=Escherichia coli (strain UTI89 / UPEC) OX=364106 GN=ycdX PE=3 SV=1	-0.582068	0.00699722	0.0324844
yhdH	Protein YhdH OS=Escherichia coli (strain UTI89 / UPEC) OX=364106 GN=yhdH PE=4 SV=1	-0.582152	0.00276077	0.0186232
ycgL	Protein YcgL OS=Escherichia coli (strain UTI89 / UPEC) OX=364106 GN=ycgL PE=3 SV=1	-0.583934	0.0412295	0.104099
katG	Catalase-peroxidase OS=Escherichia coli (strain UTI89 / UPEC) OX=364106 GN=katG PE=3 SV=2	-0.5876	0.000483672	0.0067799
menB	1,4-dihydroxy-2-naphthoyl-CoA synthase OS=Escherichia coli (strain UTI89 / UPEC) OX=364106 GN=menB PE=3 SV=1	-0.588382	0.000344592	0.00566772
yjgD	Regulator of ribonuclease activity B OS=Escherichia coli (strain UTI89 / UPEC) OX=364106 GN=yjgD PE=3 SV=1	-0.58859	0.00533025	0.0280651
UTI89_C1599	Peptidase_S15 domain-containing protein OS=Escherichia coli (strain UTI89 / UPEC) OX=364106 GN=UTI89_C1599 PE=4 SV=1	-0.588693	0.00129612	0.0117016
yidA	Uncharacterized protein OS=Escherichia coli (strain UTI89 / UPEC) OX=364106 GN=yidA PE=4 SV=1	-0.590643	0.0500472	0.121222
yrfG	Putative phosphatase OS=Escherichia coli (strain UTI89 / UPEC) OX=364106 GN=yrfG PE=4 SV=1	-0.592035	0.00852712	0.0369081
glmS	Glutamine--fructose-6-phosphate aminotransferase [isomerizing] OS=Escherichia coli (strain UTI89 / UPEC) OX=364106 GN=glmS PE=3 SV=1	-0.596825	0.000319387	0.00541137
nuoA	NADH-quinone oxidoreductase subunit A OS=Escherichia coli (strain UTI89 / UPEC) OX=364106 GN=nuoA PE=3 SV=1	-0.603099	0.0638118	0.144813
gcvP	Glycine dehydrogenase (decarboxylating) OS=Escherichia coli (strain UTI89 / UPEC) OX=364106 GN=gcvP PE=3 SV=1	-0.603148	0.00300341	0.0194996
lldD	L-lactate dehydrogenase OS=Escherichia coli (strain UTI89 / UPEC) OX=364106 GN=lldD PE=3 SV=1	-0.603806	0.000265202	0.00495436
fdoH	Formate dehydrogenase iron-sulfur subunit OS=Escherichia coli (strain UTI89 / UPEC) OX=364106 GN=fdoH PE=4 SV=1	-0.604436	0.00030957	0.00534628
pntB	NAD(P) transhydrogenase subunit beta OS=Escherichia coli (strain UTI89 / UPEC) OX=364106 GN=pntB PE=3 SV=1	-0.60876	0.264634	0.397405
ycdC	Hypothetical transcriptional regulator YcdC OS=Escherichia coli (strain UTI89 / UPEC) OX=364106 GN=ycdC PE=4 SV=1	-0.610505	0.37243	0.513728
efp	Elongation factor P OS=Escherichia coli (strain UTI89 / UPEC) OX=364106 GN=efp PE=3 SV=1	-0.61352	0.000128234	0.00330537
pspE	Phage shock protein E OS=Escherichia coli (strain UTI89 / UPEC) OX=364106 GN=pspE PE=4 SV=1	-0.614347	0.0126658	0.047552
ygaM	Uncharacterized protein OS=Escherichia coli (strain UTI89 / UPEC) OX=364106 GN=ygaM PE=3 SV=1	-0.61692	0.00272044	0.0184969
arnB	UDP-4-amino-4-deoxy-L-arabinose--oxoglutarate aminotransferase OS=Escherichia coli (strain UTI89 / UPEC) OX=364106 GN=arnB PE=3 SV=2	-0.6175	0.0552676	0.129332
ptsP	Phosphoenolpyruvate--protein phosphotransferase OS=Escherichia coli (strain UTI89 / UPEC) OX=364106 GN=ptsP PE=3 SV=1	-0.620768	0.116758	0.219175
actP	Cation/acetate symporter ActP OS=Escherichia coli (strain UTI89 / UPEC) OX=364106 GN=actP PE=3 SV=1	-0.621225	0.00202336	0.0155269
UTI89_C1257	YcfD protein OS=Escherichia coli (strain UTI89 / UPEC) OX=364106 GN=UTI89_C1257 PE=4 SV=1	-0.622204	0.03758	0.0975949
yjeG	YjeG OS=Escherichia coli (strain UTI89 / UPEC) OX=364106 GN=yjeG PE=4 SV=1	-0.623125	0.0108283	0.0425011
pfkA	ATP-dependent 6-phosphofructokinase OS=Escherichia coli (strain UTI89 / UPEC) OX=364106 GN=pfkA PE=3 SV=1	-0.624678	0.00179969	0.0142572
gntR	Gluconate utilization system GNT-I transcriptional repressor OS=Escherichia coli (strain UTI89 / UPEC) OX=364106 GN=gntR PE=4 SV=1	-0.62741	0.113417	0.215479
astB	N-succinylarginine dihydrolase OS=Escherichia coli (strain UTI89 / UPEC) OX=364106 GN=astB PE=3 SV=1	-0.628073	0.0680677	0.151291
yahK	Hypothetical zinc-type alcohol dehydrogenase-like protein yahK OS=Escherichia coli (strain UTI89 / UPEC) OX=364106 GN=yahK PE=3 SV=1	-0.628351	0.000541739	0.00703446
UTI89_C1286	DUF1828 domain-containing protein OS=Escherichia coli (strain UTI89 / UPEC) OX=364106 GN=UTI89_C1286 PE=4 SV=1	-0.628971	0.00528643	0.0279195
pgi	Glucose-6-phosphate isomerase OS=Escherichia coli (strain UTI89 / UPEC) OX=364106 GN=pgi PE=3 SV=2	-0.630499	0.00819736	0.036057
UTI89_C0756	UDP-glucose 4-epimerase OS=Escherichia coli (strain UTI89 / UPEC) OX=364106 GN=UTI89_C0756 PE=3 SV=1	-0.633038	0.00844883	0.0367535
cirA	Colicin I receptor OS=Escherichia coli (strain UTI89 / UPEC) OX=364106 GN=cirA PE=3 SV=1	-0.636934	0.803973	0.872108
kpsF	Arabinose 5-phosphate isomerase OS=Escherichia coli (strain UTI89 / UPEC) OX=364106 GN=kpsF PE=3 SV=1	-0.63992	0.006061	0.0296154
mglC	Galactoside transport system permease protein mglC OS=Escherichia coli (strain UTI89 / UPEC) OX=364106 GN=mglC PE=4 SV=1	-0.640181	0.0097629	0.0395787
nuoE	NADH dehydrogenase I subunit E OS=Escherichia coli (strain UTI89 / UPEC) OX=364106 GN=nuoE PE=3 SV=1	-0.640332	0.115135	0.217072
yrbK	Lipopolysaccharide export system protein LptC OS=Escherichia coli (strain UTI89 / UPEC) OX=364106 GN=yrbK PE=3 SV=1	-0.645337	0.133917	0.24066
ygdH	AMP nucleosidase OS=Escherichia coli (strain UTI89 / UPEC) OX=364106 GN=ygdH PE=4 SV=1	-0.645689	0.00461397	0.0257875
araF	L-arabinose-binding periplasmic protein OS=Escherichia coli (strain UTI89 / UPEC) OX=364106 GN=araF PE=4 SV=1	-0.646016	0.00607055	0.0296154
hemN	Coproporphyrinogen-III oxidase OS=Escherichia coli (strain UTI89 / UPEC) OX=364106 GN=hemN PE=3 SV=1	-0.646219	0.00906025	0.0380707
add	Adenosine deaminase OS=Escherichia coli (strain UTI89 / UPEC) OX=364106 GN=add PE=3 SV=1	-0.647396	0.00220862	0.016395
treB	TreB, trehalose specific PTS system enzyme II OS=Escherichia coli (strain UTI89 / UPEC) OX=364106 GN=treB PE=4 SV=1	-0.649923	0.00929311	0.0385798
galT	Galactose-1-phosphate uridylyltransferase OS=Escherichia coli (strain UTI89 / UPEC) OX=364106 GN=galT PE=3 SV=1	-0.655212	0.000574574	0.00714559
hmpA	Flavohemoprotein OS=Escherichia coli (strain UTI89 / UPEC) OX=364106 GN=hmpA PE=3 SV=1	-0.655394	0.00432758	0.0247177
folP	Dihydropteroate synthase OS=Escherichia coli (strain UTI89 / UPEC) OX=364106 GN=folP PE=3 SV=1	-0.656387	0.00253025	0.0177632
mntR	Manganese transport regulator OS=Escherichia coli (strain UTI89 / UPEC) OX=364106 GN=mntR PE=3 SV=1	-0.658447	0.635307	0.743848
cycA	CycA serine/alanine/glycine APC transporter OS=Escherichia coli (strain UTI89 / UPEC) OX=364106 GN=cycA PE=4 SV=1	-0.65857	0.000338963	0.00562875
rffH	Glucose-1-phosphate thymidylyltransferase OS=Escherichia coli (strain UTI89 / UPEC) OX=364106 GN=rffH PE=3 SV=1	-0.659329	0.0248107	0.0743889
cybC	Soluble cytochrome b562 OS=Escherichia coli (strain UTI89 / UPEC) OX=364106 GN=cybC PE=3 SV=1	-0.660885	0.00138766	0.012227
ybeL	Uncharacterized protein OS=Escherichia coli (strain UTI89 / UPEC) OX=364106 GN=ybeL PE=4 SV=1	-0.665575	0.00773798	0.0349755
asnA	Aspartate--ammonia ligase OS=Escherichia coli (strain UTI89 / UPEC) OX=364106 GN=asnA PE=3 SV=1	-0.665944	8.7998e-05	0.00245709
yhjG	AsmA domain-containing protein OS=Escherichia coli (strain UTI89 / UPEC) OX=364106 GN=yhjG PE=4 SV=1	-0.666205	0.0302749	0.0842283
rffA	dTDP-4-amino-4,6-dideoxygalactose transaminase OS=Escherichia coli (strain UTI89 / UPEC) OX=364106 GN=rffA PE=3 SV=1	-0.666499	0.0145288	0.0519251
ybaR	Copper-transporting P-type ATPase OS=Escherichia coli (strain UTI89 / UPEC) OX=364106 GN=ybaR PE=3 SV=1	-0.669669	0.0044972	0.0252986
fucI	L-fucose isomerase OS=Escherichia coli (strain UTI89 / UPEC) OX=364106 GN=fucI PE=3 SV=1	-0.675626	0.0117614	0.0450072
hypB	Hydrogenase isoenzymes nickel incorporation protein hypB OS=Escherichia coli (strain UTI89 / UPEC) OX=364106 GN=hypB PE=3 SV=1	-0.691522	0.0187482	0.0612063
ygdR	Hypothetical lipoprotein OS=Escherichia coli (strain UTI89 / UPEC) OX=364106 GN=ygdR PE=4 SV=1	-0.693641	0.019134	0.0622305
glpA	Glycerol-3-phosphate dehydrogenase OS=Escherichia coli (strain UTI89 / UPEC) OX=364106 GN=glpA PE=3 SV=1	-0.701693	0.000540367	0.00703446
ybiV	Uncharacterized protein OS=Escherichia coli (strain UTI89 / UPEC) OX=364106 GN=ybiV PE=4 SV=1	-0.709094	0.0133465	0.0492507
yfiD	Autonomous glycyl radical cofactor OS=Escherichia coli (strain UTI89 / UPEC) OX=364106 GN=yfiD PE=3 SV=1	-0.709778	8.53803e-05	0.00245709
fdhD	Sulfur carrier protein FdhD OS=Escherichia coli (strain UTI89 / UPEC) OX=364106 GN=fdhD PE=3 SV=1	-0.714068	0.811319	0.877362
yncD	Probable tonB-dependent receptor YncD OS=Escherichia coli (strain UTI89 / UPEC) OX=364106 GN=yncD PE=3 SV=1	-0.722563	0.0295376	0.0830804
yddB	Plug domain-containing protein OS=Escherichia coli (strain UTI89 / UPEC) OX=364106 GN=yddB PE=4 SV=1	-0.727719	0.00270706	0.0184796
gltA	Citrate synthase OS=Escherichia coli (strain UTI89 / UPEC) OX=364106 GN=gltA PE=3 SV=1	-0.728619	5.97559e-05	0.00206397
kbl	2-amino-3-ketobutyrate coenzyme A ligase OS=Escherichia coli (strain UTI89 / UPEC) OX=364106 GN=kbl PE=3 SV=1	-0.730717	0.00203189	0.0155269
ykgC	Probable pyridine nucleotide-disulfide oxidoreductase ykgC OS=Escherichia coli (strain UTI89 / UPEC) OX=364106 GN=ykgC PE=3 SV=1	-0.732337	0.000844048	0.00889654
sgaH	3-keto-L-gulonate-6-phosphate decarboxylase UlaD OS=Escherichia coli (strain UTI89 / UPEC) OX=364106 GN=sgaH PE=2 SV=1	-0.740752	0.000260336	0.00495436
nei	Endonuclease 8 OS=Escherichia coli (strain UTI89 / UPEC) OX=364106 GN=nei PE=3 SV=1	-0.742628	0.0644202	0.145737
UTI89_C0319	Putative aldo/keto reductase OS=Escherichia coli (strain UTI89 / UPEC) OX=364106 GN=UTI89_C0319 PE=4 SV=1	-0.743914	0.84393	0.899039
dnaB	Replicative DNA helicase OS=Escherichia coli (strain UTI89 / UPEC) OX=364106 GN=dnaB PE=3 SV=1	-0.747842	0.017504	0.0584708
phoQ	Sensor histidine protein kinase/phosphatase PhoQ OS=Escherichia coli (strain UTI89 / UPEC) OX=364106 GN=phoQ PE=4 SV=1	-0.749112	0.00305703	0.0197734
aldA	Aldehyde dehydrogenase A OS=Escherichia coli (strain UTI89 / UPEC) OX=364106 GN=aldA PE=3 SV=1	-0.761227	0.0031942	0.0202416
yjbK	Putative zinc uptake regulation protein OS=Escherichia coli (strain UTI89 / UPEC) OX=364106 GN=yjbK PE=3 SV=1	-0.762177	0.201088	0.326083
folE	GTP cyclohydrolase 1 OS=Escherichia coli (strain UTI89 / UPEC) OX=364106 GN=folE PE=3 SV=1	-0.762631	0.000397142	0.00612378
mnmC	tRNA 5-methylaminomethyl-2-thiouridine biosynthesis bifunctional protein MnmC OS=Escherichia coli (strain UTI89 / UPEC) OX=364106 GN=mnmC PE=3 SV=2	-0.763229	0.317567	0.456272
thiL	Thiamine-monophosphate kinase OS=Escherichia coli (strain UTI89 / UPEC) OX=364106 GN=thiL PE=3 SV=1	-0.768246	0.000575123	0.00714559
alr	Alanine racemase OS=Escherichia coli (strain UTI89 / UPEC) OX=364106 GN=alr PE=3 SV=1	-0.769621	0.0665589	0.149088
UTI89_C1628	Putative dehydrogenase OS=Escherichia coli (strain UTI89 / UPEC) OX=364106 GN=UTI89_C1628 PE=4 SV=1	-0.770026	0.000477342	0.00677458
malK	Maltose/maltodextrin import ATP-binding protein MalK OS=Escherichia coli (strain UTI89 / UPEC) OX=364106 GN=malK PE=1 SV=2	-0.774227	0.00541412	0.0281632
sodA	Superoxide dismutase OS=Escherichia coli (strain UTI89 / UPEC) OX=364106 GN=sodA PE=3 SV=1	-0.777854	4.75616e-05	0.00178563
UTI89_C3182	Uncharacterized protein OS=Escherichia coli (strain UTI89 / UPEC) OX=364106 GN=UTI89_C3182 PE=4 SV=1	-0.77854	0.000569237	0.00714559
hslO	33 kDa chaperonin OS=Escherichia coli (strain UTI89 / UPEC) OX=364106 GN=hslO PE=3 SV=1	-0.78094	0.000743733	0.00836126
yaiA	Uncharacterized protein OS=Escherichia coli (strain UTI89 / UPEC) OX=364106 GN=yaiA PE=4 SV=1	-0.782589	0.173005	0.29036
osmB	Osmotically inducible lipoprotein OS=Escherichia coli (strain UTI89 / UPEC) OX=364106 GN=osmB PE=4 SV=1	-0.784346	0.00958043	0.0389304
lysC	Aspartokinase OS=Escherichia coli (strain UTI89 / UPEC) OX=364106 GN=lysC PE=3 SV=1	-0.786573	0.00558708	0.0284725
kpsC	Capsule polysaccharide export protein KpsC OS=Escherichia coli (strain UTI89 / UPEC) OX=364106 GN=kpsC PE=4 SV=1	-0.798083	0.00817245	0.036057
pcm	Protein-L-isoaspartate O-methyltransferase OS=Escherichia coli (strain UTI89 / UPEC) OX=364106 GN=pcm PE=3 SV=1	-0.802693	0.208624	0.334534
galK	Galactokinase OS=Escherichia coli (strain UTI89 / UPEC) OX=364106 GN=galK PE=3 SV=1	-0.805419	0.000973766	0.00972078
bfr	Bacterioferritin OS=Escherichia coli (strain UTI89 / UPEC) OX=364106 GN=bfr PE=3 SV=1	-0.821242	0.000107115	0.00280284
ygaC	Uncharacterized protein OS=Escherichia coli (strain UTI89 / UPEC) OX=364106 GN=ygaC PE=4 SV=1	-0.829628	0.0266239	0.0784633
argT	Lysine-arginine-ornithine-binding periplasmic protein OS=Escherichia coli (strain UTI89 / UPEC) OX=364106 GN=argT PE=3 SV=1	-0.833376	0.000169127	0.0037878
pqqL	Probable zinc protease PqqL OS=Escherichia coli (strain UTI89 / UPEC) OX=364106 GN=pqqL PE=3 SV=1	-0.83791	9.10561e-05	0.00245709
ygaF	L-2-hydroxyglutarate dehydrogenase OS=Escherichia coli (strain UTI89 / UPEC) OX=364106 GN=ygaF PE=3 SV=1	-0.838404	0.038235	0.0982616
diaA	DnaA initiator-associating protein DiaA OS=Escherichia coli (strain UTI89 / UPEC) OX=364106 GN=diaA PE=3 SV=1	-0.849796	0.314605	0.453904
glaH	Glutarate 2-hydroxylase OS=Escherichia coli (strain UTI89 / UPEC) OX=364106 GN=glaH PE=3 SV=1	-0.861785	7.08299e-05	0.00217499
patD	Gamma-aminobutyraldehyde dehydrogenase OS=Escherichia coli (strain UTI89 / UPEC) OX=364106 GN=patD PE=3 SV=1	-0.876428	0.000333146	0.00558585
ygaP	Rhodanese domain-containing protein OS=Escherichia coli (strain UTI89 / UPEC) OX=364106 GN=ygaP PE=4 SV=1	-0.885015	0.0303358	0.0842283
mprA	Regulator of plasmid McrB operon OS=Escherichia coli (strain UTI89 / UPEC) OX=364106 GN=mprA PE=4 SV=1	-0.889866	0.000981711	0.00974377
UTI89_C1288	Putative CI repressor of bacteriophage OS=Escherichia coli (strain UTI89 / UPEC) OX=364106 GN=UTI89_C1288 PE=4 SV=1	-0.899978	0.000251463	0.00487952
pyrE	Orotate phosphoribosyltransferase OS=Escherichia coli (strain UTI89 / UPEC) OX=364106 GN=pyrE PE=3 SV=1	-0.900966	3.2269e-05	0.00145761
cpxP	Uncharacterized protein OS=Escherichia coli (strain UTI89 / UPEC) OX=364106 GN=cpxP PE=3 SV=1	-0.914747	9.08837e-05	0.00245709
UTI89_C1139	Putative autotransporter OS=Escherichia coli (strain UTI89 / UPEC) OX=364106 GN=UTI89_C1139 PE=4 SV=1	-0.919243	0.000604232	0.00729726
UTI89_C4414	Uncharacterized protein OS=Escherichia coli (strain UTI89 / UPEC) OX=364106 GN=UTI89_C4414 PE=3 SV=1	-0.920307	0.00785926	0.0351631
yggG	Putative metalloprotease YggG OS=Escherichia coli (strain UTI89 / UPEC) OX=364106 GN=yggG PE=3 SV=1	-0.920992	1.90667e-05	0.0010622
ykgD	Hypothetical transcriptional regulator YkgD OS=Escherichia coli (strain UTI89 / UPEC) OX=364106 GN=ykgD PE=4 SV=1	-0.922901	0.0269141	0.0786474
yghJ	Putative lipoprotein AcfD-like OS=Escherichia coli (strain UTI89 / UPEC) OX=364106 GN=yghJ PE=4 SV=1	-0.923126	0.00170194	0.0137993
hlsR	Heat shock protein 15 OS=Escherichia coli (strain UTI89 / UPEC) OX=364106 GN=hlsR PE=3 SV=1	-0.931323	0.00156471	0.0129916
hslJ	Heat shock protein HslJ OS=Escherichia coli (strain UTI89 / UPEC) OX=364106 GN=hslJ PE=4 SV=1	-0.946533	0.0726114	0.156833
yjcX	D-allose-binding periplasmic protein OS=Escherichia coli (strain UTI89 / UPEC) OX=364106 GN=yjcX PE=4 SV=1	-0.949716	0.0098797	0.0399584
cysI	Sulfite reductase [NADPH] hemoprotein beta-component OS=Escherichia coli (strain UTI89 / UPEC) OX=364106 GN=cysI PE=3 SV=1	-0.951565	6.14486e-05	0.00208082
maeA	NAD-dependent malic enzyme OS=Escherichia coli (strain UTI89 / UPEC) OX=364106 GN=maeA PE=3 SV=2	-0.953322	8.88441e-05	0.00245709
yeaO	Uncharacterized protein OS=Escherichia coli (strain UTI89 / UPEC) OX=364106 GN=yeaO PE=4 SV=1	-0.965116	0.620152	0.73256
ribB	3,4-dihydroxy-2-butanone 4-phosphate synthase OS=Escherichia coli (strain UTI89 / UPEC) OX=364106 GN=ribB PE=3 SV=1	-0.980619	4.31475e-05	0.00174406
ydcS	Putative ABC transporter periplasmic binding protein ydcS OS=Escherichia coli (strain UTI89 / UPEC) OX=364106 GN=ydcS PE=3 SV=1	-0.995472	0.000497398	0.00678466
yjbQ	Uncharacterized protein OS=Escherichia coli (strain UTI89 / UPEC) OX=364106 GN=yjbQ PE=3 SV=1	-1.00024	0.0299698	0.0836914
yheV	Uncharacterized protein OS=Escherichia coli (strain UTI89 / UPEC) OX=364106 GN=yheV PE=4 SV=1	-1.00647	0.332278	0.471523
yhdP	Uncharacterized protein OS=Escherichia coli (strain UTI89 / UPEC) OX=364106 GN=yhdP PE=4 SV=1	-1.01949	0.00340633	0.021217
sthA	Soluble pyridine nucleotide transhydrogenase OS=Escherichia coli (strain UTI89 / UPEC) OX=364106 GN=sthA PE=3 SV=1	-1.02095	6.09558e-06	0.000457698
ydcI	Hypothetical transcriptional regulator YdcI OS=Escherichia coli (strain UTI89 / UPEC) OX=364106 GN=ydcI PE=3 SV=1	-1.02163	0.0331973	0.0897211
yebV	Uncharacterized protein OS=Escherichia coli (strain UTI89 / UPEC) OX=364106 GN=yebV PE=4 SV=1	-1.03373	0.000262157	0.00495436
ygfY	FAD assembly factor SdhE OS=Escherichia coli (strain UTI89 / UPEC) OX=364106 GN=ygfY PE=3 SV=1	-1.05332	0.0114308	0.0441635
aroF	Phospho-2-dehydro-3-deoxyheptonate aldolase OS=Escherichia coli (strain UTI89 / UPEC) OX=364106 GN=aroF PE=3 SV=1	-1.08071	0.313563	0.453157
ibpB	Small heat shock protein IbpB OS=Escherichia coli (strain UTI89 / UPEC) OX=364106 GN=ibpB PE=3 SV=1	-1.08364	3.28077e-05	0.00145761
acs	Acetyl-coenzyme A synthetase OS=Escherichia coli (strain UTI89 / UPEC) OX=364106 GN=acs PE=3 SV=1	-1.0992	1.02727e-05	0.000682342
kdpD	Histidine kinase OS=Escherichia coli (strain UTI89 / UPEC) OX=364106 GN=kdpD PE=4 SV=1	-1.10396	0.128472	0.234203
gabD	[NADP+] succinate-semialdehyde dehydrogenase OS=Escherichia coli (strain UTI89 / UPEC) OX=364106 GN=gabD PE=3 SV=1	-1.10416	0.000358141	0.00572693
potG	Spermidine/putrescine import ATP-binding protein PotA OS=Escherichia coli (strain UTI89 / UPEC) OX=364106 GN=potG PE=3 SV=1	-1.11051	0.0134955	0.0495886
chuA	Outer membrane hemin receptor ChuA OS=Escherichia coli (strain UTI89 / UPEC) OX=364106 GN=chuA PE=3 SV=1	-1.11727	6.65551e-05	0.00217499
yebE	Uncharacterized protein OS=Escherichia coli (strain UTI89 / UPEC) OX=364106 GN=yebE PE=4 SV=1	-1.13736	7.73546e-05	0.0023033
gltL	ATP-binding protein of glutamate/aspartate transport system OS=Escherichia coli (strain UTI89 / UPEC) OX=364106 GN=gltL PE=3 SV=1	-1.14563	0.000880089	0.0091561
sgaB	Putative PTS system IIB protein subunit of SgaTBA, a putative PTS permease OS=Escherichia coli (strain UTI89 / UPEC) OX=364106 GN=sgaB PE=4 SV=1	-1.1654	0.0305763	0.0843402
ycjG	Dipeptide epimerase OS=Escherichia coli (strain UTI89 / UPEC) OX=364106 GN=ycjG PE=3 SV=1	-1.23457	0.108353	0.207456
gabT	4-aminobutyrate aminotransferase OS=Escherichia coli (strain UTI89 / UPEC) OX=364106 GN=gabT PE=3 SV=1	-1.24706	5.70949e-05	0.0020123
dppA	Periplasmic dipeptide transport protein OS=Escherichia coli (strain UTI89 / UPEC) OX=364106 GN=dppA PE=3 SV=1	-1.29923	1.11748e-05	0.000714774
ybbZ	Glycerate kinase 1 OS=Escherichia coli (strain UTI89 / UPEC) OX=364106 GN=ybbZ PE=3 SV=1	-1.33308	0.136488	0.244771
UTI89_C0916	Uncharacterized protein OS=Escherichia coli (strain UTI89 / UPEC) OX=364106 GN=UTI89_C0916 PE=4 SV=1	-1.33934	0.00322363	0.0202444
UTI89_C2214	Putative peptide synthetase OS=Escherichia coli (strain UTI89 / UPEC) OX=364106 GN=UTI89_C2214 PE=4 SV=1	-1.41743	0.159314	0.27486
yiiP	Ferrous-iron efflux pump FieF OS=Escherichia coli (strain UTI89 / UPEC) OX=364106 GN=yiiP PE=3 SV=1	-1.43139	0.00549868	0.0284318
ytfJ	YtfJ protein OS=Escherichia coli (strain UTI89 / UPEC) OX=364106 GN=ytfJ PE=4 SV=1	-1.43654	0.00119848	0.0110095
malF	Maltose/maltodextrin transport system permease protein OS=Escherichia coli (strain UTI89 / UPEC) OX=364106 GN=malF PE=3 SV=1	-1.44351	0.0669075	0.149482
narY	Cryptic nitrate reductase 2, beta subunit OS=Escherichia coli (strain UTI89 / UPEC) OX=364106 GN=narY PE=4 SV=1	-1.46179	0.00295247	0.0192412
ybeX	Putative transport protein OS=Escherichia coli (strain UTI89 / UPEC) OX=364106 GN=ybeX PE=3 SV=1	-1.46382	0.0016455	0.0135323
yhdW	Putative periplasmic amino-acid ABC transporter binding protein OS=Escherichia coli (strain UTI89 / UPEC) OX=364106 GN=yhdW PE=3 SV=1	-1.47251	0.0176752	0.0588151
betA	Oxygen-dependent choline dehydrogenase OS=Escherichia coli (strain UTI89 / UPEC) OX=364106 GN=betA PE=3 SV=2	-1.5127	6.99589e-05	0.00217499
aldB	Aldehyde dehydrogenase B (Lactaldehyde dehydrogenase) OS=Escherichia coli (strain UTI89 / UPEC) OX=364106 GN=aldB PE=3 SV=1	-1.52303	3.03253e-05	0.00145761
astE	Succinylglutamate desuccinylase OS=Escherichia coli (strain UTI89 / UPEC) OX=364106 GN=astE PE=3 SV=1	-1.55924	4.35744e-05	0.00174406
cspA	Cold shock protein 7.4, transcriptional activator of hns OS=Escherichia coli (strain UTI89 / UPEC) OX=364106 GN=cspA PE=4 SV=1	-1.59865	8.34336e-06	0.000600374
ygiW	BOF domain-containing protein OS=Escherichia coli (strain UTI89 / UPEC) OX=364106 GN=ygiW PE=4 SV=1	-1.61773	2.61864e-05	0.00133011
ygbL	Hypothetical aldolase class II protein YgbL OS=Escherichia coli (strain UTI89 / UPEC) OX=364106 GN=ygbL PE=4 SV=1	-1.62368	0.014756	0.0524355
yjdJ	N-acetyltransferase domain-containing protein OS=Escherichia coli (strain UTI89 / UPEC) OX=364106 GN=yjdJ PE=4 SV=1	-1.66237	0.0378085	0.0979134
btuR	Corrinoid adenosyltransferase OS=Escherichia coli (strain UTI89 / UPEC) OX=364106 GN=btuR PE=3 SV=1	-1.71706	0.106536	0.204959
proP	Proline/betaine transporter OS=Escherichia coli (strain UTI89 / UPEC) OX=364106 GN=proP PE=3 SV=1	-1.77164	0.380395	0.521797
srlB	PTS system, glucitol/sorbitol-specific IIA component OS=Escherichia coli (strain UTI89 / UPEC) OX=364106 GN=srlB PE=4 SV=1	-1.78113	0.00104736	0.0101617
UTI89_C0259	CN hydrolase domain-containing protein OS=Escherichia coli (strain UTI89 / UPEC) OX=364106 GN=UTI89_C0259 PE=3 SV=1	-1.80489	0.000913263	0.00938813
yfiB	Putative lipoprotein YfiB OS=Escherichia coli (strain UTI89 / UPEC) OX=364106 GN=yfiB PE=4 SV=1	-1.84036	0.000211899	0.00434357
dppF	Dipeptide transport ATP-binding protein DppF OS=Escherichia coli (strain UTI89 / UPEC) OX=364106 GN=dppF PE=4 SV=1	-1.8557	0.000961258	0.0096517
dppD	Dipeptide transport ATP-binding protein DppD OS=Escherichia coli (strain UTI89 / UPEC) OX=364106 GN=dppD PE=4 SV=1	-1.90558	3.19567e-06	0.000262806
tdcD	Propionate kinase OS=Escherichia coli (strain UTI89 / UPEC) OX=364106 GN=tdcD PE=3 SV=1	-1.92129	0.00317136	0.0202416
rihC	Non-specific ribonucleoside hydrolase RihC OS=Escherichia coli (strain UTI89 / UPEC) OX=364106 GN=rihC PE=3 SV=1	-1.94799	0.00164222	0.0135323
yoaE	Putative transmembrane protein OS=Escherichia coli (strain UTI89 / UPEC) OX=364106 GN=yoaE PE=3 SV=1	-2.04935	0.00109745	0.0104017
yfiL	Uncharacterized protein OS=Escherichia coli (strain UTI89 / UPEC) OX=364106 GN=yfiL PE=4 SV=1	-2.12905	0.000450323	0.00659075
hyi	Hydroxypyruvate isomerase OS=Escherichia coli (strain UTI89 / UPEC) OX=364106 GN=hyi PE=3 SV=1	-2.17339	0.00118586	0.0110095
ibpA	Small heat shock protein IbpA OS=Escherichia coli (strain UTI89 / UPEC) OX=364106 GN=ibpA PE=3 SV=1	-2.32663	3.55503e-06	0.00027907
pyrI	Aspartate carbamoyltransferase regulatory chain OS=Escherichia coli (strain UTI89 / UPEC) OX=364106 GN=pyrI PE=3 SV=1	-2.4653	1.65696e-06	0.000178848
allB	Allantoinase OS=Escherichia coli (strain UTI89 / UPEC) OX=364106 GN=allB PE=3 SV=1	-2.52019	0.000197836	0.00416661
tdcE	Formate C-acetyltransferase OS=Escherichia coli (strain UTI89 / UPEC) OX=364106 GN=tdcE PE=3 SV=1	-2.65718	6.11556e-07	7.54398e-05
evgA	Putative positive transcription regulator OS=Escherichia coli (strain UTI89 / UPEC) OX=364106 GN=evgA PE=4 SV=1	-2.85111	0.000501704	0.00678466
ybbQ	2-hydroxy-3-oxopropionate reductase OS=Escherichia coli (strain UTI89 / UPEC) OX=364106 GN=ybbQ PE=4 SV=1	-2.95457	9.39389e-06	0.00064893
tdcG	L-serine dehydratase OS=Escherichia coli (strain UTI89 / UPEC) OX=364106 GN=tdcG PE=3 SV=1	-3.0629	0.00284251	0.0187332
UTI89_C2822	Uncharacterized protein OS=Escherichia coli (strain UTI89 / UPEC) OX=364106 GN=UTI89_C2822 PE=4 SV=1	-3.13226	0.00688428	0.0320463
patA	Putrescine aminotransferase OS=Escherichia coli (strain UTI89 / UPEC) OX=364106 GN=patA PE=3 SV=2	-3.24362	0.0152932	0.0539225
yfdC	Putative transport OS=Escherichia coli (strain UTI89 / UPEC) OX=364106 GN=yfdC PE=4 SV=1	-3.26022	3.22967e-05	0.00145761
UTI89_C2635	Uncharacterized protein OS=Escherichia coli (strain UTI89 / UPEC) OX=364106 GN=UTI89_C2635 PE=4 SV=1	-3.88662	0.0520804	0.124059
trpE	Anthranilate synthase component 1 OS=Escherichia coli (strain UTI89 / UPEC) OX=364106 GN=trpE PE=3 SV=1	-4.10571	0.223732	0.352557
ugpC	sn-glycerol-3-phosphate import ATP-binding protein UgpC OS=Escherichia coli (strain UTI89 / UPEC) OX=364106 GN=ugpC PE=3 SV=2	-4.77052	0.0188434	0.0614011
cspG	Cold shock-like protein G OS=Escherichia coli (strain UTI89 / UPEC) OX=364106 GN=cspG PE=4 SV=1	-5.55101	0.053287	0.125891

## Sheet: Table 2
Dataset EV1b. Proteins with changes in abundance upon Tls expression in MG1655 as revealed by whole-proteome analysis
geneName	proteinDescription	log2 ratio_MG1655 / pTrc99A-Tls	pValue_MG1655 / pTrc99A-Tls	qValue_MG1655 / pTrc99A-Tls
motB	Motility protein B	-6.09406	0.000213416	0.0105044
flgG	Flagellar basal-body rod protein FlgG	-5.60372	8.79524e-07	0.000350862
slp	Outer membrane protein slp	-5.1025	0.00832331	0.124207
fliH	Flagellar assembly protein FliH	-4.78916	5.36508e-06	0.000874508
flxA	Protein FlxA	-4.37854	1.92686e-06	0.000549636
yoaC	Uncharacterized protein YoaC	-3.9185	1.45833e-05	0.00158472
fliK	Flagellar hook-length control protein	-3.80897	0.11193	0.536742
fliD	Flagellar hook-associated protein 2	-3.75958	2.82991e-06	0.000587077
yjcZ	Uncharacterized protein YjcZ	-3.73589	0.0224427	0.234928
chaB	Cation transport regulator ChaB	-3.6276	0.0179264	0.20053
yjiT	Putative uncharacterized protein YjiT	-3.60004	0.00267641	0.0587266
flgL	Flagellar hook-associated protein 3	-3.56393	0.00107175	0.0313557
flgK	Flagellar hook-associated protein 1	-3.38169	2.25116e-05	0.00214048
cheR	Chemotaxis protein methyltransferase	-3.18606	0.000281411	0.0123496
flgI	Flagellar P-ring protein	-3.13075	2.22709e-06	0.000564691
yecR	Uncharacterized protein YecR	-3.07831	0.106882	0.531764
aer	Aerotaxis receptor	-3.01658	0.0308767	0.285266
motA	Motility protein A	-2.93233	0.00242306	0.0556442
yacL	UPF0231 protein YacL	-2.92852	0.0515545	0.37587
argA	Amino-acid acetyltransferase	-2.79506	0.19103	0.673772
hisD	Histidinol dehydrogenase	-2.75865	0.000181912	0.00965402
tap	Methyl-accepting chemotaxis protein IV	-2.71178	0.000103281	0.00610692
flgE	Flagellar hook protein FlgE	-2.58766	1.09525e-05	0.00138854
fliP	Flagellar biosynthetic protein FliP	-2.54394	0.0378438	0.311973
iraP	Anti-adapter protein IraP	-2.49038	0.000730305	0.0252509
fliC	Flagellin	-2.35365	6.71578e-05	0.00464407
feoB	Ferrous iron transport protein B	-2.26868	0.280971	0.769858
cheB	Chemotaxis response regulator protein-glutamate methylesterase	-2.25508	5.08075e-06	0.000874508
yodD	Uncharacterized protein YodD	-2.21617	0.152541	0.61508
ynjH	Uncharacterized protein YnjH	-2.17664	6.10513e-05	0.00449416
paaJ	3-oxoadipyl-CoA/3-oxo-5,6-dehydrosuberyl-CoA thiolase	-2.14905	0.00687767	0.106046
flgN	Flagella synthesis protein FlgN	-2.09067	5.24336e-05	0.00412598
cheA	Chemotaxis protein CheA	-2.04384	9.33898e-06	0.00125362
fliL	Flagellar protein FliL	-1.95539	2.46095e-05	0.00224635
arsR	Arsenical resistance operon repressor	-1.93662	0.000256757	0.0114886
cheZ	Protein phosphatase CheZ	-1.90284	0.000253891	0.0114886
yhjG	Uncharacterized protein YhjG	-1.88087	0.0143638	0.178142
cheW	Chemotaxis protein CheW	-1.80067	4.71646e-05	0.00384391
tar	Methyl-accepting chemotaxis protein II	-1.79593	1.25079e-05	0.00150226
fliZ	Regulator of sigma S factor FliZ	-1.7655	0.0386758	0.313761
tsr	Methyl-accepting chemotaxis protein I	-1.74074	1.36676e-05	0.00155947
yqhA	UPF0114 protein YqhA	-1.71428	0.0667755	0.435376
zinT	Metal-binding protein ZinT	-1.70961	0.0817839	0.476539
fliF	Flagellar M-ring protein	-1.70198	2.18822e-05	0.00214048
ytfE	Iron-sulfur cluster repair protein YtfE	-1.68272	0.0726607	0.454853
dinI	DNA-damage-inducible protein I	-1.64162	0.000490948	0.0186724
ynfD	Uncharacterized protein YnfD	-1.60165	0.202215	0.687711
flgH	Flagellar L-ring protein	-1.58991	0.00023457	0.0109243
cheY	Chemotaxis protein CheY	-1.58762	0.000417524	0.0164274
flhE	Flagellar protein FlhE	-1.57461	0.000400169	0.0161369
queF	NADPH-dependent 7-cyano-7-deazaguanine reductase	-1.53381	0.000680878	0.0240004
yghA	Uncharacterized oxidoreductase YghA	-1.50291	0.000210155	0.0105044
ilvC	Ketol-acid reductoisomerase	-1.49187	0.14704	0.608453
fliO	Flagellar protein FliO	-1.45025	0.0118597	0.154921
hdeB	Acid stress chaperone HdeB	-1.41766	0.00337406	0.0675405
flgM	Negative regulator of flagellin synthesis	-1.39235	0.000104369	0.00610692
gatR	Galactitol utilization operon repressor	-1.39141	0.0218111	0.230431
napA	Periplasmic nitrate reductase	-1.37191	0.000228557	0.010866
gsiA	Glutathione import ATP-binding protein GsiA	-1.34713	0.123193	0.561132
rmf	Ribosome modulation factor	-1.33745	0.00718884	0.1101
fliN	Flagellar motor switch protein FliN	-1.33159	0.000403069	0.0161369
yodC	Uncharacterized protein YodC	-1.31476	0.166011	0.636573
yphF	ABC transporter periplasmic-binding protein YphF	-1.28534	0.267181	0.766656
cysI	Sulfite reductase [NADPH] hemoprotein beta-component	-1.28369	0.000116925	0.00665994
narZ	Respiratory nitrate reductase 2 alpha chain	-1.28236	0.119248	0.553006
malK	Maltose/maltodextrin import ATP-binding protein MalK	-1.28071	0.0433525	0.33866
gsiB	Glutathione-binding protein GsiB	-1.26233	0.0011543	0.0324406
yjbQ	UPF0047 protein YjbQ	-1.26184	0.171956	0.649602
modC	Molybdenum import ATP-binding protein ModC	-1.25278	0.0913816	0.498882
flgB	Flagellar basal body rod protein FlgB	-1.25174	0.00546109	0.0903058
fliA	RNA polymerase sigma factor FliA	-1.23802	0.000189566	0.00983158
yjdJ	Uncharacterized protein YjdJ	-1.23518	0.037192	0.309753
dusC	tRNA-dihydrouridine(16) synthase	-1.22586	0.164389	0.636285
idi	Isopentenyl-diphosphate Delta-isomerase	-1.22583	0.00418983	0.0783705
elaA	Protein ElaA	-1.22467	0.195382	0.679666
glpE	Thiosulfate sulfurtransferase GlpE	-1.22305	0.369735	0.834855
psiF	Phosphate starvation-inducible protein PsiF	-1.22228	0.0644535	0.428677
fliI	Flagellum-specific ATP synthase	-1.21404	0.152557	0.61508
yjiM	Uncharacterized protein YjiM	-1.21379	0.000819836	0.0263502
fliM	Flagellar motor switch protein FliM	-1.2088	0.0018506	0.0469229
zntB	Zinc transport protein ZntB	-1.19361	0.0917382	0.499634
malE	Maltose-binding periplasmic protein	-1.19318	0.000683623	0.0240004
arnB	UDP-4-amino-4-deoxy-L-arabinose--oxoglutarate aminotransferase	-1.18654	0.0146442	0.180639
cpxP	Periplasmic protein CpxP	-1.18501	0.0230475	0.237984
yaeP	UPF0253 protein YaeP	-1.17655	0.00279834	0.0602436
csiD	Protein CsiD	-1.17426	0.000290725	0.0125176
codB	Cytosine permease	-1.16242	0.0824692	0.476539
nemA	N-ethylmaleimide reductase	-1.15259	0.000596048	0.0215902
wcaK	Colanic acid biosynthesis protein WcaK	-1.14873	0.0340648	0.296702
kefC	Glutathione-regulated potassium-efflux system protein KefC	-1.14148	0.485049	0.892221
ilvN	Acetolactate synthase isozyme 1 small subunit	-1.13645	0.000964878	0.029358
cysJ	Sulfite reductase [NADPH] flavoprotein alpha-component	-1.13502	0.000216348	0.0105044
yehZ	Glycine betaine-binding protein YehZ	-1.12583	0.0063651	0.102949
kch	Voltage-gated potassium channel Kch	-1.11921	0.0197004	0.215102
yaiA	Uncharacterized protein YaiA	-1.10944	0.0138726	0.173941
malF	Maltose transport system permease protein MalF	-1.10823	0.476213	0.885809
hrpB	ATP-dependent RNA helicase HrpB	-1.09962	0.417297	0.85713
yqjC	Protein YqjC	-1.09272	0.0103491	0.144437
cysH	Phosphoadenosine phosphosulfate reductase	-1.07598	0.0134703	0.170774
cyaA	Adenylate cyclase	-1.06932	0.388543	0.844434
fliG	Flagellar motor switch protein FliG	-1.06604	0.00233966	0.0546902
sgrR	HTH-type transcriptional regulator SgrR	-1.06136	0.164915	0.636285
ynfF	Probable dimethyl sulfoxide reductase chain YnfF	-1.05938	0.373394	0.837841
yegP	UPF0339 protein YegP	-1.05283	0.00412944	0.0778791
ydjY	Uncharacterized protein YdjY	-1.05277	0.0445151	0.340884
ulaC	Ascorbate-specific phosphotransferase enzyme IIA component	-1.04198	0.110376	0.536742
sapA	Peptide transport periplasmic protein SapA	-1.00951	0.133485	0.580076
blc	Outer membrane lipoprotein Blc	-0.990646	0.0143375	0.178142
tktB	Transketolase 2	-0.980614	0.00157039	0.0411912
sufB	FeS cluster assembly protein SufB	-0.977026	0.139036	0.592848
yjbJ	UPF0337 protein YjbJ	-0.975934	0.0256915	0.256017
dmlA	D-malate dehydrogenase [decarboxylating]	-0.975916	0.0106587	0.146524
amyA	Cytoplasmic alpha-amylase	-0.970274	0.0160475	0.188765
fdhD	Sulfurtransferase FdhD	-0.966595	0.100973	0.523225
ycgR	Flagellar brake protein YcgR	-0.963467	0.152225	0.61508
ydiH	Uncharacterized protein YdiH	-0.961066	0.0111053	0.151479
fecA	Fe(3+) dicitrate transport protein FecA	-0.934572	0.00543798	0.0903058
yecE	UPF0759 protein YecE	-0.926719	0.10643	0.531764
flgC	Flagellar basal-body rod protein FlgC	-0.924961	0.0320052	0.288689
ygaU	Uncharacterized protein YgaU	-0.91956	0.00667197	0.104284
yedP	Mannosyl-3-phosphoglycerate phosphatase	-0.919394	0.023671	0.24332
ydcJ	Uncharacterized protein YdcJ	-0.904595	0.0597024	0.416639
gabD	Succinate-semialdehyde dehydrogenase [NADP(+)] GabD	-0.901587	0.000755437	0.025705
amiD	N-acetylmuramoyl-L-alanine amidase AmiD	-0.898104	0.306587	0.795507
sra	Stationary-phase-induced ribosome-associated protein	-0.897439	0.00285705	0.0609327
pmrD	Signal transduction protein PmrD	-0.888213	0.0159591	0.188765
dcyD	D-cysteine desulfhydrase	-0.883784	0.00646841	0.103223
malQ	4-alpha-glucanotransferase	-0.878591	0.225271	0.726084
yebV	Uncharacterized protein YebV	-0.876666	0.0159955	0.188765
malM	Maltose operon periplasmic protein	-0.876394	0.002673	0.0587266
cysN	Sulfate adenylyltransferase subunit 1	-0.87477	0.157515	0.621883
lamB	Maltoporin	-0.867345	0.00658917	0.1037
osmC	Peroxiredoxin OsmC	-0.866176	0.00298468	0.0630652
ybgS	Uncharacterized protein YbgS	-0.860519	0.0519904	0.376641
yibF	Uncharacterized GST-like protein YibF	-0.858271	0.00832766	0.124207
fliY	L-cystine-binding protein FliY	-0.854639	0.00264491	0.0587266
spy	Spheroplast protein Y	-0.848729	0.0408764	0.327298
yjdC	HTH-type transcriptional regulator YjdC	-0.831509	0.00230327	0.0546902
dinD	DNA-damage-inducible protein D	-0.827896	0.634486	0.925289
yagH	Putative beta-xylosidase	-0.824576	0.463399	0.880976
gabT	4-aminobutyrate aminotransferase GabT	-0.821628	0.00234866	0.0546902
mltC	Membrane-bound lytic murein transglycosylase C	-0.820368	0.363852	0.832809
yecC	L-cystine transport system ATP-binding protein YecC	-0.818901	0.0673252	0.437709
yfcG	Disulfide-bond oxidoreductase YfcG	-0.807909	0.164277	0.636285
pspF	Psp operon transcriptional activator	-0.790846	0.0978302	0.517117
msyB	Acidic protein MsyB	-0.786514	0.133652	0.580076
yjcO	Uncharacterized protein YjcO	-0.784581	0.0494922	0.367887
nanR	Transcriptional regulator NanR	-0.778634	0.00311451	0.0643635
yjbD	Uncharacterized protein YjbD	-0.765004	0.0295796	0.277781
uhpA	Transcriptional regulatory protein UhpA	-0.763921	0.24668	0.753092
yebF	Protein YebF	-0.763693	0.0182875	0.202582
nlpA	Lipoprotein 28	-0.761908	0.014895	0.182744
ydbL	Uncharacterized protein YdbL	-0.758974	0.119661	0.553006
cysP	Thiosulfate-binding protein	-0.75212	0.0101291	0.142683
yqjD	Uncharacterized protein YqjD	-0.747595	0.011696	0.15428
sodC	Superoxide dismutase [Cu-Zn]	-0.742429	0.330402	0.815994
ygfF	Uncharacterized oxidoreductase YgfF	-0.741382	0.0319814	0.288689
wrbA	NAD(P)H dehydrogenase (quinone)	-0.736891	0.00232759	0.0546902
yhhA	Uncharacterized protein YhhA	-0.73676	0.0434826	0.33866
yjiJ	Uncharacterized protein YjiJ	-0.733345	0.128234	0.571544
rnk	Regulator of nucleoside diphosphate kinase	-0.732209	0.0312724	0.287757
pptA	Tautomerase PptA	-0.731686	0.0227465	0.237021
ydeI	Uncharacterized protein YdeI	-0.729884	0.0454525	0.345742
yahO	Uncharacterized protein YahO	-0.728994	0.0186768	0.204906
ybaY	Uncharacterized lipoprotein YbaY	-0.727431	0.0359817	0.303553
lhgO	L-2-hydroxyglutarate oxidase LhgO	-0.721838	0.00148765	0.0394747
basR	Transcriptional regulatory protein BasR	-0.719881	0.0854557	0.486309
yhfA	Protein YhfA	-0.715855	0.00471894	0.0834324
araF	L-arabinose-binding periplasmic protein	-0.713104	0.00984872	0.140467
ddpA	Probable D,D-dipeptide-binding periplasmic protein DdpA	-0.709263	0.088951	0.491492
mutT	8-oxo-dGTP diphosphatase	-0.704542	0.0272592	0.263802
argI	Ornithine carbamoyltransferase chain I	-0.702799	0.0161558	0.189064
ymdF	Uncharacterized protein YmdF	-0.702702	0.00569398	0.0934795
yebE	Inner membrane protein YebE	-0.701285	0.027675	0.266474
paaF	2,3-dehydroadipyl-CoA hydratase	-0.698559	0.445437	0.872886
ppiC	Peptidyl-prolyl cis-trans isomerase C	-0.691228	0.138519	0.591948
ygaM	Uncharacterized protein YgaM	-0.683682	0.0697999	0.444925
sad	Succinate semialdehyde dehydrogenase [NAD(P)+] Sad	-0.67816	0.10235	0.524654
kduI	4-deoxy-L-threo-5-hexosulose-uronate ketol-isomerase	-0.675147	0.244797	0.753092
ecnB	Entericidin B	-0.672645	0.0303951	0.283109
thiD	Hydroxymethylpyrimidine/phosphomethylpyrimidine kinase	-0.671966	0.0685575	0.443196
yddH	Uncharacterized protein YddH	-0.66854	0.0286762	0.274574
glpG	Rhomboid protease GlpG	-0.667928	0.460581	0.879536
katE	Catalase HPII	-0.66547	0.00470125	0.0834324
yjeI	Uncharacterized protein YjeI	-0.664811	0.01336	0.170321
osmY	Osmotically-inducible protein Y	-0.662362	0.0170386	0.195387
pitA	Low-affinity inorganic phosphate transporter 1	-0.659125	0.620173	0.920831
yhbO	Protein YhbO	-0.656604	0.0024384	0.0556442
ylaC	Inner membrane protein YlaC	-0.646677	0.0730231	0.454853
yihX	Alpha-D-glucose 1-phosphate phosphatase YihX	-0.639641	0.00938017	0.135478
tatC	Sec-independent protein translocase protein TatC	-0.638916	0.437257	0.867742
bluF	Blue light- and temperature-regulated antirepressor BluF	-0.637286	0.315503	0.805345
yacC	Uncharacterized protein YacC	-0.636741	0.437914	0.867742
yajD	Uncharacterized protein YajD	-0.635193	0.0105689	0.146171
chrR	Chromate reductase	-0.625953	0.0204481	0.220106
argC	N-acetyl-gamma-glutamyl-phosphate reductase	-0.624264	0.384383	0.843424
bolA	Protein BolA	-0.61923	0.0476504	0.355354
cysK	Cysteine synthase A	-0.617851	0.0158463	0.188765
otsA	Alpha,alpha-trehalose-phosphate synthase [UDP-forming]	-0.616318	0.140355	0.595335
amiC	N-acetylmuramoyl-L-alanine amidase AmiC	-0.609427	0.122278	0.560317
yfgJ	Uncharacterized protein YfgJ	-0.602166	0.308147	0.797612
yecS	L-cystine transport system permease protein YecS	-0.595244	0.348185	0.82185
ybjN	Uncharacterized protein YbjN	-0.59176	0.161378	0.630591
ampE	Protein AmpE	-0.587555	0.570429	0.91504
ybdK	Putative glutamate--cysteine ligase 2	-0.58376	0.0648088	0.428677
yccJ	Uncharacterized protein YccJ	-0.579648	0.0653822	0.429264
ybjD	Uncharacterized protein YbjD	-0.579069	0.657681	0.931415
selU	tRNA 2-selenouridine synthase	-0.574544	0.24452	0.753092
fbaB	Fructose-bisphosphate aldolase class 1	-0.573404	0.005273	0.0891332
ygjH	tRNA-binding protein YgjH	-0.5733	0.111364	0.536742
yeeD	UPF0033 protein YeeD	-0.571317	0.0628099	0.423886
talA	Transaldolase A	-0.570577	0.0184193	0.203057
ugpB	sn-glycerol-3-phosphate-binding periplasmic protein UgpB	-0.570323	0.029322	0.276499
srkA	Stress response kinase A	-0.56849	0.0685352	0.443196
nfi	Endonuclease V	-0.566556	0.0320063	0.288689
yhbW	Uncharacterized protein YhbW	-0.563002	0.0119573	0.155037
fixB	Protein FixB	-0.558559	0.256986	0.760676
yrdB	Uncharacterized protein YrdB	-0.558301	0.401353	0.847259
ybhB	UPF0098 protein YbhB	-0.555398	0.154253	0.617555
ygiM	Uncharacterized protein YgiM	-0.549693	0.0465217	0.349794
comR	HTH-type transcriptional repressor ComR	-0.548764	0.0534745	0.382535
uspF	Universal stress protein F	-0.547507	0.0326259	0.289698
gcvH	Glycine cleavage system H protein	-0.545844	0.0323178	0.289212
ygeY	Uncharacterized protein YgeY	-0.544516	0.0176768	0.199695
treA	Periplasmic trehalase	-0.53926	0.0361381	0.303553
yidB	Uncharacterized protein YidB	-0.539248	0.169028	0.643943
rfaH	Transcription antitermination protein RfaH	-0.538519	0.116175	0.547751
eutM	Ethanolamine utilization protein EutM	-0.530304	0.017913	0.20053
ascG	HTH-type transcriptional regulator AscG	-0.530085	0.0229997	0.237984
argH	Argininosuccinate lyase	-0.529683	0.090465	0.496416
yfhG	Uncharacterized protein YfhG	-0.528041	0.482359	0.892013
hspQ	Heat shock protein HspQ	-0.527864	0.0958457	0.511028
glcF	Glycolate oxidase iron-sulfur subunit	-0.526801	0.338865	0.820787
gudD	Glucarate dehydratase	-0.525116	0.0250138	0.250357
copA	Copper-exporting P-type ATPase A	-0.52486	0.093209	0.505233
zur	Zinc uptake regulation protein	-0.522056	0.0978194	0.517117
bfr	Bacterioferritin	-0.517727	0.0527851	0.379986
yaiW	Uncharacterized protein YaiW	-0.516649	0.282542	0.769858
cspG	Cold shock-like protein CspG	-0.516264	0.24499	0.753092
rsfS	Ribosomal silencing factor RsfS	-0.511073	0.117039	0.549553
fsaB	Fructose-6-phosphate aldolase 2	-0.51057	0.149795	0.613701
degP	Periplasmic serine endoprotease DegP	-0.507655	0.0100195	0.142016
yaiE	UPF0345 protein YaiE	-0.505105	0.0541689	0.386292
ptrA	Protease 3	-0.501795	0.132454	0.577934
proP	Proline/betaine transporter	-0.500998	0.388245	0.844434
yheV	Uncharacterized protein YheV	-0.499254	0.123111	0.561132
atl	DNA base-flipping protein	-0.495991	0.41342	0.85713
cysD	Sulfate adenylyltransferase subunit 2	-0.495157	0.0118805	0.154921
yahK	Aldehyde reductase YahK	-0.489233	0.0948983	0.509548
yeiG	S-formylglutathione hydrolase YeiG	-0.489188	0.211069	0.701105
lpxT	Lipid A 1-diphosphate synthase	-0.488609	0.451506	0.876882
menA	1,4-dihydroxy-2-naphthoate octaprenyltransferase	-0.488016	0.711459	0.944576
syd	Protein Syd	-0.487567	0.407369	0.856789
dkgA	2,5-diketo-D-gluconic acid reductase A	-0.481028	0.106752	0.531764
garK	Glycerate 2-kinase	-0.477693	0.776697	0.957149
ygdI	Uncharacterized lipoprotein YgdI	-0.47525	0.13633	0.587877
yddE	Uncharacterized isomerase YddE	-0.474641	0.400791	0.847259
topB	DNA topoisomerase 3	-0.47395	0.438295	0.867742
fhuC	Iron(3+)-hydroxamate import ATP-binding protein FhuC	-0.471469	0.0219299	0.230617
yeaO	Uncharacterized protein YeaO	-0.470024	0.0624648	0.422981
modA	Molybdate-binding periplasmic protein	-0.469438	0.0638149	0.427054
btuR	Cob(I)yrinic acid a,c-diamide adenosyltransferase	-0.464829	0.190839	0.673772
hpf	Ribosome hibernation promoting factor	-0.463666	0.0854251	0.486309
elaB	Protein ElaB	-0.459733	0.0952922	0.510462
yeaG	Uncharacterized protein YeaG	-0.455498	0.0382894	0.313177
garL	5-keto-4-deoxy-D-glucarate aldolase	-0.455411	0.0695918	0.444925
hisP	Histidine transport ATP-binding protein HisP	-0.452714	0.128924	0.572381
gcvT	Aminomethyltransferase	-0.451826	0.0431148	0.338103
astB	N-succinylarginine dihydrolase	-0.447151	0.379775	0.841403
nudK	GDP-mannose pyrophosphatase NudK	-0.445648	0.104101	0.529685
uxaC	Uronate isomerase	-0.445175	0.0289312	0.275088
degS	Serine endoprotease DegS	-0.444985	0.387799	0.844425
rraB	Regulator of ribonuclease activity B	-0.443341	0.0978942	0.517117
qorB	Quinone oxidoreductase 2	-0.44227	0.0873851	0.491492
chbB	N,N'-diacetylchitobiose-specific phosphotransferase enzyme IIB component	-0.441637	0.0696529	0.444925
ycaC	Uncharacterized protein YcaC	-0.441028	0.0306483	0.284306
cysC	Adenylyl-sulfate kinase	-0.435136	0.60302	0.916784
ydcY	Uncharacterized protein YdcY	-0.43424	0.164356	0.636285
uspG	Universal stress protein G	-0.430174	0.0507482	0.373582
yciI	Protein YciI	-0.430035	0.0507496	0.373582
tadA	tRNA-specific adenosine deaminase	-0.428882	0.502434	0.897147
ybiU	Uncharacterized protein YbiU	-0.423374	0.381682	0.842581
nfrA	Bacteriophage N4 adsorption protein A	-0.422979	0.0600293	0.417643
dppA	Periplasmic dipeptide transport protein	-0.420048	0.0737181	0.455894
gldA	Glycerol dehydrogenase	-0.419841	0.0388264	0.313761
glnH	Glutamine-binding periplasmic protein	-0.418953	0.087456	0.491492
osmE	Osmotically-inducible lipoprotein E	-0.417283	0.073206	0.454853
udp	Uridine phosphorylase	-0.415689	0.0155047	0.186219
folE	GTP cyclohydrolase 1	-0.415319	0.0633162	0.424964
qorA	Quinone oxidoreductase 1	-0.415238	0.0458513	0.347616
argE	Acetylornithine deacetylase	-0.413095	0.0899242	0.495669
yagF	Uncharacterized protein YagF	-0.411178	0.392893	0.844748
ysgA	Putative carboxymethylenebutenolidase	-0.41076	0.0728338	0.454853
gltI	Glutamate/aspartate periplasmic-binding protein	-0.410072	0.0814807	0.476539
sseA	3-mercaptopyruvate sulfurtransferase	-0.409628	0.0860126	0.48826
xdhC	Xanthine dehydrogenase iron-sulfur-binding subunit	-0.408006	0.0813748	0.476539
ypeA	Acetyltransferase YpeA	-0.407092	0.7391	0.949793
kduD	2-dehydro-3-deoxy-D-gluconate 5-dehydrogenase	-0.405774	0.326445	0.81415
degQ	Periplasmic pH-dependent serine endoprotease DegQ	-0.404489	0.0265546	0.261197
rfaF	ADP-heptose--LPS heptosyltransferase 2	-0.403413	0.124155	0.563263
erpA	Iron-sulfur cluster insertion protein ErpA	-0.402913	0.104401	0.529685
yjgR	Uncharacterized protein YjgR	-0.402839	0.0555656	0.392201
ynhG	Probable L,D-transpeptidase YnhG	-0.401194	0.0756081	0.461331
atoS	Signal transduction histidine-protein kinase AtoS	-0.399312	0.837584	0.959094
lsrF	3-hydroxy-5-phosphonooxypentane-2,4-dione thiolase	-0.39367	0.100509	0.523225
yciE	Protein YciE	-0.392162	0.238258	0.74918
apaG	Protein ApaG	-0.391264	0.036962	0.308964
guaB	Inosine-5'-monophosphate dehydrogenase	-0.390943	0.0266966	0.261218
ravA	ATPase RavA	-0.390338	0.452007	0.877109
ydjJ	Uncharacterized zinc-type alcohol dehydrogenase-like protein YdjJ	-0.390111	0.626449	0.922294
pepT	Peptidase T	-0.389949	0.0704476	0.447803
lsrB	Autoinducer 2-binding protein LsrB	-0.389583	0.125913	0.566732
pspE	Thiosulfate sulfurtransferase PspE	-0.388386	0.0789074	0.475769
ytfJ	Uncharacterized protein YtfJ	-0.386557	0.21633	0.711333
yigA	Uncharacterized protein YigA	-0.386178	0.171584	0.649343
ytfQ	ABC transporter periplasmic-binding protein YtfQ	-0.381502	0.050934	0.373734
purC	Phosphoribosylaminoimidazole-succinocarboxamide synthase	-0.381065	0.0711856	0.451238
ybbO	Uncharacterized oxidoreductase YbbO	-0.380583	0.635681	0.925289
slt	Soluble lytic murein transglycosylase	-0.380461	0.0267857	0.261218
ybdF	Uncharacterized protein YbdF	-0.379311	0.244186	0.753092
yfcN	UPF0115 protein YfcN	-0.379159	0.186486	0.66835
lsrG	(4S)-4-hydroxy-5-phosphonooxypentane-2,3-dione isomerase	-0.379153	0.290827	0.778137
dps	DNA protection during starvation protein	-0.377896	0.0804397	0.476539
mscL	Large-conductance mechanosensitive channel	-0.376767	0.407781	0.856866
curA	NADPH-dependent curcumin reductase	-0.376156	0.105005	0.53029
yedS	Putative outer membrane protein YedS	-0.376056	0.137573	0.590116
dnaC	DNA replication protein DnaC	-0.376044	0.175929	0.649602
tpiA	Triosephosphate isomerase	-0.370847	0.0820427	0.476539
hypE	Hydrogenase isoenzymes formation protein HypE	-0.370387	0.223722	0.725075
racR	Rac prophage repressor	-0.369082	0.287598	0.774724
pepB	Peptidase B	-0.36708	0.0300907	0.281422
purD	Phosphoribosylamine--glycine ligase	-0.367055	0.064783	0.428677
fucU	L-fucose mutarotase	-0.364318	0.044478	0.340884
aldB	Aldehyde dehydrogenase B	-0.363974	0.152456	0.61508
ytfB	Uncharacterized protein YtfB	-0.363626	0.0693119	0.444925
glnG	Nitrogen regulation protein NR(I)	-0.360233	0.201135	0.686085
ybbA	Uncharacterized ABC transporter ATP-binding protein YbbA	-0.360085	0.131349	0.576422
metC	Cystathionine beta-lyase MetC	-0.359305	0.391607	0.844748
mliC	Membrane-bound lysozyme inhibitor of C-type lysozyme	-0.357789	0.718107	0.946145
ccmH	Cytochrome c-type biogenesis protein CcmH	-0.35399	0.684243	0.938931
araA	L-arabinose isomerase	-0.353602	0.484567	0.892221
sbmC	DNA gyrase inhibitor	-0.353171	0.146256	0.608021
yccX	Acylphosphatase	-0.352116	0.0655359	0.429264
yjiL	Uncharacterized protein YjiL	-0.351735	0.296893	0.782218
garR	2-hydroxy-3-oxopropionate reductase	-0.348984	0.122908	0.561132
dsbD	Thiol:disulfide interchange protein DsbD	-0.348589	0.674053	0.934112
rcnB	Nickel/cobalt homeostasis protein RcnB	-0.348378	0.130324	0.57478
moaC	Cyclic pyranopterin monophosphate synthase accessory protein	-0.348227	0.196486	0.680312
ybjP	Uncharacterized lipoprotein YbjP	-0.347625	0.100855	0.523225
malP	Maltodextrin phosphorylase	-0.345912	0.613197	0.920831
yajC	UPF0092 membrane protein YajC	-0.345755	0.10271	0.524654
ygbI	Uncharacterized HTH-type transcriptional regulator YgbI	-0.344755	0.154586	0.617565
narH	Respiratory nitrate reductase 1 beta chain	-0.344605	0.174617	0.649602
ybgL	UPF0271 protein YbgL	-0.344163	0.409929	0.85713
purE	N5-carboxyaminoimidazole ribonucleotide mutase	-0.343573	0.0996825	0.522599
purM	Phosphoribosylformylglycinamidine cyclo-ligase	-0.342979	0.106805	0.531764
ompR	Transcriptional regulatory protein OmpR	-0.341593	0.135082	0.58493
sgbH	3-keto-L-gulonate-6-phosphate decarboxylase SgbH	-0.339834	0.245133	0.753092
cof	HMP-PP phosphatase	-0.339643	0.816883	0.957343
dcuR	Transcriptional regulatory protein DcuR	-0.339164	0.0347474	0.299221
hchA	Molecular chaperone Hsp31 and glyoxalase 3	-0.336423	0.145709	0.607876
flhA	Flagellar biosynthesis protein FlhA	-0.335914	0.497487	0.896334
ytfP	Gamma-glutamylcyclotransferase family protein YtfP	-0.33568	0.109589	0.535506
fecB	Fe(3+) dicitrate-binding periplasmic protein	-0.335167	0.12677	0.568347
glcB	Malate synthase G	-0.335049	0.0443534	0.340884
ulaR	HTH-type transcriptional regulator UlaR	-0.334415	0.0812425	0.476539
gppA	Guanosine-5'-triphosphate,3'-diphosphate pyrophosphatase	-0.333429	0.676846	0.934859
acuI	Probable acrylyl-CoA reductase AcuI	-0.332581	0.151199	0.615037
dppF	Dipeptide transport ATP-binding protein DppF	-0.332385	0.108946	0.534334
cutA	Divalent-cation tolerance protein CutA	-0.332181	0.235504	0.746192
mobA	Molybdenum cofactor guanylyltransferase	-0.331964	0.497259	0.896334
glgB	1,4-alpha-glucan branching enzyme GlgB	-0.33061	0.295656	0.782218
ibaG	Acid stress protein IbaG	-0.33036	0.117031	0.549553
yqcA	Uncharacterized protein YqcA	-0.330137	0.190549	0.673772
dacC	D-alanyl-D-alanine carboxypeptidase DacC	-0.329257	0.0822585	0.476539
dsbE	Thiol:disulfide interchange protein DsbE	-0.32862	0.283419	0.769858
ihfB	Integration host factor subunit beta	-0.328385	0.10064	0.523225
lptA	Lipopolysaccharide export system protein LptA	-0.327914	0.145297	0.607266
ydcS	Putative ABC transporter periplasmic-binding protein YdcS	-0.325979	0.196085	0.680312
yghU	Disulfide-bond oxidoreductase YghU	-0.323826	0.268255	0.767114
smg	Protein Smg	-0.321384	0.625854	0.922013
glcG	Protein GlcG	-0.320878	0.185813	0.66835
asnA	Aspartate--ammonia ligase	-0.320118	0.088573	0.491492
ompC	Outer membrane protein C	-0.319542	0.139707	0.593691
yaeH	UPF0325 protein YaeH	-0.31544	0.147678	0.608453
ybdL	Methionine aminotransferase	-0.313635	0.584547	0.915507
yraP	Uncharacterized protein YraP	-0.312975	0.156087	0.618386
yiaD	Probable lipoprotein YiaD	-0.310452	0.211462	0.701391
hupA	DNA-binding protein HU-alpha	-0.310423	0.179016	0.653622
loiP	Metalloprotease LoiP	-0.310284	0.19648	0.680312
yggX	Probable Fe(2+)-trafficking protein	-0.310033	0.182809	0.663226
yrfG	GMP/IMP nucleotidase YrfG	-0.309065	0.526018	0.905091
ampH	D-alanyl-D-alanine-carboxypeptidase/endopeptidase AmpH	-0.307658	0.658969	0.931415
prfA	Peptide chain release factor 1	-0.307567	0.417171	0.85713
yfgG	Uncharacterized protein YfgG	-0.307504	0.0812822	0.476539
dgkA	Diacylglycerol kinase	-0.307309	0.524848	0.905091
glpK	Glycerol kinase	-0.307212	0.403201	0.848806
moaB	Molybdenum cofactor biosynthesis protein B	-0.306883	0.171284	0.649343
rpiA	Ribose-5-phosphate isomerase A	-0.305264	0.148089	0.608901
gstB	Glutathione S-transferase GstB	-0.302632	0.127534	0.570654
yidR	Uncharacterized protein YidR	-0.302302	0.143519	0.601477
glgP	Glycogen phosphorylase	-0.301551	0.638702	0.925289
mglB	D-galactose-binding periplasmic protein	-0.301395	0.173476	0.649602
metE	5-methyltetrahydropteroyltriglutamate--homocysteine methyltransferase	-0.30108	0.377298	0.838358
ygiS	Probable deoxycholate-binding periplasmic protein YgiS	-0.299546	0.20014	0.685584
cpxR	Transcriptional regulatory protein CpxR	-0.299525	0.146543	0.608021
yiiD	Uncharacterized protein YiiD	-0.299117	0.120528	0.555648
astA	Arginine N-succinyltransferase	-0.29895	0.0889197	0.491492
kbaZ	D-tagatose-1,6-bisphosphate aldolase subunit KbaZ	-0.297646	0.43894	0.867992
adk	Adenylate kinase	-0.297454	0.201112	0.686085
kdgK	2-dehydro-3-deoxygluconokinase	-0.296485	0.220642	0.719294
gltD	Glutamate synthase [NADPH] small chain	-0.294049	0.23576	0.746192
ybfF	Esterase YbfF	-0.293906	0.146295	0.608021
yifE	UPF0438 protein YifE	-0.293203	0.175265	0.649602
hemY	Protein HemY	-0.292809	0.274117	0.769858
nagK	N-acetyl-D-glucosamine kinase	-0.29257	0.194975	0.679666
dusA	tRNA-dihydrouridine(20/20a) synthase	-0.292468	0.166365	0.636573
asd	Aspartate-semialdehyde dehydrogenase	-0.288436	0.141911	0.598597
ypfH	Esterase YpfH	-0.287288	0.39085	0.844748
tamA	Translocation and assembly module TamA	-0.287156	0.444613	0.872886
rihA	Pyrimidine-specific ribonucleoside hydrolase RihA	-0.28693	0.176697	0.649602
ybhK	Putative gluconeogenesis factor	-0.286319	0.126697	0.568347
trpR	Trp operon repressor	-0.285777	0.211918	0.701882
trxA	Thioredoxin-1	-0.28551	0.261559	0.760676
paaY	Phenylacetic acid degradation protein PaaY	-0.285428	0.23165	0.743394
dcuA	Anaerobic C4-dicarboxylate transporter DcuA	-0.285176	0.660308	0.931415
metQ	D-methionine-binding lipoprotein MetQ	-0.28357	0.178294	0.653075
rhtC	Threonine efflux protein	-0.281648	0.792447	0.957343
mdtA	Multidrug resistance protein MdtA	-0.281446	0.110847	0.536742
hpt	Hypoxanthine phosphoribosyltransferase	-0.281298	0.50415	0.898339
ymbA	Uncharacterized lipoprotein YmbA	-0.279574	0.332018	0.816738
yeaY	Uncharacterized lipoprotein YeaY	-0.279008	0.119075	0.553006
ygeW	Uncharacterized protein YgeW	-0.278902	0.785365	0.957343
manX	PTS system mannose-specific EIIAB component	-0.278828	0.0805821	0.476539
ydbC	Putative oxidoreductase YdbC	-0.278495	0.274086	0.769858
yhbS	Uncharacterized N-acetyltransferase YhbS	-0.278099	0.309383	0.797755
ybeL	Uncharacterized protein YbeL	-0.277749	0.190988	0.673772
astC	Succinylornithine transaminase	-0.277744	0.132347	0.577934
grxB	Glutaredoxin-2	-0.276561	0.224004	0.725075
dppD	Dipeptide transport ATP-binding protein DppD	-0.276065	0.0752365	0.461307
ivy	Inhibitor of vertebrate lysozyme	-0.275826	0.186586	0.66835
yfeY	Uncharacterized protein YfeY	-0.275569	0.171576	0.649343
oppA	Periplasmic oligopeptide-binding protein	-0.274888	0.203364	0.688542
msrA	Peptide methionine sulfoxide reductase MsrA	-0.274662	0.171521	0.649343
nikA	Nickel-binding periplasmic protein	-0.273958	0.153111	0.615138
yidQ	Uncharacterized protein YidQ	-0.273695	0.256721	0.760676
eda	KHG/KDPG aldolase	-0.273106	0.186156	0.66835
rsxB	Electron transport complex subunit RsxB	-0.272663	0.435733	0.867665
ymdB	O-acetyl-ADP-ribose deacetylase	-0.271998	0.247882	0.753092
rbsB	Ribose import binding protein RbsB	-0.271151	0.206906	0.693334
CSN1S1	Alpha-S1-casein	-0.270823	0.174254	0.649602
yceM	Putative oxidoreductase YceM	-0.270625	0.476662	0.885809
eutL	Ethanolamine utilization protein EutL	-0.26367	0.434646	0.867032
dedD	Cell division protein DedD	-0.262691	0.267422	0.766656
dmsB	Anaerobic dimethyl sulfoxide reductase chain B	-0.262639	0.399004	0.847259
yajO	Uncharacterized oxidoreductase YajO	-0.260918	0.297089	0.782218
hmp	Flavohemoprotein	-0.259802	0.194494	0.679666
csdE	Sulfur acceptor protein CsdE	-0.259549	0.239906	0.750529
phnA	Protein PhnA	-0.259407	0.206041	0.692249
eutQ	Ethanolamine utilization protein EutQ	-0.259358	0.558107	0.91474
cyaY	Protein CyaY	-0.259063	0.261062	0.760676
yejL	UPF0352 protein YejL	-0.258514	0.260442	0.760676
ilvE	Branched-chain-amino-acid aminotransferase	-0.257042	0.154797	0.617565
yjbR	Uncharacterized protein YjbR	-0.256832	0.283354	0.769858
metJ	Met repressor	-0.256496	0.276279	0.769858
ihfA	Integration host factor subunit alpha	-0.256446	0.252481	0.757112
yggE	Uncharacterized protein YggE	-0.256364	0.195325	0.679666
yhaL	Uncharacterized protein YhaL	-0.255786	0.708275	0.944576
mdtK	Multidrug resistance protein MdtK	-0.255713	0.445013	0.872886
dhaL	PTS-dependent dihydroxyacetone kinase, ADP-binding subunit DhaL	-0.25394	0.391655	0.844748
argP	HTH-type transcriptional regulator ArgP	-0.253398	0.26353	0.761067
argT	Lysine/arginine/ornithine-binding periplasmic protein	-0.249837	0.260394	0.760676
argD	Acetylornithine/succinyldiaminopimelate aminotransferase	-0.249414	0.387221	0.844425
ftnA	Bacterial non-heme ferritin	-0.249273	0.136007	0.58782
pfkA	ATP-dependent 6-phosphofructokinase isozyme 1	-0.24922	0.0945382	0.509014
yhhX	Uncharacterized oxidoreductase YhhX	-0.249023	0.119403	0.553006
hemB	Delta-aminolevulinic acid dehydratase	-0.247939	0.228481	0.735394
cueO	Blue copper oxidase CueO	-0.247923	0.308629	0.797612
add	Adenosine deaminase	-0.247659	0.24592	0.753092
yccU	Uncharacterized protein YccU	-0.247599	0.335068	0.818084
kbl	2-amino-3-ketobutyrate coenzyme A ligase	-0.24748	0.19695	0.680312
gstA	Glutathione S-transferase GstA	-0.247415	0.24203	0.752469
atpF	ATP synthase subunit b	-0.247385	0.263805	0.761067
ilvH	Acetolactate synthase isozyme 3 small subunit	-0.247133	0.656679	0.931415
yiiQ	Uncharacterized protein YiiQ	-0.245877	0.416018	0.85713
rimI	Ribosomal-protein-alanine acetyltransferase	-0.245784	0.352693	0.82185
tesA	Acyl-CoA thioesterase I	-0.245038	0.270205	0.768501
flgF	Flagellar basal-body rod protein FlgF	-0.24167	0.35789	0.826624
hinT	HIT-like protein HinT	-0.241301	0.303929	0.792204
csrA	Carbon storage regulator	-0.241147	0.25164	0.756649
phoB	Phosphate regulon transcriptional regulatory protein PhoB	-0.240889	0.36696	0.834855
prmB	50S ribosomal protein L3 glutamine methyltransferase	-0.240447	0.212236	0.701916
pepP	Xaa-Pro aminopeptidase	-0.240003	0.184617	0.667666
ycbB	Probable L,D-transpeptidase YcbB	-0.239346	0.213527	0.705165
yigL	Pyridoxal phosphate phosphatase YigL	-0.239129	0.352575	0.82185
yfbR	5'-deoxynucleotidase YfbR	-0.238179	0.37878	0.840405
rraA	Regulator of ribonuclease activity A	-0.238105	0.317545	0.806947
hns	DNA-binding protein H-NS	-0.237896	0.296374	0.782218
glpF	Glycerol uptake facilitator protein	-0.237633	0.656235	0.931415
deoB	Phosphopentomutase	-0.236827	0.268218	0.767114
ycbX	Uncharacterized protein YcbX	-0.236087	0.177061	0.649602
apbE	FAD:protein FMN transferase	-0.234767	0.751801	0.949793
purT	Phosphoribosylglycinamide formyltransferase 2	-0.234467	0.110628	0.536742
ycgM	Uncharacterized protein YcgM	-0.233981	0.356403	0.82486
ahr	Aldehyde reductase Ahr	-0.233509	0.189006	0.671825
kdpE	KDP operon transcriptional regulatory protein KdpE	-0.232362	0.124903	0.565531
potF	Putrescine-binding periplasmic protein	-0.230978	0.160559	0.630477
ulaD	3-keto-L-gulonate-6-phosphate decarboxylase UlaD	-0.230812	0.143276	0.601477
slyB	Outer membrane lipoprotein SlyB	-0.230371	0.28672	0.774724
ypfJ	Uncharacterized protein YpfJ	-0.228737	0.2805	0.769858
yqjI	Transcriptional regulator YqjI	-0.228673	0.287916	0.774724
hisC	Histidinol-phosphate aminotransferase	-0.22771	0.187329	0.668541
lasT	Uncharacterized tRNA/rRNA methyltransferase LasT	-0.227607	0.176929	0.649602
nrdD	Anaerobic ribonucleoside-triphosphate reductase	-0.227564	0.160302	0.630477
ssb	Single-stranded DNA-binding protein	-0.227188	0.27445	0.769858
entE	Enterobactin synthase component E	-0.226592	0.816371	0.957343
nfsA	Oxygen-insensitive NADPH nitroreductase	-0.226343	0.23227	0.743394
greB	Transcription elongation factor GreB	-0.226124	0.501126	0.896918
fklB	FKBP-type 22 kDa peptidyl-prolyl cis-trans isomerase	-0.225265	0.294806	0.782218
uspA	Universal stress protein A	-0.22407	0.261188	0.760676
panB	3-methyl-2-oxobutanoate hydroxymethyltransferase	-0.223867	0.181736	0.660383
proX	Glycine betaine-binding periplasmic protein	-0.221946	0.507225	0.900069
tpx	Thiol peroxidase	-0.221923	0.329674	0.815962
yhjJ	Protein YhjJ	-0.221893	0.266692	0.766487
gltL	Glutamate/aspartate transport ATP-binding protein GltL	-0.221562	0.200277	0.685584
yffR	Uncharacterized protein YffR	-0.221505	0.370196	0.834855
mtlD	Mannitol-1-phosphate 5-dehydrogenase	-0.220891	0.263515	0.761067
hemX	Putative uroporphyrinogen-III C-methyltransferase	-0.220672	0.319269	0.808524
acnA	Aconitate hydratase A	-0.220482	0.131076	0.576331
chbA	N,N'-diacetylchitobiose-specific phosphotransferase enzyme IIA component	-0.21979	0.826897	0.957343
narP	Nitrate/nitrite response regulator protein NarP	-0.218738	0.220033	0.718334
rluD	Ribosomal large subunit pseudouridine synthase D	-0.216059	0.688625	0.939302
rutR	HTH-type transcriptional regulator RutR	-0.2149	0.25152	0.756649
eutC	Ethanolamine ammonia-lyase light chain	-0.214803	0.316814	0.805986
glyA	Serine hydroxymethyltransferase	-0.214688	0.277727	0.769858
ribA	GTP cyclohydrolase-2	-0.214388	0.353352	0.82185
cytR	HTH-type transcriptional repressor CytR	-0.213992	0.265011	0.762618
agp	Glucose-1-phosphatase	-0.213715	0.23922	0.750529
sgcA	Putative phosphotransferase IIA component SgcA	-0.213465	0.631631	0.925289
pepD	Cytosol non-specific dipeptidase	-0.21318	0.287493	0.774724
lpoB	Penicillin-binding protein activator LpoB	-0.212749	0.269086	0.767569
purH	Bifunctional purine biosynthesis protein PurH	-0.212127	0.300919	0.786595
emrA	Multidrug export protein EmrA	-0.212089	0.347212	0.82185
moaD	Molybdopterin synthase sulfur carrier subunit	-0.211569	0.415433	0.85713
purN	Phosphoribosylglycinamide formyltransferase	-0.210362	0.231987	0.743394
deoD	Purine nucleoside phosphorylase DeoD-type	-0.209557	0.275947	0.769858
pgl	6-phosphogluconolactonase	-0.209128	0.300589	0.786595
elbB	Enhancing lycopene biosynthesis protein 2	-0.208793	0.304254	0.792204
dhaK	PTS-dependent dihydroxyacetone kinase, dihydroxyacetone-binding subunit DhaK	-0.207148	0.295826	0.782218
ghrB	Glyoxylate/hydroxypyruvate reductase B	-0.206873	0.183962	0.666352
yqjG	Glutathionyl-hydroquinone reductase YqjG	-0.206839	0.40877	0.85713
cydC	ATP-binding/permease protein CydC	-0.206065	0.823579	0.957343
pdhR	Pyruvate dehydrogenase complex repressor	-0.205632	0.368752	0.834855
fumC	Fumarate hydratase class II	-0.204446	0.241436	0.751647
btuE	Vitamin B12 transport periplasmic protein BtuE	-0.203342	0.389648	0.844748
qseB	Transcriptional regulatory protein QseB	-0.202996	0.181405	0.660232
greA	Transcription elongation factor GreA	-0.202688	0.370234	0.834855
rseB	Sigma-E factor regulatory protein RseB	-0.201507	0.24009	0.750529
gcvP	Glycine dehydrogenase (decarboxylating)	-0.201371	0.641521	0.926145
tabA	Toxin-antitoxin biofilm protein TabA	-0.20137	0.500427	0.896918
fimC	Chaperone protein FimC	-0.201017	0.3633	0.832542
artI	Putative ABC transporter arginine-binding protein 2	-0.20052	0.276692	0.769858
mtlA	PTS system mannitol-specific EIICBA component	-0.199705	0.654764	0.931415
folA	Dihydrofolate reductase	-0.197799	0.376204	0.838358
nadR	Trifunctional NAD biosynthesis/regulator protein NadR	-0.19747	0.714326	0.945564
mutM	Formamidopyrimidine-DNA glycosylase	-0.197164	0.366821	0.834855
yhhM	Uncharacterized protein YhhM	-0.196578	0.359236	0.827804
dmsA	Dimethyl sulfoxide reductase DmsA	-0.19648	0.387763	0.844425
ptsN	Nitrogen regulatory protein	-0.196148	0.368539	0.834855
nupG	Nucleoside permease NupG	-0.196058	0.762558	0.951946
speC	Ornithine decarboxylase, constitutive	-0.19549	0.666082	0.933771
ugpC	sn-glycerol-3-phosphate import ATP-binding protein UgpC	-0.193781	0.727062	0.946466
yehI	Uncharacterized protein YehI	-0.193705	0.365429	0.834142
argR	Arginine repressor	-0.191714	0.252346	0.757112
deoA	Thymidine phosphorylase	-0.191023	0.595514	0.915743
secB	Protein-export protein SecB	-0.190867	0.359724	0.827804
atpC	ATP synthase epsilon chain	-0.189383	0.416636	0.85713
purK	N5-carboxyaminoimidazole ribonucleotide synthase	-0.189317	0.374512	0.838358
rnhB	Ribonuclease HII	-0.18896	0.566627	0.91504
pyrC	Dihydroorotase	-0.188906	0.39098	0.844748
dksA	RNA polymerase-binding transcription factor DksA	-0.18886	0.415689	0.85713
aroF	Phospho-2-dehydro-3-deoxyheptonate aldolase, Tyr-sensitive	-0.188718	0.477989	0.885809
gor	Glutathione reductase	-0.188657	0.199818	0.685584
mlaA	Probable phospholipid-binding lipoprotein MlaA	-0.187887	0.47818	0.885809
ygiN	Probable quinol monooxygenase YgiN	-0.186789	0.337012	0.818149
panM	PanD maturation factor	-0.18652	0.360122	0.827804
narL	Nitrate/nitrite response regulator protein NarL	-0.18461	0.423623	0.85965
ispF	2-C-methyl-D-erythritol 2,4-cyclodiphosphate synthase	-0.182914	0.358475	0.827139
crr	Glucose-specific phosphotransferase enzyme IIA component	-0.182879	0.381783	0.842581
yceH	UPF0502 protein YceH	-0.182191	0.477141	0.885809
ydfW	Uncharacterized protein ydfW in Qin prophage region	-0.181454	0.428833	0.864485
carA	Carbamoyl-phosphate synthase small chain	-0.181273	0.289887	0.778137
pliG	Inhibitor of g-type lysozyme	-0.181221	0.502291	0.897147
yegU	Uncharacterized protein YegU	-0.179902	0.61499	0.920831
ridA	2-iminobutanoate/2-iminopropanoate deaminase	-0.179794	0.353512	0.82185
speB	Agmatinase	-0.179285	0.434049	0.867032
aldA	Lactaldehyde dehydrogenase	-0.178239	0.228967	0.73592
yecA	Uncharacterized protein YecA	-0.177444	0.380681	0.841777
lolA	Outer-membrane lipoprotein carrier protein	-0.176885	0.455236	0.878799
cysG	Siroheme synthase	-0.175934	0.658396	0.931415
aceB	Malate synthase A	-0.175745	0.282121	0.769858
yohF	Uncharacterized oxidoreductase YohF	-0.175108	0.637774	0.925289
tdh	L-threonine 3-dehydrogenase	-0.174938	0.275412	0.769858
atpD	ATP synthase subunit beta	-0.174817	0.224642	0.725082
galK	Galactokinase	-0.174215	0.325959	0.81415
yhcB	Inner membrane protein YhcB	-0.173941	0.421603	0.859546
yicC	UPF0701 protein YicC	-0.172803	0.304801	0.792204
araB	Ribulokinase	-0.172436	0.442224	0.871464
yibT	Uncharacterized protein YibT	-0.172283	0.438305	0.867742
aceA	Isocitrate lyase	-0.172161	0.278868	0.769858
pspA	Phage shock protein A	-0.172011	0.441696	0.871176
yjcH	Inner membrane protein YjcH	-0.171194	0.37716	0.838358
rsd	Regulator of sigma D	-0.170805	0.28823	0.774724
prmA	Ribosomal protein L11 methyltransferase	-0.170804	0.592111	0.915743
yggL	Uncharacterized protein YggL	-0.170375	0.387597	0.844425
yceI	Protein YceI	-0.169676	0.50178	0.897147
hupB	DNA-binding protein HU-beta	-0.169098	0.410295	0.85713
menB	1,4-dihydroxy-2-naphthoyl-CoA synthase	-0.168198	0.47214	0.885157
kdsC	3-deoxy-D-manno-octulosonate 8-phosphate phosphatase KdsC	-0.167884	0.530029	0.906568
ypdB	Transcriptional regulatory protein YpdB	-0.167405	0.499507	0.896334
mltB	Membrane-bound lytic murein transglycosylase B	-0.167166	0.321714	0.809429
serB	Phosphoserine phosphatase	-0.165884	0.398358	0.847259
hemE	Uroporphyrinogen decarboxylase	-0.165459	0.561299	0.91504
yjgA	UPF0307 protein YjgA	-0.164807	0.418398	0.858618
allE	(S)-ureidoglycine aminohydrolase	-0.162914	0.551072	0.913823
dsbA	Thiol:disulfide interchange protein DsbA	-0.161898	0.589354	0.915743
fepA	Ferrienterobactin receptor	-0.161213	0.637342	0.925289
yieP	Uncharacterized HTH-type transcriptional regulator YieP	-0.160567	0.560481	0.91504
mgsA	Methylglyoxal synthase	-0.158088	0.471376	0.885157
uspD	Universal stress protein D	-0.157937	0.615639	0.920831
ccmE	Cytochrome c-type biogenesis protein CcmE	-0.157706	0.321123	0.809429
rfaC	Lipopolysaccharide heptosyltransferase 1	-0.155803	0.494911	0.896334
msrB	Peptide methionine sulfoxide reductase MsrB	-0.155483	0.468737	0.883286
lplA	Lipoate-protein ligase A	-0.155047	0.499622	0.896334
rcsB	Transcriptional regulatory protein RcsB	-0.154342	0.383622	0.843121
yifL	Uncharacterized lipoprotein YifL	-0.154275	0.433818	0.867032
lexA	LexA repressor	-0.153446	0.571007	0.91504
aroD	3-dehydroquinate dehydratase	-0.152843	0.535404	0.907721
xylF	D-xylose-binding periplasmic protein	-0.150083	0.466332	0.881566
yceB	Uncharacterized lipoprotein YceB	-0.149763	0.467419	0.881667
lrp	Leucine-responsive regulatory protein	-0.149188	0.294626	0.782218
slmA	Nucleoid occlusion factor SlmA	-0.149139	0.414791	0.85713
arcA	Aerobic respiration control protein ArcA	-0.148734	0.457182	0.878799
yagE	Probable 2-keto-3-deoxy-galactonate aldolase YagE	-0.148733	0.580466	0.915427
yicH	Uncharacterized protein YicH	-0.14852	0.658254	0.931415
nnr	Bifunctional NAD(P)H-hydrate repair enzyme Nnr	-0.14824	0.708681	0.944576
galT	Galactose-1-phosphate uridylyltransferase	-0.148212	0.522032	0.905091
yhbY	RNA-binding protein YhbY	-0.147707	0.400267	0.847259
ynjE	Thiosulfate sulfurtransferase YnjE	-0.14703	0.511148	0.900922
yggN	Uncharacterized protein YggN	-0.14656	0.529656	0.906568
ycaK	Uncharacterized NAD(P)H oxidoreductase YcaK	-0.146408	0.804305	0.957343
glnP	Glutamine transport system permease protein GlnP	-0.146335	0.855062	0.960017
recF	DNA replication and repair protein RecF	-0.145787	0.341486	0.82185
ymgD	Uncharacterized protein YmgD	-0.145554	0.578404	0.91522
ppiA	Peptidyl-prolyl cis-trans isomerase A	-0.145031	0.497453	0.896334
can	Carbonic anhydrase 2	-0.144625	0.420619	0.859546
iscU	Iron-sulfur cluster assembly scaffold protein IscU	-0.144415	0.511259	0.900922
atpA	ATP synthase subunit alpha	-0.144384	0.296178	0.782218
bglA	6-phospho-beta-glucosidase BglA	-0.143823	0.399474	0.847259
iadA	Isoaspartyl dipeptidase	-0.143361	0.516912	0.904925
cspC	Cold shock-like protein CspC	-0.143358	0.492583	0.895048
atpH	ATP synthase subunit delta	-0.142877	0.472081	0.885157
treR	HTH-type transcriptional regulator TreR	-0.142687	0.81126	0.957343
yiiM	Protein YiiM	-0.141426	0.584838	0.915507
guaA	GMP synthase [glutamine-hydrolyzing]	-0.141361	0.446532	0.872886
alr	Alanine racemase, biosynthetic	-0.140733	0.679966	0.936441
cysQ	3'(2'),5'-bisphosphate nucleotidase CysQ	-0.140621	0.497546	0.896334
rpoN	RNA polymerase sigma-54 factor	-0.140617	0.351756	0.82185
ydcF	Protein YdcF	-0.14014	0.490183	0.894507
yajL	Probable protein deglycase	-0.140044	0.53101	0.90668
ygiB	UPF0441 protein YgiB	-0.139715	0.472369	0.885157
gpsA	Glycerol-3-phosphate dehydrogenase [NAD(P)+]	-0.139705	0.582044	0.915507
yigB	5-amino-6-(5-phospho-D-ribitylamino)uracil phosphatase YigB	-0.139394	0.419052	0.859166
leuB	3-isopropylmalate dehydrogenase	-0.139382	0.773598	0.957035
yaeQ	Uncharacterized protein YaeQ	-0.139312	0.476007	0.885809
grcA	Autonomous glycyl radical cofactor	-0.139307	0.456365	0.878799
holD	DNA polymerase III subunit psi	-0.13899	0.621418	0.920831
yfgD	Uncharacterized protein YfgD	-0.138933	0.52	0.905091
paaK	Phenylacetate-coenzyme A ligase	-0.138153	0.446332	0.872886
nrdB	Ribonucleoside-diphosphate reductase 1 subunit beta	-0.137499	0.42302	0.859601
galM	Aldose 1-epimerase	-0.13737	0.51774	0.904925
pbpG	D-alanyl-D-alanine endopeptidase	-0.137031	0.850413	0.960017
livJ	Leu/Ile/Val-binding protein	-0.136952	0.58613	0.915507
pdxH	Pyridoxine/pyridoxamine 5'-phosphate oxidase	-0.136247	0.35731	0.826122
mukF	Chromosome partition protein MukF	-0.135893	0.42576	0.86057
atpG	ATP synthase gamma chain	-0.135837	0.396152	0.846976
pstS	Phosphate-binding protein PstS	-0.135483	0.523649	0.905091
lolB	Outer-membrane lipoprotein LolB	-0.135217	0.573369	0.91522
bamE	Outer membrane protein assembly factor BamE	-0.134435	0.497391	0.896334
mrr	Mrr restriction system protein	-0.134292	0.466438	0.881566
bamA	Outer membrane protein assembly factor BamA	-0.134041	0.525698	0.905091
sodB	Superoxide dismutase [Fe]	-0.133132	0.512776	0.902897
acpP	Acyl carrier protein	-0.132672	0.579488	0.91522
dcrB	Protein DcrB	-0.131699	0.51756	0.904925
mlaC	Probable phospholipid-binding protein MlaC	-0.131453	0.509648	0.900498
sspA	Stringent starvation protein A	-0.130915	0.534942	0.907611
fkpA	FKBP-type peptidyl-prolyl cis-trans isomerase FkpA	-0.130338	0.572817	0.91522
tolC	Outer membrane protein TolC	-0.130092	0.525322	0.905091
katG	Catalase-peroxidase	-0.129716	0.344505	0.82185
nlpE	Lipoprotein NlpE	-0.127839	0.643773	0.926476
metB	Cystathionine gamma-synthase	-0.12724	0.710576	0.944576
yiaF	Uncharacterized protein YiaF	-0.126342	0.556745	0.914024
hemL	Glutamate-1-semialdehyde 2,1-aminomutase	-0.126252	0.392087	0.844748
artJ	ABC transporter arginine-binding protein 1	-0.126058	0.590279	0.915743
rlmB	23S rRNA (guanosine-2'-O-)-methyltransferase RlmB	-0.125826	0.457097	0.878799
phoU	Phosphate-specific transport system accessory protein PhoU	-0.125317	0.477731	0.885809
yeeX	UPF0265 protein YeeX	-0.123786	0.588413	0.915743
cspE	Cold shock-like protein CspE	-0.123696	0.555152	0.913823
mukE	Chromosome partition protein MukE	-0.122641	0.567823	0.91504
dppB	Dipeptide transport system permease protein DppB	-0.122377	0.921416	0.984296
dnaT	Primosomal protein 1	-0.122364	0.690825	0.941172
bamD	Outer membrane protein assembly factor BamD	-0.121631	0.618398	0.920831
mnmE	tRNA modification GTPase MnmE	-0.121623	0.547337	0.913823
nadC	Nicotinate-nucleotide pyrophosphorylase [carboxylating]	-0.120419	0.492092	0.895048
ydhR	Putative monooxygenase YdhR	-0.120401	0.605783	0.917832
tam	Trans-aconitate 2-methyltransferase	-0.120189	0.660364	0.931415
gpmA	2,3-bisphosphoglycerate-dependent phosphoglycerate mutase	-0.12003	0.556223	0.913823
bdcR	HTH-type transcriptional repressor BdcR	-0.119811	0.710659	0.944576
prfB	Peptide chain release factor 2	-0.119241	0.459425	0.878799
ybiS	Probable L,D-transpeptidase YbiS	-0.118867	0.565967	0.91504
ygeA	Uncharacterized protein YgeA	-0.118386	0.752277	0.949793
yoaF	Uncharacterized protein YoaF	-0.118068	0.486593	0.892608
rstB	Sensor protein RstB	-0.117825	0.852772	0.960017
yeeZ	Protein YeeZ	-0.11779	0.579179	0.91522
eno	Enolase	-0.116907	0.568125	0.91504
surA	Chaperone SurA	-0.116354	0.543724	0.912597
pldA	Phospholipase A1	-0.116219	0.558384	0.91474
moaE	Molybdopterin synthase catalytic subunit	-0.115891	0.625003	0.922013
yjiP	Putative uncharacterized protein YjiP	-0.115528	0.578931	0.91522
cpdB	2',3'-cyclic-nucleotide 2'-phosphodiesterase/3'-nucleotidase	-0.115431	0.563252	0.91504
entH	Proofreading thioesterase EntH	-0.115271	0.425283	0.860369
priB	Primosomal replication protein n	-0.115072	0.849864	0.960017
ybcJ	Uncharacterized protein YbcJ	-0.114823	0.571045	0.91504
yecD	Isochorismatase family protein YecD	-0.114745	0.500857	0.896918
fbaA	Fructose-bisphosphate aldolase class 2	-0.114739	0.592266	0.915743
nudF	ADP-ribose pyrophosphatase	-0.114008	0.644311	0.926476
dut	Deoxyuridine 5'-triphosphate nucleotidohydrolase	-0.113387	0.607732	0.917832
rcsF	Outer membrane lipoprotein RcsF	-0.113214	0.541402	0.911793
fabR	HTH-type transcriptional repressor FabR	-0.113113	0.717845	0.946145
thrC	Threonine synthase	-0.112804	0.583862	0.915507
asmA	Protein AsmA	-0.1124	0.499151	0.896334
slyD	FKBP-type peptidyl-prolyl cis-trans isomerase SlyD	-0.111919	0.643604	0.926476
astE	Succinylglutamate desuccinylase	-0.111864	0.566895	0.91504
fetB	Probable iron export permease protein FetB	-0.111724	0.937262	0.988369
selA	L-seryl-tRNA(Sec) selenium transferase	-0.111031	0.60416	0.917294
deoC	Deoxyribose-phosphate aldolase	-0.110358	0.560165	0.91504
yecJ	Uncharacterized protein YecJ	-0.11028	0.614038	0.920831
gmhA	Phosphoheptose isomerase	-0.109554	0.592238	0.915743
accB	Biotin carboxyl carrier protein of acetyl-CoA carboxylase	-0.109516	0.599839	0.916669
yqiC	Uncharacterized protein YqiC	-0.109432	0.576975	0.91522
yniA	Uncharacterized protein YniA	-0.109196	0.56366	0.91504
sgbU	Putative L-ribulose-5-phosphate 3-epimerase SgbU	-0.108996	0.688855	0.939302
dmsD	Tat proofreading chaperone DmsD	-0.108851	0.848466	0.960017
rimM	Ribosome maturation factor RimM	-0.108593	0.614493	0.920831
yhdP	Uncharacterized protein YhdP	-0.108585	0.889075	0.97448
sodA	Superoxide dismutase [Mn]	-0.108428	0.600889	0.916669
mug	G/U mismatch-specific DNA glycosylase	-0.108062	0.585149	0.915507
yecM	Protein YecM	-0.10801	0.705639	0.944576
slyX	Protein SlyX	-0.107765	0.620263	0.920831
zwf	Glucose-6-phosphate 1-dehydrogenase	-0.107306	0.4743	0.885809
yibL	Uncharacterized protein YibL	-0.106786	0.584256	0.915507
ycjG	L-Ala-D/L-Glu epimerase	-0.106504	0.74229	0.949793
rpe	Ribulose-phosphate 3-epimerase	-0.105581	0.638655	0.925289
znuA	High-affinity zinc uptake system protein ZnuA	-0.105324	0.658505	0.931415
hisJ	Histidine-binding periplasmic protein	-0.104507	0.606543	0.917832
gshB	Glutathione synthetase	-0.104205	0.53447	0.907486
avtA	Valine--pyruvate aminotransferase	-0.103649	0.517505	0.904925
yegW	Uncharacterized HTH-type transcriptional regulator YegW	-0.102934	0.730928	0.948949
ydcL	Uncharacterized lipoprotein YdcL	-0.102828	0.629594	0.925289
fabD	Malonyl CoA-acyl carrier protein transacylase	-0.102825	0.60893	0.918425
orn	Oligoribonuclease	-0.102246	0.625561	0.922013
rpmC	50S ribosomal protein L29	-0.102201	0.638006	0.925289
ppa	Inorganic pyrophosphatase	-0.101173	0.639692	0.925289
yoaB	RutC family protein YoaB	-0.100835	0.746053	0.949793
tolB	Protein TolB	-0.100794	0.593674	0.915743
dcm	DNA-cytosine methyltransferase	-0.100451	0.820686	0.957343
fpr	Ferredoxin--NADP reductase	-0.099368	0.673409	0.934112
msrC	Free methionine-R-sulfoxide reductase	-0.0989004	0.622017	0.920831
ydjA	Putative NAD(P)H nitroreductase YdjA	-0.0986053	0.630171	0.925289
ybgJ	Uncharacterized protein YbgJ	-0.0977523	0.75085	0.949793
ycgL	Protein YcgL	-0.0975507	0.68848	0.939302
queC	7-cyano-7-deazaguanine synthase	-0.0973813	0.634655	0.925289
rcnR	Transcriptional repressor RcnR	-0.0961664	0.874544	0.968321
ampD	1,6-anhydro-N-acetylmuramyl-L-alanine amidase AmpD	-0.0956469	0.746643	0.949793
yeiE	Uncharacterized HTH-type transcriptional regulator YeiE	-0.0949173	0.702261	0.944576
fdhE	Protein FdhE	-0.0941555	0.644276	0.926476
ebgR	HTH-type transcriptional regulator EbgR	-0.0927909	0.648269	0.930409
ycdY	Chaperone protein YcdY	-0.0926021	0.69987	0.943357
acpS	Holo-[acyl-carrier-protein] synthase	-0.0919716	0.672257	0.934112
tyrR	Transcriptional regulatory protein TyrR	-0.0918389	0.893162	0.976143
hiuH	5-hydroxyisourate hydrolase	-0.0913818	0.565404	0.91504
yegR	Uncharacterized protein YegR	-0.0908495	0.882554	0.970603
acs	Acetyl-coenzyme A synthetase	-0.0904776	0.490371	0.894507
panE	2-dehydropantoate 2-reductase	-0.0901717	0.87422	0.968321
dcd	Deoxycytidine triphosphate deaminase	-0.0897242	0.614136	0.920831
ybaB	Nucleoid-associated protein YbaB	-0.0893636	0.697624	0.942807
gadC	Probable glutamate/gamma-aminobutyrate antiporter	-0.0892931	0.938799	0.988677
yciK	Uncharacterized oxidoreductase YciK	-0.0885478	0.605342	0.917832
sspB	Stringent starvation protein B	-0.0885243	0.655839	0.931415
zapB	Cell division protein ZapB	-0.0863477	0.681917	0.937922
yhaJ	Uncharacterized HTH-type transcriptional regulator YhaJ	-0.0863353	0.664658	0.933771
pdxA	4-hydroxythreonine-4-phosphate dehydrogenase	-0.0858475	0.678035	0.935474
ybgI	GTP cyclohydrolase 1 type 2 homolog	-0.0857214	0.681261	0.937658
glnQ	Glutamine transport ATP-binding protein GlnQ	-0.0855791	0.611956	0.920831
cobB	NAD-dependent protein deacylase	-0.0853882	0.601079	0.916669
ybjQ	UPF0145 protein YbjQ	-0.0849188	0.556079	0.913823
dsbC	Thiol:disulfide interchange protein DsbC	-0.0849081	0.74551	0.949793
glrR	Transcriptional regulatory protein GlrR	-0.0848049	0.659999	0.931415
dinJ	Antitoxin DinJ	-0.0844644	0.72392	0.946466
trmB	tRNA (guanine-N(7)-)-methyltransferase	-0.0838678	0.716997	0.946145
luxS	S-ribosylhomocysteine lyase	-0.0838168	0.585855	0.915507
potD	Spermidine/putrescine-binding periplasmic protein	-0.0837024	0.686923	0.939302
tnaA	Tryptophanase	-0.0835715	0.656202	0.931415
yihD	Protein YihD	-0.0832882	0.728579	0.947361
ppsR	Phosphoenolpyruvate synthase regulatory protein	-0.083241	0.796614	0.957343
yecF	Uncharacterized protein YecF	-0.0830498	0.716474	0.946145
phoP	Transcriptional regulatory protein PhoP	-0.0825729	0.649979	0.931415
lpp	Major outer membrane lipoprotein Lpp	-0.0819342	0.544607	0.912597
speE	Polyamine aminopropyltransferase	-0.0815491	0.655924	0.931415
ppsA	Phosphoenolpyruvate synthase	-0.0811493	0.560719	0.91504
ruvA	Holliday junction ATP-dependent DNA helicase RuvA	-0.0806356	0.679207	0.936441
hycI	Hydrogenase 3 maturation protease	-0.080314	0.818863	0.957343
aspC	Aspartate aminotransferase	-0.0801888	0.61653	0.920831
rpmG	50S ribosomal protein L33	-0.0800762	0.679612	0.936441
frdB	Fumarate reductase iron-sulfur subunit	-0.0800694	0.695627	0.942807
pykF	Pyruvate kinase I	-0.0799889	0.592811	0.915743
bcsG	Protein BcsG homolog	-0.0799821	0.916847	0.984123
bioD1	ATP-dependent dethiobiotin synthetase BioD 1	-0.0798857	0.744484	0.949793
baeR	Transcriptional regulatory protein BaeR	-0.0797472	0.772594	0.957035
pdxJ	Pyridoxine 5'-phosphate synthase	-0.0794438	0.662297	0.932905
gnd	6-phosphogluconate dehydrogenase, decarboxylating	-0.079197	0.547216	0.913823
oxyR	Hydrogen peroxide-inducible genes activator	-0.0788365	0.595142	0.915743
panC	Pantothenate synthetase	-0.0781674	0.548313	0.913823
amiA	N-acetylmuramoyl-L-alanine amidase AmiA	-0.0778928	0.746381	0.949793
ygfZ	tRNA-modifying protein YgfZ	-0.0775423	0.633923	0.925289
lpxA	Acyl-[acyl-carrier-protein]--UDP-N-acetylglucosamine O-acyltransferase	-0.0774365	0.60174	0.916669
menC	o-succinylbenzoate synthase	-0.0770156	0.810087	0.957343
ltaE	Low specificity L-threonine aldolase	-0.0770056	0.589305	0.915743
rpoA	DNA-directed RNA polymerase subunit alpha	-0.0767107	0.685709	0.939302
yjjV	Uncharacterized metal-dependent hydrolase YjjV	-0.0765271	0.85287	0.960017
ycaO	Ribosomal protein S12 methylthiotransferase accessory factor YcaO	-0.0764454	0.757021	0.949793
uspE	Universal stress protein E	-0.0761346	0.637394	0.925289
yjjA	Uncharacterized protein YjjA	-0.0760337	0.72029	0.946466
ydhJ	Uncharacterized protein YdhJ	-0.0734676	0.90752	0.981033
eptB	Phosphoethanolamine transferase EptB	-0.0726572	0.688318	0.939302
ydiU	UPF0061 protein YdiU	-0.072583	0.639933	0.925289
uxuB	D-mannonate oxidoreductase	-0.0723815	0.716957	0.946145
ftsB	Cell division protein FtsB	-0.0723192	0.750458	0.949793
rsmB	Ribosomal RNA small subunit methyltransferase B	-0.0722997	0.618172	0.920831
carB	Carbamoyl-phosphate synthase large chain	-0.0718915	0.797856	0.957343
fadH	2,4-dienoyl-CoA reductase [NADPH]	-0.0711563	0.630519	0.925289
yhiI	Uncharacterized protein YhiI	-0.0711393	0.66947	0.933771
cpdA	3',5'-cyclic adenosine monophosphate phosphodiesterase CpdA	-0.0704135	0.754497	0.949793
pyrF	Orotidine 5'-phosphate decarboxylase	-0.0697822	0.704516	0.944576
yajQ	UPF0234 protein YajQ	-0.0695631	0.757912	0.949793
ppiD	Peptidyl-prolyl cis-trans isomerase D	-0.0695372	0.721857	0.946466
yhcA	Uncharacterized fimbrial chaperone YhcA	-0.0692811	0.839554	0.959094
ydgA	Protein YdgA	-0.0690143	0.600243	0.916669
selD	Selenide, water dikinase	-0.0689009	0.733095	0.948949
lpoA	Penicillin-binding protein activator LpoA	-0.0687366	0.749075	0.949793
bamB	Outer membrane protein assembly factor BamB	-0.0687268	0.762305	0.951946
yjiA	Uncharacterized GTP-binding protein YjiA	-0.0679252	0.69666	0.942807
ampC	Beta-lactamase	-0.0678578	0.738125	0.949793
yhcH	Uncharacterized protein YhcH	-0.0678067	0.725399	0.946466
tatB	Sec-independent protein translocase protein TatB	-0.067746	0.742969	0.949793
murI	Glutamate racemase	-0.0669307	0.747056	0.949793
sufC	Probable ATP-dependent transporter SufC	-0.0667781	0.792286	0.957343
yjjX	Non-canonical purine NTP phosphatase	-0.0659593	0.75266	0.949793
mog	Molybdopterin adenylyltransferase	-0.0651073	0.741238	0.949793
tktA	Transketolase 1	-0.0644396	0.783387	0.957343
ynaI	Low conductance mechanosensitive channel YnaI	-0.0640729	0.945979	0.99169
ugpQ	Glycerophosphoryl diester phosphodiesterase	-0.0639582	0.723726	0.946466
fldA	Flavodoxin-1	-0.0633021	0.756652	0.949793
tsf	Elongation factor Ts	-0.0629692	0.770945	0.956659
pgk	Phosphoglycerate kinase	-0.0629505	0.744186	0.949793
ygdG	Flap endonuclease Xni	-0.0626736	0.870271	0.965464
aroC	Chorismate synthase	-0.0626346	0.76413	0.952866
trxB	Thioredoxin reductase	-0.0623468	0.735266	0.949025
ycbL	Uncharacterized protein YcbL	-0.0597823	0.775229	0.957035
mntR	Transcriptional regulator MntR	-0.0597577	0.807555	0.957343
bamC	Outer membrane protein assembly factor BamC	-0.0592748	0.768432	0.95558
iscA	Iron-binding protein IscA	-0.0590817	0.761295	0.951932
ygfA	5-formyltetrahydrofolate cyclo-ligase	-0.0590271	0.869702	0.965464
dsbG	Thiol:disulfide interchange protein DsbG	-0.0589303	0.818969	0.957343
frdA	Fumarate reductase flavoprotein subunit	-0.0589172	0.677032	0.934859
thiL	Thiamine-monophosphate kinase	-0.0589019	0.776059	0.957149
dld	D-lactate dehydrogenase	-0.0588112	0.682632	0.937922
yffS	Uncharacterized protein YffS	-0.0578343	0.792164	0.957343
yciN	Protein YciN	-0.0575536	0.721745	0.946466
argB	Acetylglutamate kinase	-0.0574747	0.770412	0.956518
frr	Ribosome-recycling factor	-0.0574284	0.80664	0.957343
yfcL	Uncharacterized protein YfcL	-0.0572736	0.791982	0.957343
ompA	Outer membrane protein A	-0.0572112	0.781841	0.957343
nlpD	Murein hydrolase activator NlpD	-0.0569374	0.796405	0.957343
gnsB	Protein GnsB	-0.0566543	0.792716	0.957343
efp	Elongation factor P	-0.0562802	0.787782	0.957343
uxuA	Mannonate dehydratase	-0.0561255	0.768819	0.95558
mak	Fructokinase	-0.0551923	0.791014	0.957343
pckA	Phosphoenolpyruvate carboxykinase [ATP]	-0.0550616	0.78277	0.957343
entA	2,3-dihydro-2,3-dihydroxybenzoate dehydrogenase	-0.0548888	0.839935	0.959094
yahJ	Uncharacterized protein YahJ	-0.0547301	0.804227	0.957343
coaE	Dephospho-CoA kinase	-0.0546165	0.80902	0.957343
cysM	Cysteine synthase B	-0.0545198	0.794541	0.957343
moeA	Molybdopterin molybdenumtransferase	-0.0544376	0.772462	0.957035
lptB	Lipopolysaccharide export system ATP-binding protein LptB	-0.0542587	0.757461	0.949793
aroG	Phospho-2-dehydro-3-deoxyheptonate aldolase, Phe-sensitive	-0.0536136	0.77514	0.957035
sgcX	Putative aminopeptidase SgcX	-0.0533717	0.85397	0.960017
ygiC	Putative acid--amine ligase YgiC	-0.0529039	0.808508	0.957343
yfbU	UPF0304 protein YfbU	-0.0527685	0.712163	0.944859
pykA	Pyruvate kinase II	-0.0527538	0.733103	0.948949
ilvD	Dihydroxy-acid dehydratase	-0.0515803	0.783386	0.957343
polA	DNA polymerase I	-0.050933	0.861605	0.9624
nadE	NH(3)-dependent NAD(+) synthetase	-0.0505775	0.778481	0.957343
iscR	HTH-type transcriptional regulator IscR	-0.0500033	0.858335	0.960628
ispB	Octaprenyl-diphosphate synthase	-0.0499708	0.745809	0.949793
tatA	Sec-independent protein translocase protein TatA	-0.0499041	0.821297	0.957343
queD	6-carboxy-5,6,7,8-tetrahydropterin synthase	-0.0491275	0.820871	0.957343
fadL	Long-chain fatty acid transport protein	-0.0490296	0.826528	0.957343
mtnN	5'-methylthioadenosine/S-adenosylhomocysteine nucleosidase	-0.0489951	0.829215	0.957343
rhlE	ATP-dependent RNA helicase RhlE	-0.048944	0.850844	0.960017
gmk	Guanylate kinase	-0.0489335	0.8374	0.959094
crp	cAMP-activated global transcriptional regulator CRP	-0.0488926	0.704154	0.944576
ilvB	Acetolactate synthase isozyme 1 large subunit	-0.0487262	0.843879	0.960017
cnu	OriC-binding nucleoid-associated protein	-0.0485597	0.828336	0.957343
rpmE	50S ribosomal protein L31	-0.0483776	0.804216	0.957343
rna	Ribonuclease I	-0.0482984	0.830543	0.957706
yfeX	Probable deferrochelatase/peroxidase YfeX	-0.0476825	0.775252	0.957035
rlmJ	Ribosomal RNA large subunit methyltransferase J	-0.0476304	0.879212	0.970439
accD	Acetyl-coenzyme A carboxylase carboxyl transferase subunit beta	-0.0475933	0.717175	0.946145
cysA	Sulfate/thiosulfate import ATP-binding protein CysA	-0.0464997	0.954097	0.99169
trmL	tRNA (cytidine(34)-2'-O)-methyltransferase	-0.0460872	0.823533	0.957343
rbsK	Ribokinase	-0.0457235	0.816951	0.957343
fetA	Probable iron export ATP-binding protein FetA	-0.0456295	0.836322	0.959094
narX	Nitrate/nitrite sensor protein NarX	-0.0454483	0.93136	0.98772
grxC	Glutaredoxin-3	-0.045217	0.86299	0.962636
dapF	Diaminopimelate epimerase	-0.0451163	0.756152	0.949793
rpmH	50S ribosomal protein L34	-0.0448147	0.80853	0.957343
rpsF	30S ribosomal protein S6	-0.0441158	0.833944	0.958408
nfsB	Oxygen-insensitive NAD(P)H nitroreductase	-0.0440675	0.825305	0.957343
yajG	Uncharacterized lipoprotein YajG	-0.0438823	0.840234	0.959094
ycfP	UPF0227 protein YcfP	-0.0430979	0.826692	0.957343
aphA	Class B acid phosphatase	-0.0430077	0.831746	0.957983
ynfB	UPF0482 protein YnfB	-0.0428267	0.854449	0.960017
rdgB	dITP/XTP pyrophosphatase	-0.0426173	0.82275	0.957343
rssB	Regulator of RpoS	-0.0425611	0.898033	0.978191
engB	Probable GTP-binding protein EngB	-0.0423982	0.816749	0.957343
higA	Antitoxin HigA	-0.0419027	0.917738	0.984296
ycdX	Probable phosphatase YcdX	-0.0418521	0.828248	0.957343
dapA	4-hydroxy-tetrahydrodipicolinate synthase	-0.0411956	0.821999	0.957343
pepN	Aminopeptidase N	-0.0409076	0.806886	0.957343
mrp	Iron-sulfur cluster carrier protein	-0.0406269	0.794494	0.957343
talB	Transaldolase B	-0.0395092	0.847082	0.960017
dnaA	Chromosomal replication initiator protein DnaA	-0.0394658	0.863298	0.962636
secG	Protein-export membrane protein SecG	-0.0394607	0.856438	0.960017
hda	DnaA regulatory inactivator Hda	-0.0392931	0.900391	0.978425
yciX	Uncharacterized protein YciX	-0.0389818	0.957909	0.99169
minE	Cell division topological specificity factor	-0.0386172	0.849352	0.960017
cdd	Cytidine deaminase	-0.0385071	0.857579	0.960253
dkgB	2,5-diketo-D-gluconic acid reductase B	-0.0383588	0.867857	0.96496
ymjA	Uncharacterized protein YmjA	-0.0382497	0.914817	0.983685
mnaT	L-amino acid N-acyltransferase MnaT	-0.0377968	0.835002	0.958488
fliS	Flagellar protein FliS	-0.0374124	0.817076	0.957343
rpsO	30S ribosomal protein S15	-0.0372982	0.862735	0.962636
rplQ	50S ribosomal protein L17	-0.0368515	0.829828	0.957364
anmK	Anhydro-N-acetylmuramic acid kinase	-0.0365769	0.890428	0.97456
rpmF	50S ribosomal protein L32	-0.0363722	0.831494	0.957983
nrdR	Transcriptional repressor NrdR	-0.0359984	0.852199	0.960017
relB	Antitoxin RelB	-0.035241	0.854408	0.960017
ptsH	Phosphocarrier protein HPr	-0.0351539	0.875152	0.968524
pspB	Phage shock protein B	-0.0351298	0.84478	0.960017
yjfP	Esterase YjfP	-0.0350381	0.900387	0.978425
fabI	Enoyl-[acyl-carrier-protein] reductase [NADH] FabI	-0.0349105	0.797682	0.957343
trmD	tRNA (guanine-N(1)-)-methyltransferase	-0.0341315	0.866017	0.963969
fkpB	FKBP-type 16 kDa peptidyl-prolyl cis-trans isomerase	-0.0341258	0.898876	0.978425
guaC	GMP reductase	-0.0337868	0.796127	0.957343
pyrI	Aspartate carbamoyltransferase regulatory chain	-0.0333319	0.896059	0.977065
glmU	Bifunctional protein GlmU	-0.0332809	0.795184	0.957343
ffh	Signal recognition particle protein	-0.0330617	0.818228	0.957343
pgm	Phosphoglucomutase	-0.032188	0.856527	0.960017
dacA	D-alanyl-D-alanine carboxypeptidase DacA	-0.0318817	0.851859	0.960017
pepQ	Xaa-Pro dipeptidase	-0.0314367	0.832043	0.957983
yciW	Uncharacterized protein YciW	-0.0309516	0.972171	0.993611
rsmA	Ribosomal RNA small subunit methyltransferase A	-0.0306364	0.878002	0.970439
cspD	Cold shock-like protein CspD	-0.0304242	0.884859	0.972195
gpr	L-glyceraldehyde 3-phosphate reductase	-0.0302774	0.82406	0.957343
rstA	Transcriptional regulatory protein RstA	-0.0293714	0.879327	0.970439
ygfB	UPF0149 protein YgfB	-0.0286575	0.8883	0.974099
bioH	Pimeloyl-[acyl-carrier protein] methyl ester esterase	-0.0284368	0.901538	0.97852
glpQ	Glycerophosphoryl diester phosphodiesterase	-0.0283185	0.890905	0.974614
cpxA	Sensor protein CpxA	-0.0282999	0.95384	0.99169
menI	1,4-dihydroxy-2-naphthoyl-CoA hydrolase	-0.0277438	0.894013	0.976143
kdsA	2-dehydro-3-deoxyphosphooctonate aldolase	-0.0277276	0.860517	0.961655
ydbK	Probable pyruvate-flavodoxin oxidoreductase	-0.0276273	0.95891	0.99169
yggW	Oxygen-independent coproporphyrinogen-III oxidase-like protein YggW	-0.0270441	0.919818	0.984296
yncE	Uncharacterized protein YncE	-0.0267942	0.90516	0.980232
minD	Septum site-determining protein MinD	-0.0266641	0.865263	0.963969
lnt	Apolipoprotein N-acyltransferase	-0.0265161	0.967913	0.993611
gmhB	D-glycero-beta-D-manno-heptose-1,7-bisphosphate 7-phosphatase	-0.0265045	0.904818	0.980232
ubiG	Ubiquinone biosynthesis O-methyltransferase	-0.0261137	0.86639	0.963969
bssS	Biofilm regulator BssS	-0.0259282	0.910368	0.98225
sucD	Succinyl-CoA ligase [ADP-forming] subunit alpha	-0.0259133	0.852551	0.960017
sdhD	Succinate dehydrogenase hydrophobic membrane anchor subunit	-0.0252368	0.958397	0.99169
selB	Selenocysteine-specific elongation factor	-0.0250622	0.920754	0.984296
pepE	Peptidase E	-0.025015	0.902211	0.978538
yhhW	Quercetin 2,3-dioxygenase	-0.0248108	0.941721	0.989414
fabG	3-oxoacyl-[acyl-carrier-protein] reductase FabG	-0.0234299	0.897136	0.977681
icd	Isocitrate dehydrogenase [NADP]	-0.0231815	0.88407	0.971795
ndk	Nucleoside diphosphate kinase	-0.0227035	0.914129	0.983518
melA	Alpha-galactosidase	-0.0226012	0.939837	0.988801
lolD	Lipoprotein-releasing system ATP-binding protein LolD	-0.0225337	0.937032	0.988369
rpsN	30S ribosomal protein S14	-0.0224274	0.901765	0.97852
yjcE	Uncharacterized Na(+)/H(+) exchanger YjcE	-0.0221656	0.97807	0.993611
maeA	NAD-dependent malic enzyme	-0.0220288	0.88256	0.970603
fabZ	3-hydroxyacyl-[acyl-carrier-protein] dehydratase FabZ	-0.0217828	0.906349	0.980232
gutQ	Arabinose 5-phosphate isomerase GutQ	-0.0217752	0.899645	0.978425
yejM	Inner membrane protein YejM	-0.0214922	0.982929	0.994153
glnA	Glutamine synthetase	-0.0209147	0.871779	0.966666
pncC	Nicotinamide-nucleotide amidohydrolase PncC	-0.0196127	0.940851	0.989411
ghrA	Glyoxylate/hydroxypyruvate reductase A	-0.0193698	0.922783	0.984475
yqgE	UPF0301 protein YqgE	-0.019308	0.922339	0.984461
yfcE	Phosphodiesterase YfcE	-0.0192435	0.920928	0.984296
dtd	D-aminoacyl-tRNA deacylase	-0.0191008	0.951958	0.99169
tehB	Tellurite methyltransferase	-0.0188451	0.913087	0.983518
sdaA	L-serine dehydratase 1	-0.0175933	0.913565	0.983518
mlaD	Probable phospholipid ABC transporter-binding protein MlaD	-0.0172794	0.933309	0.98772
yjaH	Uncharacterized protein YjaH	-0.0165884	0.95777	0.99169
zapD	Cell division protein ZapD	-0.0164438	0.921377	0.984296
rplI	50S ribosomal protein L9	-0.0164026	0.935625	0.98772
mreB	Rod shape-determining protein MreB	-0.0162427	0.905541	0.980232
rplR	50S ribosomal protein L18	-0.0156778	0.939287	0.988677
pyrH	Uridylate kinase	-0.0154626	0.933502	0.98772
prs	Ribose-phosphate pyrophosphokinase	-0.0150028	0.935505	0.98772
zapA	Cell division protein ZapA	-0.0143861	0.950121	0.99169
yacG	DNA gyrase inhibitor YacG	-0.0143791	0.957097	0.99169
fur	Ferric uptake regulation protein	-0.0140672	0.954416	0.99169
gltB	Glutamate synthase [NADPH] large chain	-0.0136589	0.975095	0.993611
glf	UDP-galactopyranose mutase	-0.0136417	0.92103	0.984296
hisG	ATP phosphoribosyltransferase	-0.0132136	0.923716	0.984794
yafC	Uncharacterized HTH-type transcriptional regulator YafC	-0.0131563	0.977581	0.993611
rodZ	Cytoskeleton protein RodZ	-0.0127124	0.929823	0.98772
mmuM	Homocysteine S-methyltransferase	-0.0126811	0.960444	0.99169
hldE	Bifunctional protein HldE	-0.0124988	0.931749	0.98772
rlmA	23S rRNA (guanine(745)-N(1))-methyltransferase	-0.0118116	0.956591	0.99169
purL	Phosphoribosylformylglycinamidine synthase	-0.0101702	0.969849	0.993611
folX	Dihydroneopterin triphosphate 2'-epimerase	-0.00969783	0.958336	0.99169
nusA	Transcription termination/antitermination protein NusA	-0.0096331	0.963888	0.992102
kdgR	Transcriptional regulator KdgR	-0.00948354	0.946471	0.99169
pyrD	Dihydroorotate dehydrogenase (quinone)	-0.00936419	0.962204	0.99169
rbfA	Ribosome-binding factor A	-0.00930587	0.962574	0.99169
ackA	Acetate kinase	-0.00919442	0.958933	0.99169
yfiH	Laccase domain protein YfiH	-0.00827918	0.953495	0.99169
ydeN	Uncharacterized sulfatase YdeN	-0.00820456	0.968877	0.993611
yfcZ	UPF0381 protein YfcZ	-0.00789619	0.97211	0.993611
rsmD	Ribosomal RNA small subunit methyltransferase D	-0.00779369	0.975555	0.993611
tolR	Protein TolR	-0.00751775	0.974782	0.993611
roxA	50S ribosomal protein L16 3-hydroxylase	-0.0074642	0.97783	0.993611
glpB	Anaerobic glycerol-3-phosphate dehydrogenase subunit B	-0.00718591	0.967764	0.993611
gpmI	2,3-bisphosphoglycerate-independent phosphoglycerate mutase	-0.00705906	0.970077	0.993611
cmk	Cytidylate kinase	-0.00683479	0.96841	0.993611
accA	Acetyl-coenzyme A carboxylase carboxyl transferase subunit alpha	-0.00671376	0.970758	0.993611
mnmG	tRNA uridine 5-carboxymethylaminomethyl modification enzyme MnmG	-0.00667879	0.98292	0.994153
bioF	8-amino-7-oxononanoate synthase	-0.00667175	0.983261	0.994153
ybiB	Uncharacterized protein YbiB	-0.00653245	0.974108	0.993611
mlaB	Probable phospholipid ABC transporter-binding protein MlaB	-0.00631256	0.977404	0.993611
serA	D-3-phosphoglycerate dehydrogenase	-0.00619186	0.981263	0.993949
rpsT	30S ribosomal protein S20	-0.00491461	0.978605	0.993611
glgC	Glucose-1-phosphate adenylyltransferase	-0.00409959	0.994372	0.997741
trxC	Thioredoxin-2	-0.00290837	0.988304	0.995554
rplX	50S ribosomal protein L24	-0.00283208	0.98883	0.995554
rsuA	Ribosomal small subunit pseudouridine synthase A	-0.00272726	0.986851	0.995554
yeaK	Uncharacterized protein YeaK	-0.00262907	0.989116	0.995554
prkB	Probable phosphoribulokinase	-0.00235098	0.989724	0.995554
rplM	50S ribosomal protein L13	-0.00223331	0.990969	0.995554
yafV	Hydrolase YafV	-0.00147484	0.995117	0.997741
lysA	Diaminopimelate decarboxylase	-0.00140482	0.994271	0.997741
rpmA	50S ribosomal protein L27	-0.00117787	0.994971	0.997741
ddlA	D-alanine--D-alanine ligase A	-0.000760508	0.99659	0.998778
ushA	Protein UshA	-0.000567227	0.997705	0.999018
glyS	Glycine--tRNA ligase beta subunit	9.67126e-05	0.999489	0.999517
ygiW	Protein YgiW	0.000122825	0.999517	0.999517
mdoG	Glucans biosynthesis protein G	0.000293449	0.998351	0.999227
ftsZ	Cell division protein FtsZ	0.00233761	0.990392	0.995554
xseB	Exodeoxyribonuclease 7 small subunit	0.00240423	0.991192	0.995554
gntR	HTH-type transcriptional regulator GntR	0.00283311	0.98526	0.995291
rplV	50S ribosomal protein L22	0.00286231	0.98455	0.995014
tsaE	tRNA threonylcarbamoyladenosine biosynthesis protein TsaE	0.00286445	0.99087	0.995554
ycjW	Uncharacterized HTH-type transcriptional regulator YcjW	0.00328859	0.98685	0.995554
yqgF	Putative pre-16S rRNA nuclease	0.00357044	0.988288	0.995554
rsmC	Ribosomal RNA small subunit methyltransferase C	0.00366032	0.985938	0.995536
modE	Transcriptional regulator ModE	0.00381204	0.981686	0.993949
rfaL	O-antigen ligase	0.00426634	0.99752	0.999018
yidA	Sugar phosphatase YidA	0.0044242	0.981646	0.993949
exuR	Exu regulon transcriptional regulator	0.00485171	0.980875	0.993949
btuB	Vitamin B12 transporter BtuB	0.00491515	0.979556	0.99393
rfbB	dTDP-glucose 4,6-dehydratase 1	0.00502629	0.977337	0.993611
rdgC	Recombination-associated protein RdgC	0.00532498	0.976708	0.993611
gpt	Xanthine phosphoribosyltransferase	0.00555393	0.977082	0.993611
yqhD	Alcohol dehydrogenase YqhD	0.00560315	0.97693	0.993611
tldD	Metalloprotease TldD	0.00639955	0.978094	0.993611
cmoA	tRNA (cmo5U34)-methyltransferase	0.00672362	0.97121	0.993611
manA	Mannose-6-phosphate isomerase	0.00805047	0.970167	0.993611
ratA	Ribosome association toxin RatA	0.00811443	0.96565	0.993065
rapZ	RNase adapter protein RapZ	0.00831345	0.972258	0.993611
ucpA	Oxidoreductase UcpA	0.00836104	0.961215	0.99169
glpD	Aerobic glycerol-3-phosphate dehydrogenase	0.00856778	0.966541	0.993534
rsmI	Ribosomal RNA small subunit methyltransferase I	0.00878055	0.96256	0.99169
yibN	Uncharacterized protein YibN	0.00897769	0.96143	0.99169
menF	Isochorismate synthase MenF	0.00901645	0.963594	0.992102
sucC	Succinyl-CoA ligase [ADP-forming] subunit beta	0.00918532	0.959741	0.99169
rplL	50S ribosomal protein L7/L12	0.00977797	0.957374	0.99169
hexR	HTH-type transcriptional regulator HexR	0.0100222	0.952919	0.99169
bglX	Periplasmic beta-glucosidase	0.0102447	0.953843	0.99169
nfo	Endonuclease 4	0.0104167	0.957155	0.99169
acnB	Aconitate hydratase B	0.0106201	0.932925	0.98772
dcp	Peptidyl-dipeptidase dcp	0.0106775	0.951323	0.99169
hldD	ADP-L-glycero-D-manno-heptose-6-epimerase	0.0107455	0.954358	0.99169
rfbA	Glucose-1-phosphate thymidylyltransferase 1	0.0110792	0.962326	0.99169
dapB	4-hydroxy-tetrahydrodipicolinate reductase	0.0116373	0.952226	0.99169
thiB	Thiamine-binding periplasmic protein	0.0118281	0.964278	0.992102
nadD	Nicotinate-nucleotide adenylyltransferase	0.0122589	0.957528	0.99169
rpsU	30S ribosomal protein S21	0.0129894	0.943488	0.990815
eco	Ecotin	0.0131474	0.949516	0.99169
yfcH	Epimerase family protein YfcH	0.0134575	0.933393	0.98772
proC	Pyrroline-5-carboxylate reductase	0.0147022	0.937968	0.988658
lsrR	Transcriptional regulator LsrR	0.0155415	0.978807	0.993611
rlmF	Ribosomal RNA large subunit methyltransferase F	0.0157079	0.954027	0.99169
gloB	Hydroxyacylglutathione hydrolase	0.0160036	0.953186	0.99169
rpoZ	DNA-directed RNA polymerase subunit omega	0.0164188	0.951882	0.99169
bcp	Putative peroxiredoxin bcp	0.0175718	0.931475	0.98772
yaaA	UPF0246 protein YaaA	0.0178875	0.913998	0.983518
mdoD	Glucans biosynthesis protein D	0.0180932	0.915749	0.983869
seqA	Negative modulator of initiation of replication	0.0189628	0.92111	0.984296
def	Peptide deformylase	0.0190362	0.93068	0.98772
glnB	Nitrogen regulatory protein P-II 1	0.0191695	0.919579	0.984296
fre	NAD(P)H-flavin reductase	0.0194875	0.903217	0.979164
fumA	Fumarate hydratase class I, aerobic	0.019639	0.881643	0.97053
fdoG	Formate dehydrogenase-O major subunit	0.0200698	0.881041	0.970439
tusC	Protein TusC	0.0201132	0.951016	0.99169
ycfS	Probable L,D-transpeptidase YcfS	0.0202739	0.960326	0.99169
tnaB	Low affinity tryptophan permease	0.0211585	0.973777	0.993611
matP	Macrodomain Ter protein	0.021192	0.935781	0.98772
murA	UDP-N-acetylglucosamine 1-carboxyvinyltransferase	0.0214749	0.893683	0.976143
kdpC	Potassium-transporting ATPase KdpC subunit	0.021822	0.929859	0.98772
yihI	Der GTPase-activating protein YihI	0.0225491	0.916498	0.984123
xylB	Xylulose kinase	0.0237199	0.933257	0.98772
xthA	Exodeoxyribonuclease III	0.0239122	0.909647	0.98225
fdoH	Formate dehydrogenase-O iron-sulfur subunit	0.0249206	0.895883	0.977065
cra	Catabolite repressor/activator	0.0250306	0.923945	0.984794
ribD	Riboflavin biosynthesis protein RibD	0.0252636	0.892237	0.975603
fadA	3-ketoacyl-CoA thiolase	0.0263341	0.886896	0.973964
rho	Transcription termination factor Rho	0.0265682	0.837867	0.959094
hha	Hemolysin expression-modulating protein Hha	0.0267691	0.873897	0.968321
ratB	UPF0125 protein RatB	0.0268294	0.890112	0.97456
borD	Lipoprotein bor homolog from lambdoid prophage DLP12	0.0274687	0.899952	0.978425
frlC	Protein FrlC	0.0279181	0.987911	0.995554
yaiI	UPF0178 protein YaiI	0.0292862	0.901174	0.97852
aceF	Dihydrolipoyllysine-residue acetyltransferase component of pyruvate dehydrogenase complex	0.0300442	0.82939	0.957343
lacZ	Beta-galactosidase	0.0301118	0.956578	0.99169
ychN	Protein YchN	0.0304094	0.879675	0.970439
rluC	Ribosomal large subunit pseudouridine synthase C	0.030448	0.86607	0.963969
hflC	Modulator of FtsH protease HflC	0.0305976	0.834512	0.958408
dnaB	Replicative DNA helicase	0.0308433	0.853648	0.960017
lpxB	Lipid-A-disaccharide synthase	0.0319287	0.888186	0.974099
rpsJ	30S ribosomal protein S10	0.0321517	0.868634	0.965055
frlR	HTH-type transcriptional regulator FrlR	0.0326686	0.925444	0.985931
glpX	Fructose-1,6-bisphosphatase 1 class 2	0.0326837	0.816006	0.957343
rsmH	Ribosomal RNA small subunit methyltransferase H	0.0331909	0.860037	0.96159
bepA	Beta-barrel assembly-enhancing protease	0.033406	0.825175	0.957343
ftsN	Cell division protein FtsN	0.034103	0.813569	0.957343
rnc	Ribonuclease 3	0.0351758	0.868126	0.96496
proA	Gamma-glutamyl phosphate reductase	0.0366597	0.776792	0.957149
rbn	Ribonuclease BN	0.0367395	0.908213	0.981317
rpsP	30S ribosomal protein S16	0.0368861	0.850083	0.960017
aroL	Shikimate kinase 2	0.0369542	0.896142	0.977065
epmC	Elongation factor P hydroxylase	0.0375628	0.915146	0.983685
ahpC	Alkyl hydroperoxide reductase subunit C	0.0377064	0.851678	0.960017
yniC	2-deoxyglucose-6-phosphate phosphatase	0.0377708	0.856482	0.960017
coaBC	Coenzyme A biosynthesis bifunctional protein CoaBC	0.037984	0.939077	0.988677
priC	Primosomal replication protein N''	0.0385023	0.853939	0.960017
udk	Uridine kinase	0.038522	0.786094	0.957343
kbaY	D-tagatose-1,6-bisphosphate aldolase subunit KbaY	0.0387783	0.92648	0.986573
grxD	Glutaredoxin-4	0.0388117	0.859004	0.960906
fdx	2Fe-2S ferredoxin	0.0390328	0.879962	0.970439
fsaA	Fructose-6-phosphate aldolase 1	0.0390536	0.890215	0.97456
srlR	Glucitol operon repressor	0.0394454	0.911392	0.982891
nsrR	HTH-type transcriptional repressor NsrR	0.039478	0.827686	0.957343
sthA	Soluble pyridine nucleotide transhydrogenase	0.0397872	0.919191	0.984296
mioC	Protein MioC	0.0399716	0.846	0.960017
rplY	50S ribosomal protein L25	0.0401632	0.840573	0.959094
pdxB	Erythronate-4-phosphate dehydrogenase	0.0405728	0.763091	0.952091
hybD	Hydrogenase 2 maturation protease	0.0407199	0.825833	0.957343
dsdA	D-serine dehydratase	0.0407604	0.840241	0.959094
nagZ	Beta-hexosaminidase	0.0410092	0.798344	0.957343
argG	Argininosuccinate synthase	0.0410873	0.768753	0.95558
uxuR	Uxu operon transcriptional regulator	0.0411903	0.799245	0.957343
tsaB	tRNA threonylcarbamoyladenosine biosynthesis protein TsaB	0.0412917	0.853321	0.960017
nagD	Ribonucleotide monophosphatase NagD	0.0421346	0.755136	0.949793
rmuC	DNA recombination protein RmuC	0.0428933	0.786945	0.957343
ygdH	LOG family protein YgdH	0.0429909	0.880753	0.970439
rpsB	30S ribosomal protein S2	0.0431877	0.785503	0.957343
ribE	6,7-dimethyl-8-ribityllumazine synthase	0.0433375	0.841192	0.95932
atpB	ATP synthase subunit a	0.0438568	0.945581	0.99169
aspA	Aspartate ammonia-lyase	0.0440085	0.826817	0.957343
nuoI	NADH-quinone oxidoreductase subunit I	0.0444517	0.795358	0.957343
gyrB	DNA gyrase subunit B	0.0444713	0.771515	0.956846
rplC	50S ribosomal protein L3	0.0446516	0.749847	0.949793
lolE	Lipoprotein-releasing system transmembrane protein LolE	0.0446811	0.981753	0.993949
accC	Biotin carboxylase	0.0447277	0.851528	0.960017
nikR	Nickel-responsive regulator	0.0448994	0.824347	0.957343
tusE	Sulfurtransferase TusE	0.0451162	0.80539	0.957343
ruvB	Holliday junction ATP-dependent DNA helicase RuvB	0.0452792	0.815387	0.957343
murB	UDP-N-acetylenolpyruvoylglucosamine reductase	0.0455956	0.790114	0.957343
galF	UTP--glucose-1-phosphate uridylyltransferase	0.0456674	0.827481	0.957343
ispD	2-C-methyl-D-erythritol 4-phosphate cytidylyltransferase	0.0474883	0.827842	0.957343
pdxK	Pyridoxine kinase	0.0476436	0.838741	0.959094
pgi	Glucose-6-phosphate isomerase	0.0484048	0.722845	0.946466
fabF	3-oxoacyl-[acyl-carrier-protein] synthase 2	0.0487489	0.812121	0.957343
rpsQ	30S ribosomal protein S17	0.0490043	0.816093	0.957343
rnt	Ribonuclease T	0.0490173	0.790473	0.957343
gltX	Glutamate--tRNA ligase	0.0490399	0.781177	0.957343
prpB	2-methylisocitrate lyase	0.0493715	0.910308	0.98225
sdhB	Succinate dehydrogenase iron-sulfur subunit	0.0497593	0.806683	0.957343
preT	NAD-dependent dihydropyrimidine dehydrogenase subunit PreT	0.0497627	0.733454	0.948949
ftnB	Bacterial non-heme ferritin-like protein	0.0499464	0.84953	0.960017
lptD	LPS-assembly protein LptD	0.0506271	0.815881	0.957343
cysS	Cysteine--tRNA ligase	0.0514802	0.787558	0.957343
ydgH	Protein YdgH	0.0518276	0.746168	0.949793
nei	Endonuclease 8	0.0527683	0.744974	0.949793
nusG	Transcription termination/antitermination protein NusG	0.0529144	0.748934	0.949793
gatB	Galactitol-specific phosphotransferase enzyme IIB component	0.0531606	0.802248	0.957343
epmA	Elongation factor P--(R)-beta-lysine ligase	0.0534307	0.793382	0.957343
pflA	Pyruvate formate-lyase 1-activating enzyme	0.0535416	0.723523	0.946466
pmbA	Metalloprotease PmbA	0.0543874	0.791071	0.957343
rpsH	30S ribosomal protein S8	0.0545421	0.785908	0.957343
gph	Phosphoglycolate phosphatase	0.0548426	0.756678	0.949793
rpsM	30S ribosomal protein S13	0.0557353	0.696446	0.942807
yfgM	UPF0070 protein YfgM	0.0560693	0.801774	0.957343
fusA	Elongation factor G	0.0572361	0.758996	0.950099
baeS	Signal transduction histidine-protein kinase BaeS	0.0572936	0.956165	0.99169
yqfB	UPF0267 protein YqfB	0.0573183	0.775442	0.957035
hybC	Hydrogenase-2 large chain	0.0578694	0.709952	0.944576
rsmG	Ribosomal RNA small subunit methyltransferase G	0.0582034	0.821926	0.957343
slyA	Transcriptional regulator SlyA	0.0582233	0.784701	0.957343
folC	Bifunctional protein FolC	0.0585437	0.697783	0.942807
manZ	Mannose permease IID component	0.0586504	0.929232	0.98772
mnmA	tRNA-specific 2-thiouridylase MnmA	0.0587882	0.784505	0.957343
ansB	L-asparaginase 2	0.058797	0.810977	0.957343
tig	Trigger factor	0.0594731	0.768812	0.95558
infA	Translation initiation factor IF-1	0.0597956	0.822595	0.957343
aroB	3-dehydroquinate synthase	0.0598888	0.724623	0.946466
yfiF	Uncharacterized tRNA/rRNA methyltransferase YfiF	0.0600555	0.726718	0.946466
glgA	Glycogen synthase	0.0601248	0.934426	0.98772
upp	Uracil phosphoribosyltransferase	0.0604537	0.770233	0.956518
mtfA	Protein MtfA	0.0604801	0.747216	0.949793
rpsS	30S ribosomal protein S19	0.0607259	0.726947	0.946466
yebC	Probable transcriptional regulatory protein YebC	0.061114	0.79737	0.957343
rplA	50S ribosomal protein L1	0.0613596	0.698276	0.942807
rplD	50S ribosomal protein L4	0.0615201	0.671929	0.934112
hemC	Porphobilinogen deaminase	0.0620644	0.753536	0.949793
yciO	Uncharacterized protein YciO	0.0620793	0.660322	0.931415
folD	Bifunctional protein FolD	0.0624269	0.747619	0.949793
rlmH	Ribosomal RNA large subunit methyltransferase H	0.0632198	0.834379	0.958408
phoA	Alkaline phosphatase	0.0634797	0.879582	0.970439
mscS	Small-conductance mechanosensitive channel	0.0635221	0.881135	0.970439
pncA	Pyrazinamidase/nicotinamidase	0.0635442	0.832537	0.958068
frdD	Fumarate reductase subunit D	0.0641463	0.921753	0.984296
tusB	Protein TusB	0.0643527	0.762376	0.951946
nagA	N-acetylglucosamine-6-phosphate deacetylase	0.0644151	0.670253	0.933771
agaV	N-acetylgalactosamine-specific phosphotransferase enzyme IIB component 2	0.0644379	0.828379	0.957343
gdhA	NADP-specific glutamate dehydrogenase	0.0648917	0.857237	0.960253
aroK	Shikimate kinase 1	0.0651033	0.768446	0.95558
azoR	FMN-dependent NADH-azoreductase	0.0654749	0.755959	0.949793
damX	Cell division protein DamX	0.0655228	0.734058	0.949025
ung	Uracil-DNA glycosylase	0.0667679	0.726769	0.946466
mpl	UDP-N-acetylmuramate--L-alanyl-gamma-D-glutamyl-meso-2,6-diaminoheptandioate ligase	0.0673399	0.694047	0.942807
thyA	Thymidylate synthase	0.0679734	0.696533	0.942807
frlB	Fructoselysine 6-phosphate deglycase	0.068114	0.7108	0.944576
cca	Multifunctional CCA protein	0.0692666	0.751684	0.949793
yfbT	Sugar phosphatase YfbT	0.0694658	0.711537	0.944576
yejK	Nucleoid-associated protein YejK	0.0697557	0.674182	0.934112
ettA	Energy-dependent translational throttle protein EttA	0.0700216	0.619667	0.920831
ychJ	UPF0225 protein YchJ	0.0710317	0.668896	0.933771
iaaA	Isoaspartyl peptidase	0.071272	0.828736	0.957343
garD	Galactarate dehydratase (L-threo-forming)	0.0714712	0.735707	0.949058
wecE	dTDP-4-amino-4,6-dideoxygalactose transaminase	0.0723331	0.665744	0.933771
rihC	Non-specific ribonucleoside hydrolase RihC	0.0723405	0.669729	0.933771
aceE	Pyruvate dehydrogenase E1 component	0.0725294	0.781998	0.957343
cbpA	Curved DNA-binding protein	0.0727627	0.620193	0.920831
frmR	Transcriptional repressor FrmR	0.0730507	0.705551	0.944576
purR	HTH-type transcriptional repressor PurR	0.0733017	0.793709	0.957343
ycbJ	Uncharacterized protein YcbJ	0.0734549	0.802808	0.957343
macB	Macrolide export ATP-binding/permease protein MacB	0.0738113	0.941422	0.989414
dauA	C4-dicarboxylic acid transporter DauA	0.0740468	0.933928	0.98772
wzzB	Chain length determinant protein	0.0743823	0.597176	0.916446
bioD2	ATP-dependent dethiobiotin synthetase BioD 2	0.0750507	0.716034	0.946145
nuoG	NADH-quinone oxidoreductase subunit G	0.0762152	0.656194	0.931415
purA	Adenylosuccinate synthetase	0.0764503	0.584839	0.915507
fmt	Methionyl-tRNA formyltransferase	0.0765259	0.660398	0.931415
yrdA	Protein YrdA	0.0771796	0.70864	0.944576
ispE	4-diphosphocytidyl-2-C-methyl-D-erythritol kinase	0.0773728	0.757919	0.949793
potB	Spermidine/putrescine transport system permease protein PotB	0.0777165	0.913004	0.983518
ycaR	UPF0434 protein YcaR	0.0778866	0.751304	0.949793
prlF	Antitoxin PrlF	0.0779986	0.703163	0.944576
metK	S-adenosylmethionine synthase	0.0780269	0.614698	0.920831
rsgA	Putative ribosome biogenesis GTPase RsgA	0.0780422	0.594306	0.915743
purB	Adenylosuccinate lyase	0.07859	0.799198	0.957343
mppA	Periplasmic murein peptide-binding protein	0.0789416	0.593163	0.915743
ftsY	Signal recognition particle receptor FtsY	0.0792153	0.712645	0.944948
ompW	Outer membrane protein W	0.0794346	0.653994	0.931415
ispH	4-hydroxy-3-methylbut-2-enyl diphosphate reductase	0.0794762	0.67107	0.934112
yqcC	Uncharacterized protein YqcC	0.079485	0.747809	0.949793
smtA	Protein SmtA	0.0797729	0.753561	0.949793
yfcD	Uncharacterized Nudix hydrolase YfcD	0.079777	0.733543	0.948949
rob	Right origin-binding protein	0.0798626	0.757169	0.949793
yibQ	Uncharacterized protein YibQ	0.0798941	0.849338	0.960017
serS	Serine--tRNA ligase	0.0819982	0.574543	0.91522
lpxL	Lipid A biosynthesis lauroyltransferase	0.0822222	0.935126	0.98772
nudJ	Phosphatase NudJ	0.0824719	0.731209	0.948949
pheS	Phenylalanine--tRNA ligase alpha subunit	0.0826865	0.546133	0.913823
ispA	Farnesyl diphosphate synthase	0.083468	0.734974	0.949025
ptsI	Phosphoenolpyruvate-protein phosphotransferase	0.0835476	0.603662	0.917148
agaR	Putative aga operon transcriptional repressor	0.0838617	0.676265	0.934859
xylA	Xylose isomerase	0.0842188	0.757435	0.949793
rlpA	Rare lipoprotein A	0.0849152	0.62039	0.920831
hisI	Histidine biosynthesis bifunctional protein HisIE	0.086226	0.754865	0.949793
ahpF	Alkyl hydroperoxide reductase subunit F	0.0867167	0.667967	0.933771
ybiT	Uncharacterized ABC transporter ATP-binding protein YbiT	0.0883893	0.550743	0.913823
hybE	Hydrogenase-2 operon protein HybE	0.0885663	0.928108	0.98772
yfhM	Uncharacterized lipoprotein YfhM	0.0891576	0.517131	0.904925
fimA	Type-1 fimbrial protein, A chain	0.0893666	0.85026	0.960017
fabB	3-oxoacyl-[acyl-carrier-protein] synthase 1	0.0894162	0.625252	0.922013
galU	UTP--glucose-1-phosphate uridylyltransferase	0.0896795	0.642666	0.926476
queA	S-adenosylmethionine:tRNA ribosyltransferase-isomerase	0.0897762	0.670109	0.933771
pka	Protein lysine acetyltransferase Pka	0.0900636	0.906154	0.980232
coaA	Pantothenate kinase	0.0903292	0.570579	0.91504
holB	DNA polymerase III subunit delta'	0.0908664	0.814422	0.957343
nagB	Glucosamine-6-phosphate deaminase	0.0908797	0.693	0.942807
murD	UDP-N-acetylmuramoylalanine--D-glutamate ligase	0.0915047	0.569019	0.91504
rpmD	50S ribosomal protein L30	0.092117	0.632701	0.925289
clpX	ATP-dependent Clp protease ATP-binding subunit ClpX	0.0927565	0.594818	0.915743
clpP	ATP-dependent Clp protease proteolytic subunit	0.0928228	0.619256	0.920831
sucB	Dihydrolipoyllysine-residue succinyltransferase component of 2-oxoglutarate dehydrogenase complex	0.0929	0.618469	0.920831
ybfE	Uncharacterized protein YbfE	0.093321	0.760042	0.950886
preA	NAD-dependent dihydropyrimidine dehydrogenase subunit PreA	0.0941572	0.697993	0.942807
pepA	Cytosol aminopeptidase	0.0945074	0.7208	0.946466
entB	Enterobactin synthase component B	0.095155	0.818904	0.957343
secA	Protein translocase subunit SecA	0.0951982	0.738471	0.949793
arcB	Aerobic respiration control sensor protein ArcB	0.0953388	0.708003	0.944576
yaiL	Uncharacterized protein YaiL	0.0956891	0.780268	0.957343
ddlB	D-alanine--D-alanine ligase B	0.0958283	0.600605	0.916669
hisF	Imidazole glycerol phosphate synthase subunit HisF	0.0969129	0.676345	0.934859
ybiC	Uncharacterized oxidoreductase YbiC	0.0974172	0.523117	0.905091
rpsI	30S ribosomal protein S9	0.0975389	0.486105	0.892431
glmS	Glutamine--fructose-6-phosphate aminotransferase [isomerizing]	0.0976772	0.60521	0.917832
hemN	Oxygen-independent coproporphyrinogen-III oxidase	0.0977649	0.658605	0.931415
ydfG	NADP-dependent 3-hydroxy acid dehydrogenase YdfG	0.0978166	0.568984	0.91504
gluQ	Glutamyl-Q tRNA(Asp) synthetase	0.0979577	0.748042	0.949793
rpsA	30S ribosomal protein S1	0.0982874	0.525602	0.905091
hisH	Imidazole glycerol phosphate synthase subunit HisH	0.098581	0.733407	0.948949
wecB	UDP-N-acetylglucosamine 2-epimerase	0.0996642	0.634561	0.925289
erfK	Probable L,D-transpeptidase ErfK/SrfK	0.0998352	0.796921	0.957343
dapD	2,3,4,5-tetrahydropyridine-2,6-dicarboxylate N-succinyltransferase	0.100113	0.553411	0.913823
rhlB	ATP-dependent RNA helicase RhlB	0.100425	0.578337	0.91522
fabA	3-hydroxydecanoyl-[acyl-carrier-protein] dehydratase	0.1008	0.5248	0.905091
rsmE	Ribosomal RNA small subunit methyltransferase E	0.100907	0.634383	0.925289
lptE	LPS-assembly lipoprotein LptE	0.101101	0.709707	0.944576
mutS	DNA mismatch repair protein MutS	0.101279	0.718108	0.946145
prc	Tail-specific protease	0.101548	0.55059	0.913823
fucA	L-fuculose phosphate aldolase	0.101668	0.687233	0.939302
asnB	Asparagine synthetase B [glutamine-hydrolyzing]	0.101788	0.612191	0.920831
ppiB	Peptidyl-prolyl cis-trans isomerase B	0.10217	0.520936	0.905091
rimP	Ribosome maturation factor RimP	0.102419	0.705647	0.944576
rpoE	ECF RNA polymerase sigma-E factor	0.10248	0.667692	0.933771
asnS	Asparagine--tRNA ligase	0.103127	0.538704	0.909263
iscX	Protein IscX	0.103897	0.6662	0.933771
psd	Phosphatidylserine decarboxylase proenzyme	0.104448	0.688914	0.939302
tas	Protein tas	0.104576	0.533245	0.907431
pyrB	Aspartate carbamoyltransferase catalytic chain	0.104583	0.697727	0.942807
tusA	Sulfurtransferase TusA	0.10534	0.568739	0.91504
cysE	Serine acetyltransferase	0.105527	0.518259	0.904925
rpsK	30S ribosomal protein S11	0.105869	0.466666	0.881566
mprA	Transcriptional repressor MprA	0.106422	0.607206	0.917832
murC	UDP-N-acetylmuramate--L-alanine ligase	0.107283	0.460461	0.879536
sixA	Phosphohistidine phosphatase SixA	0.108824	0.667601	0.933771
ygjR	Uncharacterized oxidoreductase YgjR	0.108878	0.544195	0.912597
rplJ	50S ribosomal protein L10	0.109302	0.581876	0.915507
ubiE	Ubiquinone/menaquinone biosynthesis C-methyltransferase UbiE	0.10946	0.461837	0.880462
yebY	Uncharacterized protein YebY	0.109632	0.554179	0.913823
yggS	UPF0001 protein YggS	0.110214	0.570108	0.91504
galS	HTH-type transcriptional regulator GalS	0.11156	0.582107	0.915507
yphC	Uncharacterized zinc-type alcohol dehydrogenase-like protein YphC	0.112775	0.571404	0.91504
ytfL	UPF0053 inner membrane protein YtfL	0.113532	0.855454	0.960017
nuoE	NADH-quinone oxidoreductase subunit E	0.113957	0.555352	0.913823
grxA	Glutaredoxin-1	0.113993	0.577073	0.91522
cutC	Copper homeostasis protein CutC	0.114238	0.44387	0.872886
rpsD	30S ribosomal protein S4	0.114835	0.732441	0.948949
yciT	Uncharacterized HTH-type transcriptional regulator YciT	0.114875	0.462792	0.88081
infC	Translation initiation factor IF-3	0.11591	0.59984	0.916669
prmC	Release factor glutamine methyltransferase	0.116395	0.656461	0.931415
murE	UDP-N-acetylmuramoyl-L-alanyl-D-glutamate--2,6-diaminopimelate ligase	0.116724	0.53427	0.907486
trpS	Tryptophan--tRNA ligase	0.116986	0.510576	0.900922
fhuA	Ferrichrome-iron receptor	0.117074	0.610057	0.919517
sdhC	Succinate dehydrogenase cytochrome b556 subunit	0.117272	0.839834	0.959094
rpsR	30S ribosomal protein S18	0.117983	0.455755	0.878799
mltA	Membrane-bound lytic murein transglycosylase A	0.118608	0.657453	0.931415
yedF	UPF0033 protein YedF	0.11885	0.5718	0.91504
yhjA	Probable cytochrome c peroxidase	0.119277	0.817287	0.957343
rfaQ	Lipopolysaccharide core heptosyltransferase RfaQ	0.119359	0.72313	0.946466
rseA	Anti-sigma-E factor RseA	0.120351	0.577747	0.91522
yeeN	Probable transcriptional regulatory protein YeeN	0.120503	0.593093	0.915743
yiiS	UPF0381 protein YiiS	0.12053	0.669811	0.933771
nudE	ADP compounds hydrolase NudE	0.120681	0.529395	0.906568
rsxC	Electron transport complex subunit RsxC	0.120982	0.376993	0.838358
codA	Cytosine deaminase	0.121378	0.416841	0.85713
gatA	Galactitol-specific phosphotransferase enzyme IIA component	0.121456	0.555952	0.913823
ybgF	Uncharacterized protein YbgF	0.121478	0.58922	0.915743
ompX	Outer membrane protein X	0.121782	0.553854	0.913823
astD	N-succinylglutamate 5-semialdehyde dehydrogenase	0.121822	0.458574	0.878799
yjgL	Uncharacterized protein YjgL	0.12243	0.68862	0.939302
mepA	Penicillin-insensitive murein endopeptidase	0.12246	0.653687	0.931415
ydiY	Uncharacterized protein YdiY	0.122921	0.503661	0.898339
tsaC	Threonylcarbamoyl-AMP synthase	0.122978	0.60111	0.916669
yejG	Uncharacterized protein YejG	0.123545	0.788432	0.957343
proS	Proline--tRNA ligase	0.12388	0.37664	0.838358
rnd	Ribonuclease D	0.124036	0.4856	0.892221
glpC	Anaerobic glycerol-3-phosphate dehydrogenase subunit C	0.124037	0.392927	0.844748
yceD	Uncharacterized protein YceD	0.124564	0.489796	0.894507
tgt	Queuine tRNA-ribosyltransferase	0.124941	0.547532	0.913823
yihW	Uncharacterized HTH-type transcriptional regulator YihW	0.125626	0.431772	0.867032
creB	Transcriptional regulatory protein CreB	0.12649	0.592428	0.915743
uvrY	Response regulator UvrY	0.127572	0.413278	0.85713
hdhA	7-alpha-hydroxysteroid dehydrogenase	0.128489	0.487536	0.893169
glgX	Glycogen debranching enzyme	0.128801	0.508148	0.900498
thrB	Homoserine kinase	0.129529	0.570102	0.91504
tolA	Protein TolA	0.129724	0.538535	0.909263
prr	Gamma-aminobutyraldehyde dehydrogenase	0.130155	0.67574	0.934859
gsk	Inosine-guanosine kinase	0.130532	0.537379	0.909263
hscA	Chaperone protein HscA	0.13096	0.42742	0.862398
yheO	Uncharacterized protein YheO	0.131646	0.586334	0.915507
lpxC	UDP-3-O-[3-hydroxymyristoyl] N-acetylglucosamine deacetylase	0.131804	0.527834	0.905657
serC	Phosphoserine aminotransferase	0.133916	0.498096	0.896334
trmJ	tRNA (cytidine/uridine-2'-O-)-methyltransferase TrmJ	0.134948	0.397507	0.846976
dxr	1-deoxy-D-xylulose 5-phosphate reductoisomerase	0.13549	0.50602	0.899904
purF	Amidophosphoribosyltransferase	0.135687	0.549807	0.913823
xseA	Exodeoxyribonuclease 7 large subunit	0.13622	0.746087	0.949793
glpA	Anaerobic glycerol-3-phosphate dehydrogenase subunit A	0.136628	0.553468	0.913823
rplW	50S ribosomal protein L23	0.136632	0.370113	0.834855
gshA	Glutamate--cysteine ligase	0.136965	0.451415	0.876882
fucI	L-fucose isomerase	0.137392	0.46244	0.88081
ispG	4-hydroxy-3-methylbut-2-en-1-yl diphosphate synthase (flavodoxin)	0.137581	0.314074	0.804396
fbp	Fructose-1,6-bisphosphatase class 1	0.137952	0.351782	0.82185
ydhF	Oxidoreductase YdhF	0.140224	0.311238	0.801155
rplF	50S ribosomal protein L6	0.140283	0.334071	0.818084
aspS	Aspartate--tRNA ligase	0.140954	0.607579	0.917832
rluA	Ribosomal large subunit pseudouridine synthase A	0.140959	0.791372	0.957343
deaD	ATP-dependent RNA helicase DeaD	0.141768	0.738354	0.949793
ychF	Ribosome-binding ATPase YchF	0.141837	0.46166	0.880462
ompT	Protease 7	0.142322	0.544582	0.912597
fis	DNA-binding protein Fis	0.142475	0.475127	0.885809
era	GTPase Era	0.142608	0.459178	0.878799
phoE	Outer membrane pore protein E	0.142771	0.960073	0.99169
hisS	Histidine--tRNA ligase	0.143123	0.364324	0.833055
yeiP	Elongation factor P-like protein	0.143225	0.484865	0.892221
creA	Protein CreA	0.143367	0.385115	0.84422
alaC	Glutamate-pyruvate aminotransferase AlaC	0.143387	0.552278	0.913823
yhjH	Cyclic di-GMP phosphodiesterase YhjH	0.144026	0.742605	0.949793
gpmB	Probable phosphoglycerate mutase GpmB	0.145065	0.412448	0.85713
dctA	Aerobic C4-dicarboxylate transport protein	0.145807	0.820794	0.957343
yfcF	Glutathione S-transferase YfcF	0.145816	0.434481	0.867032
sdaC	Serine transporter	0.146115	0.819934	0.957343
proQ	RNA chaperone ProQ	0.146158	0.410159	0.85713
mdaB	Modulator of drug activity B	0.14633	0.560342	0.91504
yceF	Maf-like protein YceF	0.146466	0.457116	0.878799
ttcA	tRNA 2-thiocytidine biosynthesis protein TtcA	0.146731	0.487681	0.893169
ribB	3,4-dihydroxy-2-butanone 4-phosphate synthase	0.147148	0.446913	0.872886
lpdA	Dihydrolipoyl dehydrogenase	0.147684	0.387082	0.844425
rplN	50S ribosomal protein L14	0.147688	0.33593	0.818084
speD	S-adenosylmethionine decarboxylase proenzyme	0.148482	0.41722	0.85713
yciA	Acyl-CoA thioester hydrolase YciA	0.148519	0.446208	0.872886
efeB	Deferrochelatase/peroxidase EfeB	0.149038	0.696638	0.942807
spoT	Bifunctional (p)ppGpp synthase/hydrolase SpoT	0.149899	0.877779	0.970439
yiaO	2,3-diketo-L-gulonate-binding periplasmic protein YiaO	0.150246	0.711455	0.944576
frmA	S-(hydroxymethyl)glutathione dehydrogenase	0.15028	0.469695	0.884359
pal	Peptidoglycan-associated lipoprotein	0.150311	0.522066	0.905091
rof	Protein rof	0.150762	0.556047	0.913823
tyrB	Aromatic-amino-acid aminotransferase	0.151564	0.354044	0.8219
hypB	Hydrogenase isoenzymes nickel incorporation protein HypB	0.152991	0.4661	0.881566
yggT	Uncharacterized protein YggT	0.153117	0.807558	0.957343
queE	7-carboxy-7-deazaguanine synthase	0.153666	0.524182	0.905091
coaD	Phosphopantetheine adenylyltransferase	0.154269	0.40254	0.848806
map	Methionine aminopeptidase	0.154339	0.423798	0.85965
ybhC	Putative acyl-CoA thioester hydrolase YbhC	0.154937	0.541213	0.911793
fadB	Fatty acid oxidation complex subunit alpha	0.15499	0.620987	0.920831
mraZ	Transcriptional regulator MraZ	0.155256	0.575567	0.91522
tsx	Nucleoside-specific channel-forming protein tsx	0.1553	0.539896	0.910601
lysS	Lysine--tRNA ligase	0.156172	0.62265	0.920831
tesB	Acyl-CoA thioesterase 2	0.156188	0.472446	0.885157
nusB	N utilization substance protein B	0.156245	0.478228	0.885809
rplE	50S ribosomal protein L5	0.156663	0.380602	0.841777
gltA	Citrate synthase	0.157072	0.527837	0.905657
mutL	DNA mismatch repair protein MutL	0.157128	0.839057	0.959094
usg	USG-1 protein	0.157187	0.640047	0.925289
ftsA	Cell division protein FtsA	0.157211	0.372157	0.837537
kdsB	3-deoxy-manno-octulosonate cytidylyltransferase	0.158289	0.464037	0.880976
leuS	Leucine--tRNA ligase	0.158777	0.5269	0.905411
ileS	Isoleucine--tRNA ligase	0.159505	0.368464	0.834855
proB	Glutamate 5-kinase	0.159569	0.438286	0.867742
rfbD	dTDP-4-dehydrorhamnose reductase	0.159781	0.393906	0.844825
ybgK	Uncharacterized protein YbgK	0.160055	0.426769	0.861847
yfeH	Uncharacterized protein YfeH	0.160276	0.863504	0.962636
ribC	Riboflavin synthase	0.160394	0.342944	0.82185
emtA	Endo-type membrane-bound lytic murein transglycosylase A	0.160733	0.42098	0.859546
yffB	Protein YffB	0.160954	0.292284	0.781021
rpoB	DNA-directed RNA polymerase subunit beta	0.162794	0.643829	0.926476
dnaX	DNA polymerase III subunit tau	0.162899	0.531337	0.90668
radA	DNA repair protein RadA	0.16375	0.815957	0.957343
yagG	Uncharacterized symporter YagG	0.163818	0.848511	0.960017
tdk	Thymidine kinase	0.164205	0.533146	0.907431
lysC	Lysine-sensitive aspartokinase 3	0.164319	0.383532	0.843121
sseB	Protein SseB	0.165201	0.524206	0.905091
mglC	Galactoside transport system permease protein MglC	0.165459	0.801769	0.957343
hisB	Histidine biosynthesis bifunctional protein HisB	0.165601	0.253631	0.759561
fucO	Lactaldehyde reductase	0.166133	0.353662	0.82185
fruB	Multiphosphoryl transfer protein	0.166531	0.709378	0.944576
ubiD	3-octaprenyl-4-hydroxybenzoate carboxy-lyase	0.166551	0.70536	0.944576
lrhA	Probable HTH-type transcriptional regulator LrhA	0.166763	0.329182	0.815627
minC	Septum site-determining protein MinC	0.167031	0.53427	0.907486
miaB	tRNA-2-methylthio-N(6)-dimethylallyladenosine synthase	0.167039	0.24662	0.753092
mdh	Malate dehydrogenase	0.167187	0.436168	0.867742
yqiA	Esterase YqiA	0.167315	0.773942	0.957035
ligA	DNA ligase	0.168168	0.329158	0.815627
tyrS	Tyrosine--tRNA ligase	0.168192	0.403174	0.848806
yjhG	Uncharacterized protein YjhG	0.168528	0.477076	0.885809
cydA	Cytochrome bd-I ubiquinol oxidase subunit 1	0.169068	0.827015	0.957343
maa	Maltose O-acetyltransferase	0.169567	0.422566	0.859546
nuoF	NADH-quinone oxidoreductase subunit F	0.169664	0.497624	0.896334
ygeR	Uncharacterized lipoprotein YgeR	0.170223	0.413196	0.85713
artP	Arginine transport ATP-binding protein ArtP	0.170249	0.330138	0.815994
glk	Glucokinase	0.170604	0.318821	0.808389
rimO	Ribosomal protein S12 methylthiotransferase RimO	0.170611	0.336408	0.818084
fucR	L-fucose operon activator	0.170737	0.504282	0.898339
rep	ATP-dependent DNA helicase Rep	0.171045	0.833893	0.958408
uvrB	UvrABC system protein B	0.17111	0.614334	0.920831
pqqL	Probable zinc protease PqqL	0.1719	0.685006	0.939302
zipA	Cell division protein ZipA	0.172527	0.299983	0.786595
yehT	Transcriptional regulatory protein YehT	0.172661	0.262214	0.760676
rplK	50S ribosomal protein L11	0.172772	0.221806	0.722055
fnr	Fumarate and nitrate reduction regulatory protein	0.173519	0.335027	0.818084
ybgC	Acyl-CoA thioester hydrolase YbgC	0.173842	0.855738	0.960017
yedD	Uncharacterized lipoprotein YedD	0.174806	0.415483	0.85713
fiu	Catecholate siderophore receptor Fiu	0.175378	0.783065	0.957343
skp	Chaperone protein Skp	0.176557	0.413511	0.85713
rnhA	Ribonuclease HI	0.176788	0.612635	0.920831
suhB	Inositol-1-monophosphatase	0.176807	0.30934	0.797755
rlmD	23S rRNA (uracil(1939)-C(5))-methyltransferase RlmD	0.177091	0.506738	0.899904
zntA	Lead, cadmium, zinc and mercury-transporting ATPase	0.177467	0.811504	0.957343
dnaN	DNA polymerase III subunit beta	0.177892	0.295988	0.782218
mscM	Miniconductance mechanosensitive channel MscM	0.178007	0.812309	0.957343
tamB	Translocation and assembly module TamB	0.178522	0.332135	0.816738
cyoA	Cytochrome bo(3) ubiquinol oxidase subunit 2	0.178585	0.723743	0.946466
holE	DNA polymerase III subunit theta	0.179151	0.563034	0.91504
rsxG	Electron transport complex subunit RsxG	0.180007	0.353245	0.82185
macA	Macrolide export protein MacA	0.180282	0.787042	0.957343
hflK	Modulator of FtsH protease HflK	0.180867	0.232842	0.743932
yrfF	Putative membrane protein IgaA homolog	0.18108	0.785957	0.957343
ade	Adenine deaminase	0.181208	0.281778	0.769858
uidR	HTH-type transcriptional regulator UidR	0.181735	0.492535	0.895048
corC	Magnesium and cobalt efflux protein CorC	0.182853	0.290863	0.778137
rbsD	D-ribose pyranase	0.183076	0.396771	0.846976
sbcB	Exodeoxyribonuclease I	0.18385	0.274772	0.769858
trmA	tRNA/tmRNA (uracil-C(5))-methyltransferase	0.183871	0.313077	0.802744
nlpI	Lipoprotein NlpI	0.184038	0.287961	0.774724
ynbE	Uncharacterized protein YnbE	0.184183	0.356264	0.82486
pth	Peptidyl-tRNA hydrolase	0.18455	0.350864	0.82185
alaS	Alanine--tRNA ligase	0.184626	0.276758	0.769858
ftsP	Cell division protein FtsP	0.186148	0.386016	0.844425
putA	Bifunctional protein PutA	0.187511	0.699027	0.942807
eutB	Ethanolamine ammonia-lyase heavy chain	0.189031	0.322531	0.81028
pnp	Polyribonucleotide nucleotidyltransferase	0.189772	0.623437	0.920831
yagI	Uncharacterized HTH-type transcriptional regulator YagI	0.189819	0.509835	0.900498
lacI	Lactose operon repressor	0.189838	0.215143	0.709165
glyQ	Glycine--tRNA ligase alpha subunit	0.190308	0.18575	0.66835
miaA	tRNA dimethylallyltransferase	0.192311	0.336626	0.818084
truD	tRNA pseudouridine synthase D	0.193151	0.327488	0.814971
ansA	L-asparaginase 1	0.193267	0.372088	0.837537
cobT	Nicotinate-nucleotide--dimethylbenzimidazole phosphoribosyltransferase	0.193295	0.187597	0.668541
mazF	Endoribonuclease MazF	0.19604	0.306769	0.795507
rpsG	30S ribosomal protein S7	0.196656	0.241178	0.751647
rlmE	Ribosomal RNA large subunit methyltransferase E	0.19709	0.399992	0.847259
btuF	Vitamin B12-binding protein	0.197438	0.677179	0.934859
pheT	Phenylalanine--tRNA ligase beta subunit	0.197822	0.484103	0.892221
uxaB	Altronate oxidoreductase	0.198573	0.218757	0.716216
pabB	Aminodeoxychorismate synthase component 1	0.198791	0.743638	0.949793
ygiF	Inorganic triphosphatase	0.199067	0.569007	0.91504
pyrG	CTP synthase	0.199638	0.243009	0.753092
otsB	Trehalose-6-phosphate phosphatase	0.203183	0.709043	0.944576
nanK	N-acetylmannosamine kinase	0.203341	0.350621	0.82185
nuoC	NADH-quinone oxidoreductase subunit C/D	0.203478	0.506562	0.899904
yrdD	Uncharacterized protein YrdD	0.204366	0.448807	0.875365
hisA	1-(5-phosphoribosyl)-5-[(5-phosphoribosylamino)methylideneamino] imidazole-4-carboxamide isomerase	0.204602	0.383875	0.843121
yjgM	Uncharacterized N-acetyltransferase YjgM	0.204755	0.344939	0.82185
der	GTPase Der	0.205127	0.725331	0.946466
sufS	Cysteine desulfurase	0.205425	0.441064	0.870681
pdxY	Pyridoxamine kinase	0.206862	0.206244	0.692249
lpxD	UDP-3-O-(3-hydroxymyristoyl)glucosamine N-acyltransferase	0.206945	0.666136	0.933771
modF	Putative molybdenum transport ATP-binding protein ModF	0.207119	0.701365	0.944576
nanC	Probable N-acetylneuraminic acid outer membrane channel protein NanC	0.207183	0.344999	0.82185
yhbT	Uncharacterized protein YhbT	0.207422	0.277538	0.769858
treC	Trehalose-6-phosphate hydrolase	0.207455	0.176619	0.649602
mdoB	Phosphoglycerol transferase I	0.208036	0.339177	0.820787
nudC	NADH pyrophosphatase	0.208193	0.373215	0.837841
rne	Ribonuclease E	0.208273	0.248171	0.753092
ycfH	Uncharacterized metal-dependent hydrolase YcfH	0.208487	0.368231	0.834855
ykgG	Uncharacterized protein YkgG	0.208575	0.414151	0.85713
rplU	50S ribosomal protein L21	0.208691	0.192664	0.675403
srmB	ATP-dependent RNA helicase SrmB	0.210127	0.533101	0.907431
csiR	HTH-type transcriptional repressor CsiR	0.210452	0.870007	0.965464
iscS	Cysteine desulfurase IscS	0.210454	0.244762	0.753092
rpmJ	50S ribosomal protein L36	0.210532	0.353649	0.82185
allR	HTH-type transcriptional repressor AllR	0.210733	0.154105	0.617555
speA	Biosynthetic arginine decarboxylase	0.211613	0.544244	0.912597
sbp	Sulfate-binding protein	0.212828	0.483658	0.892221
ydfZ	Putative selenoprotein YdfZ	0.213327	0.425134	0.860369
ybaK	Cys-tRNA(Pro)/Cys-tRNA(Cys) deacylase YbaK	0.214875	0.283114	0.769858
leuC	3-isopropylmalate dehydratase large subunit	0.21503	0.247699	0.753092
hemG	Protoporphyrinogen IX dehydrogenase [menaquinone]	0.215121	0.331145	0.816738
ptsG	PTS system glucose-specific EIICB component	0.215206	0.806273	0.957343
gss	Bifunctional glutathionylspermidine synthetase/amidase	0.215946	0.340692	0.821838
hfq	RNA-binding protein Hfq	0.216189	0.352368	0.82185
lipA	Lipoyl synthase	0.2163	0.202569	0.687891
ydiJ	Uncharacterized protein YdiJ	0.216721	0.592908	0.915743
plsC	1-acyl-sn-glycerol-3-phosphate acyltransferase	0.216821	0.707955	0.944576
metG	Methionine--tRNA ligase	0.217201	0.17249	0.649602
srlB	Glucitol/sorbitol-specific phosphotransferase enzyme IIA component	0.217263	0.33429	0.818084
trmH	tRNA (guanosine(18)-2'-O)-methyltransferase	0.217976	0.200388	0.685584
fabH	3-oxoacyl-[acyl-carrier-protein] synthase 3	0.218481	0.208456	0.694449
gcvR	Glycine cleavage system transcriptional repressor	0.219181	0.439333	0.868015
ompF	Outer membrane protein F	0.21959	0.311404	0.801155
yjaG	Uncharacterized protein YjaG	0.219819	0.238207	0.74918
rnb	Exoribonuclease 2	0.219994	0.447153	0.872886
rnpA	Ribonuclease P protein component	0.220881	0.335686	0.818084
birA	Bifunctional ligase/repressor BirA	0.221928	0.348684	0.82185
lgt	Prolipoprotein diacylglyceryl transferase	0.222019	0.430597	0.867032
pta	Phosphate acetyltransferase	0.222327	0.637746	0.925289
smpB	SsrA-binding protein	0.22238	0.34603	0.82185
mreC	Cell shape-determining protein MreC	0.222403	0.264561	0.762282
glcD	Glycolate oxidase subunit GlcD	0.222638	0.494226	0.896334
ftsL	Cell division protein FtsL	0.222877	0.450666	0.876882
alsE	D-allulose-6-phosphate 3-epimerase	0.223087	0.682685	0.937922
dicA	HTH-type transcriptional regulator DicA	0.224188	0.420258	0.859546
surE	5'/3'-nucleotidase SurE	0.225225	0.508663	0.900498
dapE	Succinyl-diaminopimelate desuccinylase	0.227678	0.368833	0.834855
cyoB	Cytochrome bo(3) ubiquinol oxidase subunit 1	0.228172	0.728471	0.947361
plsX	Phosphate acyltransferase	0.228267	0.2331	0.743932
dusB	tRNA-dihydrouridine synthase B	0.228958	0.365531	0.834142
ldcA	Murein tetrapeptide carboxypeptidase	0.229193	0.160797	0.630477
cptB	Antitoxin CptB	0.229981	0.343776	0.82185
yqjH	NADPH-dependent ferric-chelate reductase	0.230246	0.777311	0.957271
metH	Methionine synthase	0.230636	0.466456	0.881566
sucA	2-oxoglutarate dehydrogenase E1 component	0.231411	0.44945	0.875872
rpoD	RNA polymerase sigma factor RpoD	0.231997	0.130472	0.57478
aroA	3-phosphoshikimate 1-carboxyvinyltransferase	0.232059	0.279312	0.769858
obgE	GTPase ObgE/CgtA	0.233425	0.255031	0.760676
znuC	Zinc import ATP-binding protein ZnuC	0.233723	0.20844	0.694449
rpsL	30S ribosomal protein S12	0.234084	0.316334	0.805986
ybaL	Inner membrane protein YbaL	0.234455	0.804452	0.957343
parC	DNA topoisomerase 4 subunit A	0.234607	0.654558	0.931415
ybhA	Pyridoxal phosphate phosphatase YbhA	0.235116	0.224434	0.725082
moeB	Molybdopterin-synthase adenylyltransferase	0.235372	0.39313	0.844748
malZ	Maltodextrin glucosidase	0.236174	0.673633	0.934112
yafJ	Putative glutamine amidotransferase YafJ	0.236242	0.38283	0.843121
pssA	CDP-diacylglycerol--serine O-phosphatidyltransferase	0.237031	0.734507	0.949025
cohE	Putative lambdoid prophage e14 repressor protein C2	0.237912	0.274562	0.769858
trpA	Tryptophan synthase alpha chain	0.238337	0.256655	0.760676
smp	Protein Smp	0.238542	0.655492	0.931415
yehU	Sensor histidine kinase YehU	0.23863	0.887874	0.974099
adhE	Aldehyde-alcohol dehydrogenase	0.239246	0.438434	0.867742
mipA	MltA-interacting protein	0.239613	0.274946	0.769858
alaA	Glutamate-pyruvate aminotransferase AlaA	0.241674	0.108475	0.534334
rffG	dTDP-glucose 4,6-dehydratase 2	0.242916	0.351716	0.82185
ybdD	Uncharacterized protein YbdD	0.243543	0.531611	0.90668
rlmI	Ribosomal RNA large subunit methyltransferase I	0.244194	0.136536	0.587877
raiA	Ribosome-associated inhibitor A	0.244292	0.268931	0.767569
truB	tRNA pseudouridine synthase B	0.244366	0.260035	0.760676
glnS	Glutamine--tRNA ligase	0.24444	0.130142	0.57478
lipB	Octanoyltransferase	0.244667	0.360215	0.827804
ybiV	Sugar phosphatase YbiV	0.244794	0.517669	0.904925
glmM	Phosphoglucosamine mutase	0.245024	0.516665	0.904925
kdsD	Arabinose 5-phosphate isomerase KdsD	0.245434	0.422617	0.859546
rcsD	Phosphotransferase RcsD	0.246121	0.302234	0.789127
sohB	Probable protease SohB	0.246617	0.282538	0.769858
ycbZ	Putative Lon protease homolog	0.251533	0.352861	0.82185
lapA	Lipopolysaccharide assembly protein A	0.251564	0.367001	0.834855
frdC	Fumarate reductase subunit C	0.25191	0.71145	0.944576
tatD	3'-5' ssDNA/RNA exonuclease TatD	0.251967	0.579266	0.91522
narG	Respiratory nitrate reductase 1 alpha chain	0.252283	0.846979	0.960017
apt	Adenine phosphoribosyltransferase	0.252825	0.327324	0.814971
efeO	Iron uptake system component EfeO	0.252846	0.392941	0.844748
mraY	Phospho-N-acetylmuramoyl-pentapeptide-transferase	0.252913	0.766526	0.955332
wzzE	ECA polysaccharide chain length modulation protein	0.253421	0.150606	0.614817
rarA	Replication-associated recombination protein A	0.253524	0.247446	0.753092
typA	GTP-binding protein TypA/BipA	0.253789	0.339605	0.820952
dhaM	PTS-dependent dihydroxyacetone kinase, phosphotransferase subunit DhaM	0.253908	0.257061	0.760676
kdpA	Potassium-transporting ATPase potassium-binding subunit	0.253914	0.591023	0.915743
hsdM	Type I restriction enzyme EcoKI M protein	0.254178	0.129297	0.572923
nrdA	Ribonucleoside-diphosphate reductase 1 subunit alpha	0.255275	0.640032	0.925289
rluF	Ribosomal large subunit pseudouridine synthase F	0.257826	0.552117	0.913823
cstA	Carbon starvation protein A	0.258787	0.713237	0.945183
treB	PTS system trehalose-specific EIIBC component	0.259198	0.724879	0.946466
murF	UDP-N-acetylmuramoyl-tripeptide--D-alanyl-D-alanine ligase	0.259465	0.148634	0.610043
nanE	Putative N-acetylmannosamine-6-phosphate 2-epimerase	0.260973	0.236784	0.748394
yejA	Uncharacterized protein YejA	0.261324	0.156874	0.620427
epd	D-erythrose-4-phosphate dehydrogenase	0.261339	0.84285	0.960017
ygaP	Inner membrane protein YgaP	0.261568	0.508763	0.900498
glnD	Bifunctional uridylyltransferase/uridylyl-removing enzyme	0.262542	0.544679	0.912597
poxB	Pyruvate dehydrogenase [ubiquinone]	0.263144	0.816057	0.957343
potA	Spermidine/putrescine import ATP-binding protein PotA	0.263435	0.235629	0.746192
infB	Translation initiation factor IF-2	0.265232	0.375556	0.838358
corA	Magnesium transport protein CorA	0.265275	0.629331	0.925289
folK	2-amino-4-hydroxy-6-hydroxymethyldihydropteridine pyrophosphokinase	0.265375	0.259772	0.760676
thrS	Threonine--tRNA ligase	0.266178	0.509209	0.900498
tcdA	tRNA threonylcarbamoyladenosine dehydratase	0.266758	0.719881	0.946466
xerC	Tyrosine recombinase XerC	0.267588	0.239869	0.750529
argS	Arginine--tRNA ligase	0.267696	0.111983	0.536742
speG	Spermidine N(1)-acetyltransferase	0.267737	0.108656	0.534334
ftsE	Cell division ATP-binding protein FtsE	0.267883	0.176498	0.649602
recR	Recombination protein RecR	0.268834	0.312498	0.802161
waaU	Lipopolysaccharide 1,2-N-acetylglucosaminetransferase	0.268952	0.726953	0.946466
yebO	Uncharacterized protein YebO	0.269095	0.281724	0.769858
mazG	Nucleoside triphosphate pyrophosphohydrolase	0.270145	0.45627	0.878799
aceK	Isocitrate dehydrogenase kinase/phosphatase	0.270494	0.662682	0.932905
envC	Murein hydrolase activator EnvC	0.270937	0.338831	0.820787
msbA	Lipid A export ATP-binding/permease protein MsbA	0.271445	0.565273	0.91504
yraR	Uncharacterized protein YraR	0.272902	0.43234	0.867032
nuoB	NADH-quinone oxidoreductase subunit B	0.272955	0.0929037	0.504777
yhiN	Uncharacterized protein YhiN	0.273475	0.530354	0.906568
deoR	Deoxyribose operon repressor	0.274201	0.295774	0.782218
pabC	Aminodeoxychorismate lyase	0.27496	0.0824859	0.476539
atpE	ATP synthase subunit c	0.275152	0.498613	0.896334
nanA	N-acetylneuraminate lyase	0.277831	0.118086	0.553006
hemH	Ferrochelatase	0.278207	0.394623	0.845567
panD	Aspartate 1-decarboxylase	0.278423	0.223064	0.724085
rplP	50S ribosomal protein L16	0.278846	0.186857	0.66835
rpmB	50S ribosomal protein L28	0.279372	0.128626	0.572174
yahA	Cyclic di-GMP phosphodiesterase YahA	0.280017	0.197058	0.680312
yeaJ	Putative diguanylate cyclase YeaJ	0.28041	0.664549	0.933771
lpxK	Tetraacyldisaccharide 4'-kinase	0.282058	0.757575	0.949793
xdhB	Xanthine dehydrogenase FAD-binding subunit	0.284263	0.216945	0.712328
lepB	Signal peptidase I	0.286099	0.446379	0.872886
dxs	1-deoxy-D-xylulose-5-phosphate synthase	0.287373	0.321369	0.809429
mngR	Mannosyl-D-glycerate transport/metabolism system repressor MngR	0.291829	0.11467	0.544029
sdhA	Succinate dehydrogenase flavoprotein subunit	0.291996	0.185069	0.668241
ftsH	ATP-dependent zinc metalloprotease FtsH	0.293295	0.0690851	0.444925
lpxM	Lipid A biosynthesis myristoyltransferase	0.296047	0.246841	0.753092
paaE	1,2-phenylacetyl-CoA epoxidase, subunit E	0.296591	0.823846	0.957343
tusD	Sulfurtransferase TusD	0.300173	0.659365	0.931415
hflX	GTPase HflX	0.300177	0.206279	0.692249
sppA	Protease 4	0.300917	0.598521	0.916669
zapE	Cell division protein ZapE	0.301561	0.557335	0.914335
lldD	L-lactate dehydrogenase	0.302092	0.0611626	0.421671
rpsE	30S ribosomal protein S5	0.303073	0.102634	0.524654
pqiB	Paraquat-inducible protein B	0.303509	0.192813	0.675403
uvrA	UvrABC system protein A	0.304084	0.435497	0.867665
pheA	P-protein	0.304691	0.321628	0.809429
secY	Protein translocase subunit SecY	0.306035	0.662177	0.932905
rpoC	DNA-directed RNA polymerase subunit beta'	0.306061	0.634077	0.925289
rng	Ribonuclease G	0.306576	0.323566	0.81028
gnsA	Protein GnsA	0.30697	0.151098	0.615037
folP	Dihydropteroate synthase	0.308173	0.105114	0.53029
trpB	Tryptophan synthase beta chain	0.310033	0.152856	0.615138
clpA	ATP-dependent Clp protease ATP-binding subunit ClpA	0.311803	0.387728	0.844425
maeB	NADP-dependent malic enzyme	0.312168	0.591721	0.915743
ydjF	Uncharacterized HTH-type transcriptional regulator YdjF	0.312709	0.218483	0.716216
prfC	Peptide chain release factor 3	0.312859	0.0983782	0.518474
rlmC	23S rRNA (uracil(747)-C(5))-methyltransferase RlmC	0.313733	0.737301	0.949793
kdpB	Potassium-transporting ATPase ATP-binding subunit	0.313801	0.473826	0.885809
gntK	Thermoresistant gluconokinase	0.314807	0.28359	0.769858
rplB	50S ribosomal protein L2	0.316389	0.524482	0.905091
yegV	Uncharacterized sugar kinase YegV	0.316469	0.51829	0.904925
sbcC	Nuclease SbcCD subunit C	0.317746	0.514028	0.904403
yfaZ	Uncharacterized protein YfaZ	0.318054	0.206052	0.692249
manC	Mannose-1-phosphate guanylyltransferase	0.320719	0.2621	0.760676
rpmI	50S ribosomal protein L35	0.320997	0.0794239	0.476539
melR	Melibiose operon regulatory protein	0.321001	0.802829	0.957343
recA	Protein RecA	0.321396	0.378956	0.840405
nanM	N-acetylneuraminate epimerase	0.323981	0.165066	0.636285
sbmA	Peptide antibiotic transporter SbmA	0.32642	0.521102	0.905091
uup	ABC transporter ATP-binding protein uup	0.32765	0.444661	0.872886
exbD	Biopolymer transport protein ExbD	0.328731	0.205004	0.692249
fadR	Fatty acid metabolism regulator protein	0.329139	0.115292	0.545844
yciU	UPF0263 protein YciU	0.329616	0.260186	0.760676
murG	UDP-N-acetylglucosamine--N-acetylmuramyl-(pentapeptide) pyrophosphoryl-undecaprenol N-acetylglucosamine transferase	0.330741	0.242749	0.753092
lepA	Elongation factor 4	0.331787	0.454589	0.878799
yfeC	Uncharacterized protein YfeC	0.33189	0.347057	0.82185
yeiR	Zinc-binding GTPase YeiR	0.332009	0.37489	0.838358
rluB	Ribosomal large subunit pseudouridine synthase B	0.332796	0.550516	0.913823
ndh	NADH dehydrogenase	0.333883	0.567614	0.91504
acrA	Multidrug efflux pump subunit AcrA	0.335938	0.0868498	0.49131
tsaD	tRNA N6-adenosine threonylcarbamoyltransferase	0.336176	0.074941	0.460958
hybA	Hydrogenase-2 operon protein HybA	0.336599	0.0551872	0.392201
aroH	Phospho-2-dehydro-3-deoxyheptonate aldolase, Trp-sensitive	0.336816	0.0881353	0.491492
yedE	UPF0394 inner membrane protein YedE	0.33762	0.70845	0.944576
ilvA	L-threonine dehydratase biosynthetic IlvA	0.337674	0.640241	0.925289
yfaY	NMN amidohydrolase-like protein YfaY	0.3387	0.673508	0.934112
galR	HTH-type transcriptional regulator GalR	0.339133	0.0645464	0.428677
bioA	Adenosylmethionine-8-amino-7-oxononanoate aminotransferase	0.339187	0.0803238	0.476539
fepB	Ferrienterobactin-binding periplasmic protein	0.34207	0.287454	0.774724
clsC	Cardiolipin synthase C	0.342347	0.61745	0.920831
cycA	D-serine/D-alanine/glycine transporter	0.342497	0.60696	0.917832
dadX	Alanine racemase, catabolic	0.342602	0.0615948	0.422981
rpsC	30S ribosomal protein S3	0.343122	0.559689	0.91504
ubiX	Flavin prenyltransferase UbiX	0.343468	0.526317	0.905091
prpD	2-methylcitrate dehydratase	0.344094	0.602791	0.916784
ynjB	Protein YnjB	0.347195	0.0429752	0.338103
mrcA	Penicillin-binding protein 1A	0.347879	0.622747	0.920831
trkA	Trk system potassium uptake protein TrkA	0.348192	0.787535	0.957343
valS	Valine--tRNA ligase	0.349564	0.0656499	0.429264
cedA	Cell division activator CedA	0.350927	0.290812	0.778137
ygbM	Putative hydroxypyruvate isomerase YgbM	0.35144	0.109115	0.534334
diaA	DnaA initiator-associating protein DiaA	0.351819	0.318463	0.808378
aroE	Shikimate dehydrogenase (NADP(+))	0.351857	0.207515	0.694354
yadG	Uncharacterized ABC transporter ATP-binding protein YadG	0.353046	0.622954	0.920831
rfaG	Lipopolysaccharide core biosynthesis protein RfaG	0.353385	0.348025	0.82185
yedW	Probable transcriptional regulatory protein YedW	0.355411	0.41269	0.85713
fruK	1-phosphofructokinase	0.356197	0.326398	0.81415
glcC	Glc operon transcriptional activator	0.356328	0.270519	0.768501
yedY	Sulfoxide reductase catalytic subunit YedY	0.35816	0.249664	0.754866
stpA	DNA-binding protein StpA	0.35884	0.122219	0.560317
ygaC	Uncharacterized protein YgaC	0.358902	0.485399	0.892221
yhgF	Protein YhgF	0.363138	0.467492	0.881667
cspA	Cold shock protein CspA	0.363292	0.164669	0.636285
glpT	Glycerol-3-phosphate transporter	0.363588	0.594465	0.915743
ribF	Riboflavin biosynthesis protein RibF	0.364538	0.599787	0.916669
rplT	50S ribosomal protein L20	0.365017	0.608343	0.918148
ppc	Phosphoenolpyruvate carboxylase	0.366356	0.497379	0.896334
plsB	Glycerol-3-phosphate acyltransferase	0.366724	0.550276	0.913823
fdoI	Formate dehydrogenase, cytochrome b556(fdo) subunit	0.370073	0.641646	0.926145
gapA	Glyceraldehyde-3-phosphate dehydrogenase A	0.370255	0.0340504	0.296702
hflD	High frequency lysogenization protein HflD	0.370487	0.123767	0.562621
hscB	Co-chaperone protein HscB	0.371688	0.150341	0.614817
adeP	Adenine permease AdeP	0.371806	0.758781	0.950099
gyrA	DNA gyrase subunit A	0.372834	0.579934	0.91522
fruA	PTS system fructose-specific EIIBC component	0.37403	0.63542	0.925289
rfbC	dTDP-4-dehydrorhamnose 3,5-epimerase	0.374056	0.107641	0.532837
tdcF	Putative reactive intermediate deaminase TdcF	0.374672	0.202884	0.687937
yfeD	Uncharacterized protein YfeD	0.374745	0.0322008	0.289212
sbcD	Nuclease SbcCD subunit D	0.375014	0.525509	0.905091
yeaD	Putative glucose-6-phosphate 1-epimerase	0.37653	0.0842673	0.483161
dnaE	DNA polymerase III subunit alpha	0.377243	0.660365	0.931415
yjiY	Inner membrane protein YjiY	0.377344	0.577164	0.91522
pntB	NAD(P) transhydrogenase subunit beta	0.378255	0.637219	0.925289
cmoB	tRNA (mo5U34)-methyltransferase	0.379302	0.0576604	0.403623
ydhQ	Uncharacterized protein YdhQ	0.384363	0.0325381	0.289698
ftsI	Peptidoglycan synthase FtsI	0.386529	0.714352	0.945564
ispU	Ditrans,polycis-undecaprenyl-diphosphate synthase ((2E,6E)-farnesyl-diphosphate specific)	0.387077	0.112664	0.536742
dppC	Dipeptide transport system permease protein DppC	0.389963	0.389925	0.844748
yciC	UPF0259 membrane protein YciC	0.390193	0.698373	0.942807
apaH	Bis(5'-nucleosyl)-tetraphosphatase [symmetrical]	0.391053	0.10277	0.524654
ygaV	Probable HTH-type transcriptional regulator YgaV	0.391297	0.147685	0.608453
rlmM	Ribosomal RNA large subunit methyltransferase M	0.391812	0.155379	0.618386
ydjG	Uncharacterized oxidoreductase YdjG	0.393725	0.66436	0.933771
dadA	D-amino acid dehydrogenase	0.39384	0.251012	0.756649
secF	Protein translocase subunit SecF	0.397956	0.548873	0.913823
oppB	Oligopeptide transport system permease protein OppB	0.398347	0.538611	0.909263
mukB	Chromosome partition protein MukB	0.399039	0.579757	0.91522
ygcE	Uncharacterized sugar kinase YgcE	0.40012	0.0438512	0.339215
livK	Leucine-specific-binding protein	0.401779	0.399985	0.847259
yncD	Probable TonB-dependent receptor YncD	0.402538	0.152249	0.61508
nagC	N-acetylglucosamine repressor	0.405682	0.432609	0.867032
purU	Formyltetrahydrofolate deformylase	0.406556	0.352594	0.82185
pflB	Formate acetyltransferase 1	0.408378	0.323755	0.81028
tmk	Thymidylate kinase	0.408818	0.125637	0.566732
pntA	NAD(P) transhydrogenase subunit alpha	0.410247	0.498057	0.896334
mlaE	Probable phospholipid ABC transporter permease protein MlaE	0.41076	0.669886	0.933771
pldB	Lysophospholipase L2	0.411395	0.69873	0.942807
mrcB	Penicillin-binding protein 1B	0.411734	0.570897	0.91504
uxaA	Altronate dehydratase	0.413211	0.282951	0.769858
yefM	Antitoxin YefM	0.415034	0.26133	0.760676
lolC	Lipoprotein-releasing system transmembrane protein LolC	0.41521	0.585917	0.915507
putP	Sodium/proline symporter	0.416012	0.515968	0.904925
ycgZ	Probable two-component-system connector protein YcgZ	0.416627	0.57782	0.91522
dlgD	2,3-diketo-L-gulonate reductase	0.416847	0.345021	0.82185
rffH	Glucose-1-phosphate thymidylyltransferase 2	0.417514	0.101227	0.523225
ubiH	2-octaprenyl-6-methoxyphenol hydroxylase	0.417616	0.343342	0.82185
cydB	Cytochrome bd-I ubiquinol oxidase subunit 2	0.419642	0.574535	0.91522
ybhG	UPF0194 membrane protein YbhG	0.419996	0.133707	0.580076
tufA	Elongation factor Tu 1	0.420001	0.397431	0.846976
ynfG	Probable anaerobic dimethyl sulfoxide reductase chain YnfG	0.420801	0.293637	0.782218
ydcP	Uncharacterized protease YdcP	0.425045	0.586534	0.915507
lysU	Lysine--tRNA ligase, heat inducible	0.425594	0.300257	0.786595
aroM	Protein AroM	0.426938	0.721051	0.946466
kup	Low affinity potassium transport system protein kup	0.42744	0.729273	0.947723
aes	Acetyl esterase	0.430829	0.0907315	0.496521
mlaF	Probable phospholipid import ATP-binding protein MlaF	0.431399	0.0496757	0.368052
rlmN	Dual-specificity RNA methyltransferase RlmN	0.43173	0.0199602	0.21639
atoC	Acetoacetate metabolism regulatory protein AtoC	0.432356	0.569662	0.91504
yibA	Protein YibA	0.43303	0.0834093	0.479446
tolQ	Protein TolQ	0.433417	0.255514	0.760676
yqaB	Fructose-1-phosphate phosphatase YqaB	0.434892	0.0428131	0.33806
nuoA	NADH-quinone oxidoreductase subunit A	0.435533	0.458212	0.878799
yehS	Uncharacterized protein YehS	0.435778	0.180528	0.65809
rfaY	Lipopolysaccharide core heptose(II) kinase RfaY	0.435954	0.741773	0.949793
yhdE	Maf-like protein YhdE	0.436835	0.208864	0.694792
oppF	Oligopeptide transport ATP-binding protein OppF	0.437651	0.334545	0.818084
rplS	50S ribosomal protein L19	0.438996	0.341617	0.82185
ycgN	UPF0260 protein YcgN	0.439406	0.112553	0.536742
rplO	50S ribosomal protein L15	0.442309	0.458504	0.878799
yceG	UPF0755 protein YceG	0.442404	0.0754021	0.461307
rfaP	Lipopolysaccharide core heptose(I) kinase RfaP	0.442706	0.795848	0.957343
mscK	Mechanosensitive channel MscK	0.443285	0.572272	0.915154
wecF	TDP-N-acetylfucosamine:lipid II N-acetylfucosaminyltransferase	0.44565	0.646253	0.928099
actP	Cation/acetate symporter ActP	0.449099	0.332756	0.817383
shiA	Shikimate transporter	0.450119	0.537798	0.909263
yajR	Inner membrane transport protein YajR	0.450996	0.602319	0.916784
solA	N-methyl-L-tryptophan oxidase	0.451514	0.0904948	0.496416
ykgE	Uncharacterized protein YkgE	0.453631	0.0467517	0.349794
tag	DNA-3-methyladenine glycosylase 1	0.456966	0.0621166	0.422981
yhaV	Toxin YhaV	0.458434	0.475098	0.885809
mgtA	Magnesium-transporting ATPase, P-type 1	0.459028	0.453676	0.878799
cdh	CDP-diacylglycerol pyrophosphatase	0.459169	0.174436	0.649602
nfuA	Fe/S biogenesis protein NfuA	0.461741	0.0609355	0.4215
kdpD	Sensor protein KdpD	0.462977	0.174797	0.649602
pcm	Protein-L-isoaspartate O-methyltransferase	0.463858	0.282362	0.769858
yciH	Uncharacterized protein YciH	0.464233	0.0733505	0.454853
mglA	Galactose/methyl galactoside import ATP-binding protein MglA	0.464423	0.466501	0.881566
paaX	Transcriptional repressor PaaX	0.465545	0.323719	0.81028
mlc	Protein mlc	0.465794	0.0790168	0.475769
gatD	Galactitol-1-phosphate 5-dehydrogenase	0.466036	0.0718867	0.454378
yigI	Uncharacterized protein YigI	0.466996	0.172964	0.649602
qmcA	Protein QmcA	0.467565	0.571081	0.91504
rsmF	Ribosomal RNA small subunit methyltransferase F	0.468441	0.567072	0.91504
trmO	tRNA (adenine(37)-N6)-methyltransferase	0.47091	0.373273	0.837841
lptF	Lipopolysaccharide export system permease protein LptF	0.472257	0.489806	0.894507
bluR	HTH-type transcriptional repressor BluR	0.47328	0.684211	0.938931
malT	HTH-type transcriptional regulator MalT	0.474526	0.383287	0.843121
fadE	Acyl-coenzyme A dehydrogenase	0.476775	0.488721	0.894355
lptC	Lipopolysaccharide export system protein LptC	0.47716	0.336488	0.818084
yhfK	Uncharacterized protein YhfK	0.477364	0.689041	0.939302
uvrD	DNA helicase II	0.477651	0.62305	0.920831
rapA	RNA polymerase-associated protein RapA	0.482285	0.319583	0.808524
ybaV	Uncharacterized protein YbaV	0.482762	0.199589	0.685584
truC	tRNA pseudouridine synthase C	0.482792	0.281334	0.769858
mdlB	Multidrug resistance-like ATP-binding protein MdlB	0.486257	0.238296	0.74918
fadD	Long-chain-fatty-acid--CoA ligase	0.486869	0.32066	0.809429
yghJ	Putative lipoprotein AcfD homolog	0.48774	0.110119	0.536742
amn	AMP nucleosidase	0.489028	0.298942	0.785927
paaZ	Bifunctional protein PaaZ	0.490434	0.584631	0.915507
yeaC	Uncharacterized protein YeaC	0.491111	0.0609532	0.4215
yebT	Uncharacterized protein YebT	0.49355	0.699049	0.942807
yjjJ	Putative kinase YjjJ	0.494222	0.276303	0.769858
kgtP	Alpha-ketoglutarate permease	0.494911	0.480908	0.89005
tilS	tRNA(Ile)-lysidine synthase	0.499279	0.783694	0.957343
yigZ	IMPACT family member YigZ	0.504397	0.106089	0.531764
holC	DNA polymerase III subunit chi	0.507154	0.099311	0.522183
ydjN	L-cystine transporter YdjN	0.507508	0.519734	0.905091
amiB	N-acetylmuramoyl-L-alanine amidase AmiB	0.508775	0.0361816	0.303553
ppx	Exopolyphosphatase	0.50956	0.433823	0.867032
fadI	3-ketoacyl-CoA thiolase	0.510927	0.173457	0.649602
ybbN	Uncharacterized protein YbbN	0.51243	0.0466728	0.349794
yidC	Membrane protein insertase YidC	0.513189	0.343825	0.82185
yegQ	Uncharacterized protease YegQ	0.513989	0.161869	0.631427
dosC	Diguanylate cyclase DosC	0.514829	0.554712	0.913823
evgA	Positive transcription regulator EvgA	0.516034	0.0622179	0.422981
oppD	Oligopeptide transport ATP-binding protein OppD	0.516826	0.0556849	0.392201
aas	Bifunctional protein Aas	0.517307	0.774909	0.957035
dsdX	DsdX permease	0.520028	0.161113	0.630591
pstB	Phosphate import ATP-binding protein PstB	0.521889	0.099848	0.522599
lpxH	UDP-2,3-diacylglucosamine hydrolase	0.522192	0.35538	0.824165
wecG	UDP-N-acetyl-D-mannosaminuronic acid transferase	0.522214	0.463753	0.880976
nmpC	Putative outer membrane porin protein NmpC	0.52438	0.280011	0.769858
cobU	Bifunctional adenosylcobalamin biosynthesis protein CobU	0.527755	0.105268	0.53029
ybeY	Endoribonuclease YbeY	0.528721	0.0518956	0.376641
ppk	Polyphosphate kinase	0.530104	0.69507	0.942807
ubiF	2-octaprenyl-3-methyl-6-methoxy-1,4-benzoquinol hydroxylase	0.530462	0.248112	0.753092
cydD	ATP-binding/permease protein CydD	0.535613	0.492629	0.895048
trpC	Tryptophan biosynthesis protein TrpCF	0.535823	0.0173298	0.196992
prlC	Oligopeptidase A	0.536877	0.00857303	0.127037
recD	RecBCD enzyme subunit RecD	0.538933	0.672079	0.934112
ftsX	Cell division protein FtsX	0.541589	0.536491	0.908889
rseP	Regulator of sigma-E protease RseP	0.541686	0.520446	0.905091
relA	GTP pyrophosphokinase	0.542186	0.595973	0.915832
yobA	Protein YobA	0.552206	0.256309	0.760676
nuoH	NADH-quinone oxidoreductase subunit H	0.5527	0.657376	0.931415
ybeZ	PhoH-like protein	0.554997	0.00484172	0.083703
btuD	Vitamin B12 import ATP-binding protein BtuD	0.555125	0.0817047	0.476539
yddB	Uncharacterized protein YddB	0.55672	0.0181209	0.201716
xylR	Xylose operon regulatory protein	0.557893	0.107623	0.532837
yfdI	Uncharacterized protein YfdI	0.55836	0.631205	0.925289
gatY	D-tagatose-1,6-bisphosphate aldolase subunit GatY	0.560285	0.020839	0.222217
rimL	Ribosomal-protein-serine acetyltransferase	0.56203	0.0422194	0.335248
qseC	Sensor protein QseC	0.563233	0.0391745	0.314776
cirA	Colicin I receptor	0.565993	0.13819	0.591649
puuC	Aldehyde dehydrogenase PuuC	0.569136	0.0821908	0.476539
mcrB	5-methylcytosine-specific restriction enzyme B	0.571336	0.235073	0.746192
ftsK	DNA translocase FtsK	0.571862	0.0720793	0.454378
hslJ	Heat shock protein HslJ	0.572308	0.076273	0.464146
nuoK	NADH-quinone oxidoreductase subunit K	0.573859	0.396631	0.846976
tonB	Protein TonB	0.575126	0.176634	0.649602
[truncated: 284 more rows]

## Sheet: Table 3
Dataset EV1c. Proteins with changes in abundance upon Tls expression in MG1655 DflhC as revealed by whole-proteome analysis
geneName	proteinDescription	log2 ratio_MG1655 DflhC / pTrc99A-Tls	pValue_MG1655 DflhC / pTrc99A-Tls	qValue_MG1655 DflhC / pTrc99A-Tls
yciY	Uncharacterized protein YciY	-0.938654	0.461889	0.649376
gnd	6-phosphogluconate dehydrogenase, decarboxylating	-0.160129	0.0946196	0.286139
frdA	Fumarate reductase flavoprotein subunit	-0.0651222	0.154682	0.354962
gdhA	NADP-specific glutamate dehydrogenase	0.0740799	0.197909	0.40581
ndh	NADH dehydrogenase	-0.119852	0.0729348	0.252018
sodA	Superoxide dismutase [Mn]	0.113512	0.312942	0.517568
nrdA	Ribonucleoside-diphosphate reductase 1 subunit alpha	-0.0431542	0.665309	0.802982
malP	Maltodextrin phosphorylase	-0.349595	0.000259152	0.0131003
aspC	Aspartate aminotransferase	-0.0119725	0.801528	0.891058
thrB	Homoserine kinase	-0.0585144	0.480786	0.663125
mtlA	PTS system mannitol-specific EIICBA component	-0.103395	0.0346885	0.177977
thrA	Bifunctional aspartokinase/homoserine dehydrogenase 1	0.00985031	0.808307	0.895985
metL	Bifunctional aspartokinase/homoserine dehydrogenase 2	-0.0242628	0.537905	0.704949
rpoD	RNA polymerase sigma factor RpoD	0.0590165	0.251397	0.461909
polA	DNA polymerase I	-0.157214	0.00357329	0.0549816
phoA	Alkaline phosphatase	-0.648443	0.206459	0.4151
LYZ	Lysozyme C	0.180962	0.00990662	0.0986306
lacZ	Beta-galactosidase	-0.145583	0.521558	0.693075
lepB	Signal peptidase I	-0.212005	0.289629	0.49465
ansB	L-asparaginase 2	0.313575	0.189432	0.398016
ampC	Beta-lactamase	-0.00747679	0.989223	0.991629
lysA	Diaminopimelate decarboxylase	0.00238641	0.941484	0.967299
ppc	Phosphoenolpyruvate carboxylase	-0.140331	0.0188714	0.132582
aroH	Phospho-2-dehydro-3-deoxyheptonate aldolase, Trp-sensitive	0.0426802	0.280191	0.487908
aroF	Phospho-2-dehydro-3-deoxyheptonate aldolase, Tyr-sensitive	0.0244743	0.865284	0.929904
ilvI	Acetolactate synthase isozyme 3 large subunit	-0.520002	0.163384	0.364792
ilvH	Acetolactate synthase isozyme 3 small subunit	-0.500287	0.153585	0.354252
trpE	Anthranilate synthase component 1	0.476535	0.0919336	0.282424
pabA	Aminodeoxychorismate synthase component 2	0.0563105	0.131354	0.332486
trpGD	Bifunctional protein TrpGD	0.0350685	0.558751	0.722951
trpC	Tryptophan biosynthesis protein TrpCF	0.199568	0.109394	0.30551
phrB	Deoxyribodipyrimidine photo-lyase	-0.334187	0.252116	0.462397
dsdA	D-serine dehydratase	0.0552539	0.635643	0.782452
thrC	Threonine synthase	0.0337122	0.595996	0.751056
metB	Cystathionine gamma-synthase	-0.163246	0.6285	0.777146
cyaA	Adenylate cyclase	-0.189078	0.266614	0.476395
xylA	Xylose isomerase	0.118773	0.13975	0.340831
manA	Mannose-6-phosphate isomerase	-0.113966	0.0711674	0.248233
trpS	Tryptophan--tRNA ligase	-0.0700615	0.0729659	0.252018
ileS	Isoleucine--tRNA ligase	-0.0172029	0.641121	0.786359
alaS	Alanine--tRNA ligase	0.00149869	0.957301	0.976148
metG	Methionine--tRNA ligase	-0.028308	0.465716	0.651791
glyQ	Glycine--tRNA ligase alpha subunit	-0.104862	0.0863269	0.272694
glyS	Glycine--tRNA ligase beta subunit	-0.0880501	0.0331038	0.174253
glnS	Glutamine--tRNA ligase	-0.0123911	0.712	0.840151
asnA	Aspartate--ammonia ligase	-0.195494	0.0439635	0.194493
carB	Carbamoyl-phosphate synthase large chain	-0.0522454	0.460132	0.647465
rpsF	30S ribosomal protein S6	-0.0692754	0.490387	0.671104
rpsG	30S ribosomal protein S7	-0.0936599	0.126666	0.323413
rplO	50S ribosomal protein L15	-0.0921443	0.153705	0.354252
CSN1S1	Alpha-S1-casein	0.600029	0.28132	0.487908
CSN2	Beta-casein	0.529962	0.217106	0.427278
malF	Maltose transport system permease protein MalF	-0.190116	0.00791365	0.0869798
mrcA	Penicillin-binding protein 1A	0.0948241	0.257248	0.468463
mrcB	Penicillin-binding protein 1B	0.0706622	0.177777	0.381732
araF	L-arabinose-binding periplasmic protein	-0.0655014	0.485922	0.666862
rbsB	Ribose import binding protein RbsB	0.09806	0.0592249	0.224637
tonB	Protein TonB	0.03583	0.753559	0.865561
tolC	Outer membrane protein TolC	-0.13636	0.0309972	0.169969
ompF	Outer membrane protein F	0.161029	0.192872	0.401491
lamB	Maltoporin	-0.220003	0.00164016	0.0365417
dnaA	Chromosomal replication initiator protein DnaA	-0.0736358	0.155444	0.35528
dnaQ	DNA polymerase III subunit epsilon	-0.0460672	0.346916	0.546449
pinE	DNA-invertase from lambdoid prophage e14	-0.401869	0.204559	0.412959
uvrD	DNA helicase II	-0.0251132	0.534312	0.703222
lacI	Lactose operon repressor	-0.00898964	0.932283	0.961986
galR	HTH-type transcriptional regulator GalR	-0.0051405	0.938921	0.966395
lysR	Transcriptional activator protein LysR	-0.0208099	0.769875	0.874151
ygeA	Uncharacterized protein YgeA	-0.0783353	0.0339182	0.176589
mioC	Protein MioC	-0.102052	0.0445073	0.195848
kefC	Glutathione-regulated potassium-efflux system protein KefC	-0.464059	0.231417	0.444718
insG	Transposase InsG for insertion sequence element IS4	-0.113708	0.0562605	0.217321
malM	Maltose operon periplasmic protein	-0.335071	0.000836739	0.0265289
kdpA	Potassium-transporting ATPase potassium-binding subunit	0.172058	0.143928	0.346203
kdpB	Potassium-transporting ATPase ATP-binding subunit	-0.0256972	0.457915	0.644888
kdpC	Potassium-transporting ATPase KdpC subunit	0.0366069	0.462857	0.649498
dapB	4-hydroxy-tetrahydrodipicolinate reductase	-0.0614343	0.153397	0.354252
guaA	GMP synthase [glutamine-hydrolyzing]	-0.0371469	0.313094	0.517568
fimA	Type-1 fimbrial protein, A chain	-0.757539	0.00349695	0.0543897
frsA	Esterase FrsA	-0.000465481	0.986069	0.990475
alkA	DNA-3-methyladenine glycosylase 2	0.0265214	0.988007	0.991616
gshB	Glutathione synthetase	-0.0393186	0.322553	0.524786
tyrB	Aromatic-amino-acid aminotransferase	-0.0608369	0.50456	0.679987
gltX	Glutamate--tRNA ligase	-0.0288845	0.398901	0.592482
livK	Leucine-specific-binding protein	0.207109	0.00162722	0.0365417
pepN	Aminopeptidase N	-0.0403552	0.272543	0.48074
nlpA	Lipoprotein 28	0.0665624	0.109637	0.30551
fliC	Flagellin	-0.167451	0.0862117	0.272694
kdsB	3-deoxy-manno-octulosonate cytidylyltransferase	-0.0532946	0.233817	0.4472
ilvA	L-threonine dehydratase biosynthetic IlvA	0.0974996	0.520036	0.692284
rbsD	D-ribose pyranase	0.194319	0.0180124	0.129209
rbsA	Ribose import ATP-binding protein RbsA	0.188167	0.00602359	0.0759184
recD	RecBCD enzyme subunit RecD	-0.0242299	0.976649	0.984639
xseA	Exodeoxyribonuclease 7 large subunit	0.0329819	0.392263	0.585436
sbcB	Exodeoxyribonuclease I	0.0128691	0.863619	0.928982
pyrC	Dihydroorotase	0.100825	0.610449	0.763216
pabB	Aminodeoxychorismate synthase component 1	-0.244671	0.165872	0.367564
fumC	Fumarate hydratase class II	-0.148091	0.0625993	0.230712
pnp	Polyribonucleotide nucleotidyltransferase	-0.0468066	0.38433	0.578483
tag	DNA-3-methyladenine glycosylase 1	-0.43946	0.0101472	0.0992936
aroD	3-dehydroquinate dehydratase	-0.00681488	0.960727	0.977543
ptrA	Protease 3	-0.00650661	0.923525	0.960092
pdxB	Erythronate-4-phosphate dehydrogenase	-0.06722	0.132812	0.335271
mutM	Formamidopyrimidine-DNA glycosylase	0.492709	0.0287897	0.164427
apaH	Bis(5'-nucleosyl)-tetraphosphatase [symmetrical]	0.053555	0.6807	0.812886
srlB	Glucitol/sorbitol-specific phosphotransferase enzyme IIA component	0.0880427	0.0510782	0.207486
srlD	Sorbitol-6-phosphate 2-dehydrogenase	0.111293	0.31812	0.522384
hsdS	Type-1 restriction enzyme EcoKI specificity protein	0.172485	0.0365294	0.18042
ilvD	Dihydroxy-acid dehydratase	-0.0597275	0.221599	0.432529
ilvC	Ketol-acid reductoisomerase	-0.296044	0.00284648	0.0476501
trg	Methyl-accepting chemotaxis protein III	11.0546	1.42049e-05	0.0025092
uidA	Beta-glucuronidase	-0.0130045	0.972588	0.984639
recN	DNA repair protein RecN	-0.331863	0.134535	0.335414
fepA	Ferrienterobactin receptor	0.0790964	0.501857	0.678193
ilvY	HTH-type transcriptional regulator IlvY	-0.154006	0.686246	0.818332
tsaD	tRNA N6-adenosine threonylcarbamoyltransferase	-0.0177027	0.725559	0.846371
btuB	Vitamin B12 transporter BtuB	0.0873372	0.0356093	0.178726
ftsQ	Cell division protein FtsQ	2.20495	0.00508901	0.0683974
dld	D-lactate dehydrogenase	0.0806877	0.0559966	0.217321
cdh	CDP-diacylglycerol pyrophosphatase	-0.561585	0.323758	0.525448
btuE	Vitamin B12 transport periplasmic protein BtuE	-0.54397	0.0124007	0.107604
btuD	Vitamin B12 import ATP-binding protein BtuD	-0.0440502	0.283674	0.48955
topA	DNA topoisomerase 1	0.0582461	0.114707	0.311658
era	GTPase Era	0.0539791	0.55895	0.722951
birA	Bifunctional ligase/repressor BirA	0.00913475	0.945663	0.970492
dnaX	DNA polymerase III subunit tau	-0.0183151	0.887266	0.944946
gor	Glutathione reductase	-0.113283	0.08607	0.272694
melA	Alpha-galactosidase	0.0446268	0.544601	0.709962
metC	Cystathionine beta-lyase MetC	0.0362071	0.776745	0.87792
mutH	DNA mismatch repair protein MutH	-0.649343	0.15796	0.358595
ebgR	HTH-type transcriptional regulator EbgR	0.474187	0.0948038	0.286209
ebgA	Evolved beta-galactosidase subunit alpha	-0.141267	0.41846	0.608021
aceF	Dihydrolipoyllysine-residue acetyltransferase component of pyruvate dehydrogenase complex	-0.0545043	0.201043	0.408287
argF;argI	Ornithine carbamoyltransferase chain I	-0.0729102	0.960671	0.977543
cca	Multifunctional CCA protein	0.129438	0.407636	0.599327
dicC	Repressor protein of division inhibition gene dicB	-0.106987	0.0125951	0.10834
dicA	HTH-type transcriptional regulator DicA	-0.104757	0.158515	0.358595
dut	Deoxyuridine 5'-triphosphate nucleotidohydrolase	-0.00872268	0.758725	0.869073
fhuA	Ferrichrome-iron receptor	0.121185	0.0545655	0.214306
hemC	Porphobilinogen deaminase	-0.0594307	0.142107	0.34382
hisC	Histidinol-phosphate aminotransferase	-0.0275446	0.387386	0.581314
hisB	Histidine biosynthesis bifunctional protein HisB	-0.0271118	0.563227	0.725826
hisD	Histidinol dehydrogenase	0.0216069	0.850459	0.919626
hisI	Histidine biosynthesis bifunctional protein HisIE	0.000868354	0.945846	0.970492
rsmA	Ribosomal RNA small subunit methyltransferase A	-0.0236619	0.603265	0.756145
malT	HTH-type transcriptional regulator MalT	-0.1759	0.00228215	0.0433707
ompC	Outer membrane protein C	-0.165285	0.00897226	0.0940186
pfkB	ATP-dependent 6-phosphofructokinase isozyme 2	-0.168764	0.00993086	0.0986306
pldB	Lysophospholipase L2	-0.264488	0.145599	0.347109
pntA	NAD(P) transhydrogenase subunit alpha	-0.115782	0.0290297	0.164657
poxB	Pyruvate dehydrogenase [ubiquinone]	-0.295293	0.000263615	0.0131003
proA	Gamma-glutamyl phosphate reductase	0.00392499	0.921779	0.960092
prfB	Peptide chain release factor 2	0.00325447	0.961571	0.977782
priB	Primosomal replication protein n	0.0126798	0.789601	0.884367
sdhB	Succinate dehydrogenase iron-sulfur subunit	-0.0105345	0.793244	0.887242
tyrA	T-protein	0.163348	0.0703278	0.246214
ushA	Protein UshA	-0.18124	0.0153868	0.121183
sdiA	Regulatory protein SdiA	0.0887055	0.0222826	0.145013
appA	Periplasmic AppA protein	-0.397327	0.068066	0.243248
hisP	Histidine transport ATP-binding protein HisP	-0.160302	0.0257927	0.157107
putP	Sodium/proline symporter	-0.0334461	0.633617	0.780734
valS	Valine--tRNA ligase	0.0195548	0.5845	0.74279
pheT	Phenylalanine--tRNA ligase beta subunit	0.00882861	0.769799	0.874151
tyrR	Transcriptional regulatory protein TyrR	-0.119436	0.0742215	0.25493
metA	Homoserine O-succinyltransferase	-0.361155	0.0139082	0.11465
aroB	3-dehydroquinate synthase	-0.19909	0.0447972	0.196096
recC	RecBCD enzyme subunit RecC	-0.249846	0.139107	0.340234
truA	tRNA pseudouridine synthase A	-0.0436327	0.895965	0.95097
deoA	Thymidine phosphorylase	-0.0620568	0.0837177	0.270632
glgB	1,4-alpha-glucan branching enzyme GlgB	-0.188313	0.164023	0.365103
leuS	Leucine--tRNA ligase	0.00231495	0.940336	0.967299
fhuC	Iron(3+)-hydroxamate import ATP-binding protein FhuC	0.0364997	0.768451	0.873873
fhuD	Iron(3+)-hydroxamate-binding protein FhuD	0.163977	0.0535905	0.212728
ddlB	D-alanine--D-alanine ligase B	0.00664487	0.915092	0.958783
tdh	L-threonine 3-dehydrogenase	-0.0883612	0.0509519	0.207486
ilvB	Acetolactate synthase isozyme 1 large subunit	0.0699905	0.252234	0.462397
purM	Phosphoribosylformylglycinamidine cyclo-ligase	-1.3521	0.0516156	0.208793
purN	Phosphoribosylglycinamide formyltransferase	-0.00219893	0.960941	0.977543
folC	Bifunctional protein FolC	0.0564754	0.249818	0.461735
glpT	Glycerol-3-phosphate transporter	0.0980963	0.110845	0.306896
icd	Isocitrate dehydrogenase [NADP]	0.0470928	0.491046	0.671104
araA	L-arabinose isomerase	-0.448514	0.0120636	0.106181
araB	Ribulokinase	0.230378	0.087112	0.272694
pyrF	Orotidine 5'-phosphate decarboxylase	-0.0409942	0.409312	0.599913
yciH	Uncharacterized protein YciH	0.0447809	0.38962	0.583304
pheS	Phenylalanine--tRNA ligase alpha subunit	0.0511596	0.234863	0.448506
cpdB	2',3'-cyclic-nucleotide 2'-phosphodiesterase/3'-nucleotidase	0.0206886	0.603088	0.756145
mutT	8-oxo-dGTP diphosphatase	-0.0222688	0.65191	0.79535
creB	Transcriptional regulatory protein CreB	-1.0722	9.29497e-05	0.00975584
murB	UDP-N-acetylenolpyruvoylglucosamine reductase	0.0300722	0.56827	0.729284
usg	USG-1 protein	-0.169236	0.0899374	0.279416
recB	RecBCD enzyme subunit RecB	0.103368	0.363803	0.560202
sppA	Protease 4	0.148931	0.0391321	0.184403
phoR	Phosphate regulon sensor protein PhoR	-0.385617	0.687856	0.819792
dacC	D-alanyl-D-alanine carboxypeptidase DacC	-0.0457905	0.318712	0.522426
dsdX	DsdX permease	0.241139	0.0669381	0.240608
dnaJ	Chaperone protein DnaJ	0.284559	0.00128052	0.033334
lysC	Lysine-sensitive aspartokinase 3	0.0237301	0.596099	0.751056
ptsI	Phosphoenolpyruvate-protein phosphotransferase	-0.0140742	0.718203	0.841463
hsdR	Type I restriction enzyme EcoKI R protein	0.0664845	0.115392	0.311658
hsdM	Type I restriction enzyme EcoKI M protein	0.054239	0.256213	0.467282
aceB	Malate synthase A	-0.0899783	0.336031	0.535787
purK	N5-carboxyaminoimidazole ribonucleotide synthase	-0.172101	0.115338	0.311658
xthA	Exodeoxyribonuclease III	-0.0253365	0.657075	0.796933
avtA	Valine--pyruvate aminotransferase	-0.109415	0.124811	0.320185
xylB	Xylulose kinase	0.038064	0.510777	0.686496
hemD	Uroporphyrinogen-III synthase	-0.0056289	0.870636	0.934092
hemX	Putative uroporphyrinogen-III C-methyltransferase	-0.0668165	0.106992	0.302668
galE	UDP-glucose 4-epimerase	-0.117027	0.040001	0.185944
galT	Galactose-1-phosphate uridylyltransferase	-0.116992	0.187835	0.396006
leuA	2-isopropylmalate synthase	0.453505	0.00126848	0.033334
narG	Respiratory nitrate reductase 1 alpha chain	0.234651	0.197844	0.40581
tfaE	Tail fiber assembly protein homolog from lambdoid prophage e14	-0.195087	0.225215	0.436829
rnd	Ribonuclease D	0.106248	0.0953139	0.286706
speE	Polyamine aminopropyltransferase	-0.0474346	0.158981	0.358595
ompT	Protease 7	0.145859	0.0722322	0.250946
nagE	PTS system N-acetylglucosamine-specific EIICBA component	-0.0547196	0.13414	0.335414
grpE	Protein GrpE	0.302012	0.000118022	0.00975584
pflB	Formate acetyltransferase 1	-0.0189233	0.589034	0.745868
glpG	Rhomboid protease GlpG	0.30107	0.239309	0.451511
glpQ	Glycerophosphoryl diester phosphodiesterase	0.0481774	0.289618	0.49465
mtlD	Mannitol-1-phosphate 5-dehydrogenase	-0.0607269	0.311806	0.516202
putA	Bifunctional protein PutA	0.10734	0.0492157	0.204212
dedD	Cell division protein DedD	-0.0772846	0.152858	0.354252
argT	Lysine/arginine/ornithine-binding periplasmic protein	0.0627803	0.237166	0.449752
gltB	Glutamate synthase [NADPH] large chain	-0.0364647	0.537525	0.704949
gltD	Glutamate synthase [NADPH] small chain	0.0467421	0.442755	0.631473
modC	Molybdenum import ATP-binding protein ModC	0.00681563	0.786152	0.883114
rep	ATP-dependent DNA helicase Rep	-0.0514727	0.530241	0.700934
yidB	Uncharacterized protein YidB	0.302768	0.0352564	0.178726
uvrA	UvrABC system protein A	-0.126378	0.154018	0.354642
ubiB	Probable protein kinase UbiB	-0.0625392	0.348315	0.547606
ackA	Acetate kinase	-0.139185	0.0596682	0.225971
leuC	3-isopropylmalate dehydratase large subunit	0.138019	0.389655	0.583304
acpP	Acyl carrier protein	-0.0707067	0.304981	0.510296
alr	Alanine racemase, biosynthetic	0.00823171	0.837154	0.913629
iscS	Cysteine desulfurase IscS	0.0507213	0.366331	0.561995
nfo	Endonuclease 4	-0.210596	0.022758	0.147331
argA	Amino-acid acetyltransferase	-1.17911	0.14607	0.347429
argB	Acetylglutamate kinase	0.681718	0.503852	0.679773
argR	Arginine repressor	-0.161585	0.186839	0.394243
aroA	3-phosphoshikimate 1-carboxyvinyltransferase	0.108561	0.167485	0.369102
aroK	Shikimate kinase 1	-0.00499341	0.889567	0.9466
aroL	Shikimate kinase 2	0.0109402	0.758348	0.869073
argG	Argininosuccinate synthase	-0.13919	0.00525859	0.0693183
atpC	ATP synthase epsilon chain	-0.00324154	0.974944	0.984639
carA	Carbamoyl-phosphate synthase small chain	-0.0412121	0.445288	0.632872
glpK	Glycerol kinase	-0.151747	0.00430494	0.0620281
groL	60 kDa chaperonin	0.315042	0.000109898	0.00975584
groS	10 kDa chaperonin	0.35944	0.000349166	0.0151489
pncC	Nicotinamide-nucleotide amidohydrolase PncC	-0.118933	0.146606	0.347429
clpP	ATP-dependent Clp protease proteolytic subunit	0.023011	0.490687	0.671104
clpX	ATP-dependent Clp protease ATP-binding subunit ClpX	-0.0092485	0.876886	0.937544
hslU	ATP-dependent protease ATPase subunit HslU	0.480425	2.96247e-05	0.00409981
clsA	Cardiolipin synthase A	0.135259	0.0427845	0.190985
cmk	Cytidylate kinase	-0.0800562	0.165418	0.367026
coaA	Pantothenate kinase	-0.0142904	0.898506	0.951201
coaD	Phosphopantetheine adenylyltransferase	-0.184039	0.477929	0.661398
coaE	Dephospho-CoA kinase	-0.0480386	0.620195	0.772277
cysC	Adenylyl-sulfate kinase	-0.45457	0.00970737	0.0971916
cysZ	Sulfate transporter CysZ	0.520542	0.200141	0.4077
dadA	D-amino acid dehydrogenase	0.101324	0.042188	0.190012
ddlA	D-alanine--D-alanine ligase A	-0.0693839	0.223525	0.434574
dapF	Diaminopimelate epimerase	0.0641551	0.27033	0.477861
def	Peptide deformylase	0.0047976	0.911663	0.958568
deoB	Phosphopentomutase	-0.178476	0.00196576	0.0401997
deoC	Deoxyribose-phosphate aldolase	-0.0879648	0.0622254	0.229729
dapA	4-hydroxy-tetrahydrodipicolinate synthase	-0.0602212	0.41931	0.608898
nanA	N-acetylneuraminate lyase	-0.0310155	0.763482	0.87089
uxaB	Altronate oxidoreductase	-0.0903037	0.196177	0.404962
hscB	Co-chaperone protein HscB	0.30814	0.197845	0.40581
dsbB	Disulfide bond formation protein B	-0.142808	0.285274	0.491284
dtd	D-aminoacyl-tRNA deacylase	-0.126851	0.0517551	0.208793
fusA	Elongation factor G	-0.00862288	0.77737	0.877959
efp	Elongation factor P	-0.12903	0.0649873	0.236344
yeiP	Elongation factor P-like protein	0.151142	0.016051	0.123467
tsf	Elongation factor Ts	-0.125203	0.0261527	0.158519
der	GTPase Der	-0.0728026	0.0997839	0.291341
engB	Probable GTP-binding protein EngB	-0.101785	0.0472281	0.199602
eno	Enolase	-0.102712	0.288378	0.494562
fabA	3-hydroxydecanoyl-[acyl-carrier-protein] dehydratase	0.00643081	0.903691	0.954239
fabZ	3-hydroxyacyl-[acyl-carrier-protein] dehydratase FabZ	-0.0454555	0.336374	0.535905
fabH	3-oxoacyl-[acyl-carrier-protein] synthase 3	0.0318426	0.382631	0.576629
fis	DNA-binding protein Fis	-0.151271	0.0307243	0.169223
ftsB	Cell division protein FtsB	-0.0678926	0.202883	0.410918
gpsA	Glycerol-3-phosphate dehydrogenase [NAD(P)+]	0.0479574	0.3909	0.584718
pgi	Glucose-6-phosphate isomerase	-0.151975	0.0629156	0.231189
galK	Galactokinase	-0.0931802	0.0168557	0.124621
folE	GTP cyclohydrolase 1	-0.0214851	0.569276	0.729595
gcvH	Glycine cleavage system H protein	-0.047624	0.27312	0.480887
mnmG	tRNA uridine 5-carboxymethylaminomethyl modification enzyme MnmG	-0.173924	0.0419056	0.189803
rsmG	Ribosomal RNA small subunit methyltransferase G	0.0440459	0.841087	0.915075
glgA	Glycogen synthase	-0.127159	0.0211218	0.141033
glgC	Glucose-1-phosphate adenylyltransferase	-0.138232	0.0312945	0.17084
glpE	Thiosulfate sulfurtransferase GlpE	-0.0198052	0.702042	0.831718
glk	Glucokinase	-0.0186314	0.586036	0.743571
glsA2	Glutaminase 2	0.180864	0.242889	0.455528
mraY	Phospho-N-acetylmuramoyl-pentapeptide-transferase	-0.260076	0.010652	0.100929
greA	Transcription elongation factor GreA	-0.11026	0.1128	0.309239
gshA	Glutamate--cysteine ligase	-0.0825179	0.0697844	0.245501
hemA	Glutamyl-tRNA reductase	0.101664	0.745711	0.862153
hfq	RNA-binding protein Hfq	-0.105063	0.0937183	0.285365
ihfA	Integration host factor subunit alpha	-0.236606	0.00458372	0.0636828
ihfB	Integration host factor subunit beta	-0.348126	0.000275462	0.0131003
hslO	33 kDa chaperonin	0.503974	0.00124894	0.0333274
dnaK	Chaperone protein DnaK	0.499069	2.98409e-05	0.00409981
hscA	Chaperone protein HscA	-0.0711402	0.132991	0.335271
htpG	Chaperone protein HtpG	0.570653	0.000205518	0.0119936
nikR	Nickel-responsive regulator	0.0326966	0.67464	0.808644
infB	Translation initiation factor IF-2	0.020899	0.603088	0.756145
infC	Translation initiation factor IF-3	0.0969816	0.0341074	0.177201
kdsA	2-dehydro-3-deoxyphosphooctonate aldolase	-0.191646	0.0825707	0.268671
prs	Ribose-phosphate pyrophosphokinase	-0.0458817	0.351959	0.550883
tmk	Thymidylate kinase	0.0657145	0.133596	0.335414
lpxA	Acyl-[acyl-carrier-protein]--UDP-N-acetylglucosamine O-acyltransferase	-0.0761017	0.160726	0.360686
lpxC	UDP-3-O-[3-hydroxymyristoyl] N-acetylglucosamine deacetylase	-0.134497	0.0147292	0.118972
yceF	Maf-like protein YceF	0.0875748	0.420204	0.609481
mgsA	Methylglyoxal synthase	0.266354	0.0139957	0.114988
minE	Cell division topological specificity factor	-0.0602151	0.366269	0.561995
moaC	Cyclic pyranopterin monophosphate synthase accessory protein	-0.0740285	0.0861974	0.272694
mscL	Large-conductance mechanosensitive channel	-0.640029	0.0122557	0.107198
msrA	Peptide methionine sulfoxide reductase MsrA	-0.232866	0.0194589	0.134795
msrB	Peptide methionine sulfoxide reductase MsrB	0.0235242	0.586317	0.743571
murA	UDP-N-acetylglucosamine 1-carboxyvinyltransferase	-0.12017	0.0279729	0.163539
nadD	Nicotinate-nucleotide adenylyltransferase	-0.207594	0.281341	0.487908
kefF	Glutathione-regulated potassium-efflux system ancillary protein KefF	-0.258834	0.0065747	0.0808918
kefG	Glutathione-regulated potassium-efflux system ancillary protein KefG	-0.587355	0.324552	0.525961
nagB	Glucosamine-6-phosphate deaminase	-0.00483604	0.897419	0.951136
nanE	Putative N-acetylmannosamine-6-phosphate 2-epimerase	-0.0976455	0.0416442	0.188965
ndk	Nucleoside diphosphate kinase	0.106925	0.0327997	0.174064
rppH	RNA pyrophosphohydrolase	0.0891075	0.078867	0.262742
nusB	N utilization substance protein B	-0.0825106	0.382629	0.576629
orn	Oligoribonuclease	-0.0508982	0.448981	0.637022
pyrB	Aspartate carbamoyltransferase catalytic chain	-0.00766233	0.93176	0.961986
panD	Aspartate 1-decarboxylase	-0.057184	0.328095	0.528072
pdxJ	Pyridoxine 5'-phosphate synthase	-0.102249	0.0281644	0.163884
pfkA	ATP-dependent 6-phosphofructokinase isozyme 1	-0.193558	0.00920551	0.0952519
pgk	Phosphoglycerate kinase	-0.145484	0.00725479	0.0826778
gpmB	Probable phosphoglycerate mutase GpmB	-0.00948975	0.749458	0.863658
pcm	Protein-L-isoaspartate O-methyltransferase	0.073453	0.140251	0.341063
plsB	Glycerol-3-phosphate acyltransferase	-0.111564	0.0345845	0.177977
ppa	Inorganic pyrophosphatase	-0.165105	0.0423359	0.190012
ppk	Polyphosphate kinase	-0.122823	0.108309	0.303588
nadK	NAD kinase	0.0459602	0.726278	0.846596
proB	Glutamate 5-kinase	-0.0391845	0.717061	0.841463
hslV	ATP-dependent protease subunit HslV	0.388384	3.89891e-05	0.00483784
lexA	LexA repressor	-0.0236061	0.533084	0.702354
pepE	Peptidase E	0.0185678	0.659987	0.799079
pth	Peptidyl-tRNA hydrolase	-0.00488737	0.908449	0.957818
purA	Adenylosuccinate synthetase	0.049741	0.193495	0.402008
purC	Phosphoribosylaminoimidazole-succinocarboxamide synthase	-0.090479	0.0556828	0.217198
pyrD	Dihydroorotate dehydrogenase (quinone)	-0.0216965	0.816003	0.901284
pyrE	Orotate phosphoribosyltransferase	0.119374	0.297197	0.502371
pyrG	CTP synthase	-0.0157075	0.783191	0.88158
pyrH	Uridylate kinase	-0.125148	0.0607078	0.227126
pyrI	Aspartate carbamoyltransferase regulatory chain	-0.137716	0.143584	0.345833
speD	S-adenosylmethionine decarboxylase proenzyme	-0.0412982	0.222433	0.433472
queA	S-adenosylmethionine:tRNA ribosyltransferase-isomerase	-0.0997499	0.0449423	0.196096
rbfA	Ribosome-binding factor A	-0.113502	0.0481141	0.20133
recA	Protein RecA	-0.0235234	0.430642	0.620979
recR	Recombination protein RecR	0.057473	0.349105	0.548498
prfA	Peptide chain release factor 1	-0.0116242	0.746281	0.862408
prfC	Peptide chain release factor 3	-0.0375233	0.279059	0.487713
ribA	GTP cyclohydrolase-2	-0.0890373	0.185459	0.393522
ribB	3,4-dihydroxy-2-butanone 4-phosphate synthase	-0.077731	0.152634	0.354252
rplJ	50S ribosomal protein L10	-0.0466737	0.463749	0.649916
rplK	50S ribosomal protein L11	-0.113007	0.0870774	0.272694
rplL	50S ribosomal protein L7/L12	-0.0836201	0.472327	0.656216
rplS	50S ribosomal protein L19	-0.060181	0.266042	0.476395
rplA	50S ribosomal protein L1	-0.169389	0.14461	0.346203
rplT	50S ribosomal protein L20	-0.238099	0.150176	0.351864
rpmA	50S ribosomal protein L27	-0.507872	0.208011	0.417639
rpmB	50S ribosomal protein L28	-0.17913	0.151033	0.35303
rpmC	50S ribosomal protein L29	-0.0970899	0.553512	0.717426
rpmE	50S ribosomal protein L31	-0.076756	0.0614615	0.229017
ykgM	50S ribosomal protein L31 type B	-0.250557	0.0759131	0.258245
rpmF	50S ribosomal protein L32	-0.155509	0.0100121	0.0990396
rpmG	50S ribosomal protein L33	-0.308138	0.0268711	0.161292
rpmH	50S ribosomal protein L34	-0.0805553	0.391131	0.584718
rpmI	50S ribosomal protein L35	-0.135722	0.826374	0.905059
rplI	50S ribosomal protein L9	-0.112267	0.0459055	0.197434
rpsJ	30S ribosomal protein S10	-0.0418376	0.360786	0.557988
rpsK	30S ribosomal protein S11	-0.129091	0.0108814	0.101196
rpsL	30S ribosomal protein S12	-0.110784	0.179939	0.384605
rpsM	30S ribosomal protein S13	-0.0968142	0.409726	0.599913
rpsP	30S ribosomal protein S16	-0.15623	0.0378488	0.18389
rpsR	30S ribosomal protein S18	-0.0256025	0.552731	0.717426
rpsS	30S ribosomal protein S19	-0.100928	0.15719	0.358278
rpsT	30S ribosomal protein S20	-0.150169	0.151474	0.353392
rpsB	30S ribosomal protein S2	-0.0579956	0.0891844	0.278125
rpsC	30S ribosomal protein S3	-0.184963	0.279787	0.487878
rpsD	30S ribosomal protein S4	-0.103152	0.162505	0.364017
rpsE	30S ribosomal protein S5	-0.0656978	0.174827	0.378312
rpsH	30S ribosomal protein S8	-0.135034	0.12432	0.319921
rpsI	30S ribosomal protein S9	-0.173309	0.0316411	0.171975
rimM	Ribosome maturation factor RimM	-0.0391896	0.462427	0.649394
rnc	Ribonuclease 3	-0.0469978	0.250659	0.461909
rnhA	Ribonuclease HI	-0.0081015	0.93657	0.965058
rnpA	Ribonuclease P protein component	0.0035424	0.931509	0.961986
rpiA	Ribose-5-phosphate isomerase A	-0.127486	0.0246148	0.154498
rpoA	DNA-directed RNA polymerase subunit alpha	-0.047158	0.409382	0.599913
rpoZ	DNA-directed RNA polymerase subunit omega	0.0255605	0.451289	0.638831
frr	Ribosome-recycling factor	-0.0632935	0.0829198	0.269108
ruvA	Holliday junction ATP-dependent DNA helicase RuvA	-0.0748562	0.235652	0.448973
ruvB	Holliday junction ATP-dependent DNA helicase RuvB	0.0377189	0.452739	0.639823
ruvC	Crossover junction endodeoxyribonuclease RuvC	-0.871906	0.0215405	0.142029
metK	S-adenosylmethionine synthase	-0.175961	0.17068	0.373202
[truncated: 2,066 more rows]
