# Supplementary material for: Control of flagellar gene expression by a chemotaxis receptor-like regulator in pathogenic Escherichia coli
Source: EMBO J. 2025 Oct 13;44(22):6675–703. doi: 10.1038/s44318-025-00595-x (PMC12623472; doi:10.1038/s44318-025-00595-x)
Supplement: Supplementary file 4 — Source data Fig. 2 [file 44318_2025_595_MOESM4_ESM.zip]

Archive with 16 entries (8 files):
- Fig. 2/
- Fig. 2/2B/
- Fig. 2/2B/2B_S13 tls mutant.tif
- Fig. 2/2B/2B_S13 wild type.tif
- Fig. 2/2C/
- Fig. 2/2C/Numerical Data.xlsx
- Fig. 2/2D/
- Fig. 2/2D/Numerical Data.xlsx
- Fig. 2/2E/
- Fig. 2/2E/Numerical Data.xlsx
- Fig. 2/2F/
- Fig. 2/2F/Numerical Data.xlsx
- Fig. 2/2G/
- Fig. 2/2G/Numerical Data.xlsx
- Fig. 2/2H/
- Fig. 2/2H/Numerical Data.xlsx
