# Supplementary material for: Control of flagellar gene expression by a chemotaxis receptor-like regulator in pathogenic Escherichia coli
Source: EMBO J. 2025 Oct 13;44(22):6675–703. doi: 10.1038/s44318-025-00595-x (PMC12623472; doi:10.1038/s44318-025-00595-x)
Supplement: Supplementary file 4 — Source data Fig. 2 [file 44318_2025_595_MOESM4_ESM.zip › Fig. 2/2C/Numerical Data.xlsx]

## Sheet: 2C
	S13	S13 Δtls
	0.094615	0.38345
	0.25086	0.47743
	0.12205	0.22617
	0.099837	0.35926
	0.094842	0.29144
