# Supplementary material for: Control of flagellar gene expression by a chemotaxis receptor-like regulator in pathogenic Escherichia coli
Source: EMBO J. 2025 Oct 13;44(22):6675–703. doi: 10.1038/s44318-025-00595-x (PMC12623472; doi:10.1038/s44318-025-00595-x)
Supplement: Supplementary file 4 — Source data Fig. 2 [file 44318_2025_595_MOESM4_ESM.zip › Fig. 2/2E/Numerical Data.xlsx]

## Sheet: 2E
	Bulk		Surface
	S13	S13 Δtls	S13	S13 Δtls
	0.14738	0.19575	0.10586	0.17919
	0.16957	0.19879	0.12554	0.19686
	0.15427	0.18616	0.10192	0.16108
