# Supplementary material for: Control of flagellar gene expression by a chemotaxis receptor-like regulator in pathogenic Escherichia coli
Source: EMBO J. 2025 Oct 13;44(22):6675–703. doi: 10.1038/s44318-025-00595-x (PMC12623472; doi:10.1038/s44318-025-00595-x)
Supplement: Supplementary file 4 — Source data Fig. 2 [file 44318_2025_595_MOESM4_ESM.zip › Fig. 2/2F/Numerical Data.xlsx]

## Sheet: 2F
	S13 / PfliC-gfp								S13 Dtls/ PfliC-gfp
	Normalized fluorescence (AU)								Normalized fluorescence (AU)
	Time [h]								Time [h]
	0	86.0352	123.088	145.931	56.882	80.748	50.8772		0	273.579	206.515	181.709	148.666	287.683	221.074
	1.09344	282.742	227.111	147.908	126.997	109.278	51.3323		1.09344	275.353	258.939	98.9832	182.61	227.493	202.724
	2.18686	2009.3	1507.53	1139.16	961.003	809.465	777.688		2.18686	7900.1	6824.44	6138.21	5467.66	5406.51	5373.28
	3.28028	1660.39	1179.03	889.491	750.51	591.855	607.455		3.28028	10874.5	9050.28	7971.49	6875.3	6579.98	6517.58
	4.37369	1371.25	921.049	745.822	605.852	510.138	505.734		4.37369	8564.48	7091.42	6207.29	5347.11	5175.5	5141.66
	5.46711	1168.97	848.072	638.254	519.259	435.761	414.07		5.46711	6912.27	5903.61	5107.26	4436.37	4270	4210.69
	6.56053	1080.53	750.852	583.459	472.794	376.211	382.078		6.56053	6265.29	5329.73	4520.42	4034.03	3859.65	3821.06
	7.65397	1073.85	786.6	562.099	458.055	397.29	392.063		7.65397	6209.41	5248.09	4513.39	4131.26	3915.45	3808.38
	8.74739	1116.76	793.946	580.018	511.333	389.942	405.362		8.74739	6402.07	5316.55	4625.03	4166.03	3928.07	3843.14
	9.84081	1132.32	813.96	611.544	491.823	471.177	463.378		9.84081	6438.32	5575.05	4721.66	4176.07	4112.87	3977.38
	10.9342	1131.65	847.03	626.693	510.29	442.49	484.75		10.9342	6711.3	5654.33	4807.24	4406.91	4178.9	4023.62
	12.0277	1151.8	785.65	618.139	519.894	410.525	431.038		12.0277	6719.09	5600.47	4765.49	4363.75	4065.06	4023.82
	13.1211	1219.88	830.176	704.12	575.799	483.811	466.053		13.1211	7043	6093.47	5127.8	4575.37	4369.67	4208.87
	14.2145	1207.6	836.452	683.368	537.195	502.599	520.475		14.2145	7025.91	6086.88	5238.87	4598.45	4481.07	4385.42
	15.3079	1162.47	833.817	667.861	571.762	471.458	511.602		15.3079	6973.32	6010.32	5149.57	4538.92	4347.12	4221.86
	16.4013	1196.34	930.033	695.623	605.435	478.706	504.156		16.4013	7242.05	6368.04	5443.42	4795.38	4635.91	4533.22
	17.4947	1273.61	915.02	689.246	596.377	520.237	530.645		17.4947	7571.3	6484.53	5529.42	4946.56	4692.98	4662.57
	18.5882	1145.2	934.589	637.905	615.02	487.405	505.582		18.5882	7416.22	6449.1	5575.61	4877.9	4636.13	4536.48
	19.6816	1281.07	944.822	715.586	601.602	481.442	537.103		19.6816	7770.14	6571.66	5719.78	5026.58	4866.53	4735.62
	S13 / PfliC-gfp											S13 Dtls/ PfliC-gfp
	OD600											OD600
	Time [h]											Time [h]
	0	0.0915	0.0887	0.0878	0.0873	0.0892	0.0868	0.0888	0.088	0.0862		0	0.0921	0.0918	0.0937	0.0947	0.0936	0.0924	0.0925	0.0942	0.093
	1.09344	0.1112	0.1081	0.109	0.1115	0.1139	0.112	0.1152	0.1139	0.1123		1.09344	0.1056	0.1061	0.1088	0.1107	0.1103	0.1091	0.1114	0.1114	0.1108
	2.18686	0.1669	0.1656	0.1678	0.1699	0.1721	0.1698	0.1719	0.1699	0.1678		2.18686	0.1425	0.1444	0.1499	0.1538	0.1555	0.1544	0.156	0.1566	0.1551
	3.28028	0.23	0.2298	0.2339	0.2362	0.2376	0.2357	0.2374	0.2348	0.2332		3.28028	0.1971	0.1974	0.2025	0.2066	0.2075	0.2068	0.2104	0.2115	0.2088
	4.37369	0.306	0.3064	0.306	0.3074	0.3051	0.3007	0.3012	0.2982	0.2979		4.37369	0.2608	0.2625	0.2638	0.2646	0.2658	0.2658	0.2709	0.2713	0.2681
	5.46711	0.3549	0.3533	0.3475	0.3458	0.3423	0.3375	0.337	0.3341	0.3333		5.46711	0.3221	0.3191	0.3122	0.3129	0.3158	0.3135	0.3187	0.3198	0.3161
	6.56053	0.3649	0.3608	0.3541	0.353	0.3504	0.3469	0.3472	0.3454	0.3459		6.56053	0.3509	0.3459	0.3338	0.3339	0.3323	0.3304	0.3369	0.3384	0.3349
	7.65394	0.3631	0.3582	0.353	0.3518	0.3487	0.3445	0.3439	0.3404	0.342		7.65394	0.3513	0.3441	0.3356	0.3351	0.3315	0.3282	0.3339	0.3341	0.3329
	8.74739	0.3562	0.3521	0.3464	0.345	0.3415	0.3372	0.3377	0.3344	0.335		8.74739	0.3451	0.3393	0.3317	0.3303	0.3267	0.3239	0.3304	0.3307	0.3294
	9.84081	0.3535	0.3492	0.3435	0.339	0.3342	0.3298	0.3302	0.3285	0.3302		9.84081	0.342	0.3368	0.3309	0.3254	0.3223	0.3188	0.3249	0.3257	0.325
	10.9342	0.3472	0.3429	0.336	0.333	0.3278	0.3241	0.3236	0.3228	0.3254		10.9342	0.3369	0.3304	0.3223	0.3174	0.3143	0.312	0.3183	0.3203	0.3183
	12.0276	0.343	0.3379	0.3316	0.3272	0.3222	0.3183	0.3187	0.316	0.3191		12.0276	0.3329	0.3252	0.3175	0.3118	0.3072	0.3054	0.3122	0.3133	0.3124
	13.1211	0.3361	0.3322	0.3251	0.3218	0.3166	0.3129	0.3128	0.3112	0.3141		13.1211	0.3258	0.32	0.3115	0.3047	0.3014	0.2995	0.3058	0.3076	0.307
	14.2145	0.3322	0.3282	0.3207	0.3168	0.3116	0.3083	0.3077	0.3048	0.3087		14.2145	0.321	0.3137	0.305	0.2983	0.2946	0.294	0.2999	0.3009	0.3007
	15.3079	0.3283	0.3263	0.3173	0.3116	0.3061	0.3024	0.303	0.3016	0.3046		15.3079	0.3167	0.3126	0.3008	0.2921	0.2884	0.288	0.2945	0.2954	0.2954
	16.4013	0.3236	0.3202	0.3119	0.3065	0.3017	0.2981	0.2993	0.2969	0.2998		16.4013	0.3117	0.3055	0.2943	0.2844	0.2813	0.282	0.2892	0.2903	0.2887
	17.4947	0.319	0.3162	0.3075	0.3022	0.2972	0.2946	0.2952	0.2935	0.295		17.4947	0.3059	0.2991	0.2877	0.2783	0.275	0.2759	0.2838	0.2841	0.2819
	18.5882	0.3162	0.3143	0.3041	0.2988	0.2947	0.2914	0.2919	0.2901	0.2932		18.5882	0.3039	0.2973	0.2837	0.274	0.2704	0.2719	0.2791	0.2804	0.2779
	19.6816	0.3103	0.3086	0.3003	0.2948	0.2898	0.2867	0.2877	0.2853	0.2881		19.6816	0.2974	0.2908	0.2778	0.2684	0.2652	0.2661	0.2746	0.2743	0.2719
