# Supplementary material for: Control of flagellar gene expression by a chemotaxis receptor-like regulator in pathogenic Escherichia coli
Source: EMBO J. 2025 Oct 13;44(22):6675–703. doi: 10.1038/s44318-025-00595-x (PMC12623472; doi:10.1038/s44318-025-00595-x)
Supplement: Supplementary file 4 — Source data Fig. 2 [file 44318_2025_595_MOESM4_ESM.zip › Fig. 2/2G/Numerical Data.xlsx]

## Sheet: 2G
	UTI89 / PfliC-gfp											UTI89 Dtls/ PfliC-gfp
	Normalized fluorescence (AU)											Normalized fluorescence (AU)
	Time [h]											Time [h]
	0	765.116	736.47	728.594	743.298	748.666	821.204	735.126	766.232	712.72		0	811.934	884.064	896.527	775.121	689.178	690.977	670.341	726.597	563.576
	1.09347	767.043	644.732	639.757	568.448	569.153	559.405	559.412	547.524	604.774		1.09347	902.376	830.449	813.128	762.017	744.143	691.953	703.155	702.079	639.261
	2.18697	3097.18	2672.24	2544.92	2392.75	2340.86	2273.72	2235.98	2303.84	2375.96		2.18697	8265.6	7912.26	7093.44	6308.53	5855.73	5385.83	5106.84	5118.36	5021.36
	3.28044	2461.11	2220.46	2034.61	1873.8	1779.69	1731.61	1760.89	1728.53	1787.17		3.28044	7348.96	6831.81	5901.18	5071.72	4633.06	4285.01	4051.28	4006.99	3813.59
	4.37392	1938.24	1703.61	1590.4	1451.36	1393.82	1319.86	1315.24	1292.32	1358.11		4.37392	5357.89	4930.16	4222.02	3689.69	3307.46	3048.7	2951.78	2917.75	2700.79
	5.46739	1793.38	1555.74	1444.04	1361.52	1264.37	1227.87	1209.19	1180.75	1246.7		5.46739	4488.12	4188.3	3634.3	3292.85	2935.18	2746.24	2603.87	2580.22	2484.2
	6.56086	1641.26	1455.84	1352.63	1254.83	1173.91	1115.37	1150.5	1116.46	1154.84		6.56086	3991.57	3769.09	3293.87	2930.26	2631.28	2439.44	2345.61	2319.94	2283.21
	7.65433	1677.5	1481.24	1402.31	1300.37	1254.4	1199.24	1174.52	1169.25	1219.2		7.65433	4036.25	3804.76	3301.71	3024.34	2707.16	2495.96	2389.63	2388.21	2242.07
	8.74778	1698.28	1465.95	1374.23	1262.01	1221.97	1156.32	1155.34	1166.75	1187.89		8.74778	4007.17	3681.55	3260.35	2877.89	2635.79	2402.78	2340.81	2291.76	2215.22
	9.84125	1755.92	1540.95	1476.71	1360.39	1281.55	1258	1217.22	1219.67	1224.59		9.84125	4064	3747.11	3369.51	2989.1	2688.41	2501.82	2409.44	2386.91	2280.67
	10.9347	1747.62	1551.35	1484.67	1358.45	1334.64	1279.59	1282.46	1236.9	1251.51		10.9347	3997.36	3695.03	3333.21	2982.25	2705.99	2508.55	2429.51	2371.71	2223.94
	12.0282	1787.76	1570.38	1510.31	1371.46	1311.01	1243.22	1201.96	1212.52	1211.96		12.0282	4020.41	3665.82	3343.05	3008.8	2710.76	2505.42	2395.06	2351.44	2271.19
	13.1217	1833.78	1602.09	1553.27	1394.79	1386.9	1294.15	1290.76	1280.88	1335.68		13.1217	4221.42	3888.13	3487.77	3131.9	2793.98	2657.02	2478.15	2450.13	2248.03
	14.2151	1839.47	1615.88	1519.72	1403.39	1380.69	1257.83	1262.8	1281.67	1316.5		14.2151	4124.16	3798.86	3437.99	3050.19	2741.4	2515.61	2383.35	2378.62	2269.71
	15.3086	1917.16	1696.64	1640.73	1485.91	1445.87	1406.34	1431.05	1329.78	1388.59		15.3086	4273.4	3981.69	3500.06	3167.12	2902.94	2696.89	2536.58	2542.72	2438.68
	16.4021	1948.24	1686.62	1579.74	1468.17	1382.95	1365.41	1326.01	1328.57	1366.2		16.4021	4177.51	3874.76	3488.81	3190.02	2846.82	2564.79	2463.66	2453.29	2268.07
	17.4956	1894.45	1754.84	1633.3	1558.26	1455.51	1363.63	1380.36	1304.34	1372.44		17.4956	4204.83	3974.44	3541.34	3165.81	2922.3	2678.31	2503.87	2470.47	2354.22
	18.589	1986.46	1740.4	1640.71	1568.88	1503.98	1418.35	1386.05	1311.82	1321.04		18.589	4255.54	3871.42	3495.75	3233.68	2848.68	2653.9	2466.64	2452.34	2199.14
	19.6825	2050.49	1799.31	1744.55	1669.87	1606.52	1484.12	1499.22	1477.97	1497.15		19.6825	4432.54	4094.03	3687.09	3360.81	3062.33	2793.2	2616.16	2647.31	2405.29
	UTI89 / PfliC-gfp											UTI89 Dtls/ PfliC-gfp
	OD600											OD600
	Time [h]											Time [h]
	0	0.0933	0.0999	0.0957	0.0953	0.0948	0.094	0.0931	0.0932	0.0942		0	0.0902	0.0889	0.0871	0.0886	0.0882	0.087	0.0889	0.0879	0.0871
	1.09347	0.1152	0.124	0.1203	0.1198	0.1197	0.1199	0.1187	0.1192	0.1194		1.09347	0.1113	0.1104	0.1094	0.1119	0.1119	0.1107	0.1125	0.1116	0.1138
	2.18697	0.1703	0.1821	0.1792	0.1786	0.1794	0.1805	0.1786	0.1782	0.1786		2.18697	0.1648	0.1634	0.1639	0.1662	0.1675	0.1666	0.1674	0.1667	0.168
	3.28044	0.2363	0.2514	0.2513	0.2526	0.2533	0.2574	0.2544	0.2553	0.2561		3.28044	0.2263	0.2267	0.2285	0.2334	0.2357	0.2367	0.2376	0.2375	0.2388
	4.37392	0.3028	0.3211	0.3189	0.3211	0.3213	0.3286	0.3249	0.3273	0.3275		4.37392	0.3002	0.3023	0.3077	0.3128	0.3183	0.3169	0.3181	0.316	0.3186
	5.46739	0.3377	0.3553	0.3544	0.3549	0.3551	0.3606	0.3545	0.3567	0.3569		5.46739	0.3555	0.3605	0.3617	0.3591	0.3597	0.3584	0.3568	0.3553	0.3581
	6.56086	0.3485	0.3672	0.3652	0.3659	0.367	0.3711	0.3664	0.3679	0.3687		6.56086	0.3745	0.38	0.3759	0.3734	0.372	0.3721	0.3701	0.3674	0.373
	7.65433	0.3435	0.3615	0.3587	0.3597	0.3615	0.3631	0.3594	0.361	0.363		7.65433	0.3727	0.3767	0.3744	0.3704	0.3675	0.3666	0.3655	0.364	0.3709
	8.74778	0.3363	0.3543	0.3504	0.3513	0.3529	0.3562	0.3523	0.3539	0.3565		8.74778	0.367	0.3715	0.3668	0.3652	0.3648	0.3648	0.3636	0.3594	0.3669
	9.84125	0.3284	0.3455	0.3431	0.3427	0.3446	0.3477	0.3435	0.3455	0.3491		9.84125	0.3627	0.3668	0.3631	0.3606	0.357	0.3569	0.3553	0.3537	0.3621
	10.9347	0.3208	0.3381	0.3369	0.336	0.3371	0.3403	0.3362	0.3386	0.3424		10.9347	0.3598	0.3629	0.3581	0.353	0.3502	0.3487	0.3478	0.3465	0.3554
	12.0282	0.3164	0.333	0.3313	0.3313	0.3335	0.3356	0.3325	0.3342	0.3373		12.0282	0.3556	0.3619	0.3518	0.3472	0.3449	0.3446	0.3433	0.3425	0.3502
	13.1217	0.3095	0.3286	0.3263	0.3262	0.3278	0.3312	0.3269	0.3288	0.332		13.1217	0.3485	0.3517	0.3442	0.3417	0.3397	0.3391	0.338	0.3371	0.3452
	14.2151	0.3046	0.3243	0.3217	0.3215	0.323	0.3258	0.3223	0.3248	0.3279		14.2151	0.3449	0.3491	0.3428	0.3397	0.3366	0.3371	0.3357	0.3343	0.34
	15.3086	0.2995	0.3197	0.3165	0.3165	0.3174	0.321	0.3173	0.3198	0.3233		15.3086	0.3413	0.3434	0.3387	0.3346	0.3313	0.3316	0.3309	0.3304	0.3363
	16.4021	0.294	0.3156	0.312	0.3126	0.3135	0.3171	0.3131	0.3156	0.3201		16.4021	0.3381	0.3413	0.3343	0.3309	0.3283	0.3282	0.3275	0.3266	0.3338
	17.4956	0.2882	0.3111	0.3073	0.307	0.3085	0.311	0.3089	0.3115	0.3155		17.4956	0.3346	0.3375	0.3303	0.3263	0.3244	0.3242	0.3236	0.3238	0.3288
	18.589	0.2841	0.3077	0.3039	0.3029	0.3044	0.3074	0.3047	0.308	0.3125		18.589	0.3311	0.3357	0.3267	0.3229	0.3205	0.3206	0.3211	0.321	0.3287
	19.6825	0.2793	0.3024	0.2996	0.2985	0.2994	0.3025	0.3004	0.3031	0.3086		19.6825	0.3276	0.333	0.3235	0.3192	0.3167	0.3163	0.3163	0.3161	0.3254
