# Supplementary material for: Control of flagellar gene expression by a chemotaxis receptor-like regulator in pathogenic Escherichia coli
Source: EMBO J. 2025 Oct 13;44(22):6675–703. doi: 10.1038/s44318-025-00595-x (PMC12623472; doi:10.1038/s44318-025-00595-x)
Supplement: Supplementary file 4 — Source data Fig. 2 [file 44318_2025_595_MOESM4_ESM.zip › Fig. 2/2H/Numerical Data.xlsx]

## Sheet: 2H
	IPTG (mM)	S13 / pTrc99A				S13 Dtls / pTrc99A				S13 Dtls / pTrc99A-Tls
	0	0.977115	1.03549	0.946894	1.0405	6.09689	6.04969	5.89329	5.97673	3.13564	3.05858	3.00013	3.00221
	15	1.05246	0.998554	0.918305	1.03068	5.73018	6.0636	5.80395	5.74194	1.51379	1.46866	1.50826	1.54526
	25	0.975944	1.02274	0.967845	1.03347	6.09893	6.08825	5.7713	5.68851	1.13004	1.04287	1.09645	1.12728
	50	0.91784	1.00557	1.08674	0.98985	5.25795	5.50381	5.23524	5.11661	0.390677	0.398719	0.422187	0.366196
