# Supplementary material for: Control of flagellar gene expression by a chemotaxis receptor-like regulator in pathogenic Escherichia coli
Source: EMBO J. 2025 Oct 13;44(22):6675–703. doi: 10.1038/s44318-025-00595-x (PMC12623472; doi:10.1038/s44318-025-00595-x)
Supplement: Supplementary file 5 — Source data Fig. 3 [file 44318_2025_595_MOESM5_ESM.zip]

Archive with 5 entries (2 files):
- Fig. 3/
- Fig. 3/3A/
- Fig. 3/3A/Numerical Data.xlsx
- Fig. 3/3B/
- Fig. 3/3B/Numerical Data.xlsx
