# Supplementary material for: Control of flagellar gene expression by a chemotaxis receptor-like regulator in pathogenic Escherichia coli
Source: EMBO J. 2025 Oct 13;44(22):6675–703. doi: 10.1038/s44318-025-00595-x (PMC12623472; doi:10.1038/s44318-025-00595-x)
Supplement: Supplementary file 5 — Source data Fig. 3 [file 44318_2025_595_MOESM5_ESM.zip › Fig. 3/3A/Numerical Data.xlsx]

## Sheet: 3A
		S13			S13 Dtls
	flhD (Class 1)	1.023	1.03	0.973	1.011	1.2123	1.03
	fliA (Class 2)	1.01761	1.00201	0.98038	3.567	3.512	3.1987
	fliC (Class 3)	0.999715	0.988778	1.01151	4.92874	5.2103	5.39871
