# Supplementary material for: Control of flagellar gene expression by a chemotaxis receptor-like regulator in pathogenic Escherichia coli
Source: EMBO J. 2025 Oct 13;44(22):6675–703. doi: 10.1038/s44318-025-00595-x (PMC12623472; doi:10.1038/s44318-025-00595-x)
Supplement: Supplementary file 5 — Source data Fig. 3 [file 44318_2025_595_MOESM5_ESM.zip › Fig. 3/3B/Numerical Data.xlsx]

## Sheet: 3B
		MG1655 / pTrc99A			MG1655 / pTrc99A-Tls
	flhD (Class 1)	1.111	1.05615	0.832855	1.011	1.20639	1.002
	fliA (Class 2)	1.01761	1.00201	0.98038	0.471603	0.402	0.409002
	fliC (Class 3)	0.999715	0.988778	1.01151	0.46791	0.460953	0.497
