# Supplementary material for: Control of flagellar gene expression by a chemotaxis receptor-like regulator in pathogenic Escherichia coli
Source: EMBO J. 2025 Oct 13;44(22):6675–703. doi: 10.1038/s44318-025-00595-x (PMC12623472; doi:10.1038/s44318-025-00595-x)
Supplement: Supplementary file 6 — Source data Fig. 4 [file 44318_2025_595_MOESM6_ESM.zip]

Archive with 15 entries (7 files):
- Fig. 4/
- Fig. 4/4A/
- Fig. 4/4A/Numerical Data.xlsx
- Fig. 4/4B/
- Fig. 4/4B/Numerical Data.xlsx
- Fig. 4/4C/
- Fig. 4/4C/Numerical Data.xlsx
- Fig. 4/4D/
- Fig. 4/4D/Numerical Data.xlsx
- Fig. 4/4E/
- Fig. 4/4E/4E.tif
- Fig. 4/4F/
- Fig. 4/4F/4F.tif
- Fig. 4/4G/
- Fig. 4/4G/Numerical Data.xlsx
