# Supplementary material for: Control of flagellar gene expression by a chemotaxis receptor-like regulator in pathogenic Escherichia coli
Source: EMBO J. 2025 Oct 13;44(22):6675–703. doi: 10.1038/s44318-025-00595-x (PMC12623472; doi:10.1038/s44318-025-00595-x)
Supplement: Supplementary file 6 — Source data Fig. 4 [file 44318_2025_595_MOESM6_ESM.zip › Fig. 4/4A/Numerical Data.xlsx]

## Sheet: 4A
	S13	S13 Δtls
	7530.7	18833.3
	7783.55	20201
	7714.91	19854.3
	7430.7	18933.3
	7683.55	20102
	7628.91	19759.3
