# Supplementary material for: Control of flagellar gene expression by a chemotaxis receptor-like regulator in pathogenic Escherichia coli
Source: EMBO J. 2025 Oct 13;44(22):6675–703. doi: 10.1038/s44318-025-00595-x (PMC12623472; doi:10.1038/s44318-025-00595-x)
Supplement: Supplementary file 6 — Source data Fig. 4 [file 44318_2025_595_MOESM6_ESM.zip › Fig. 4/4B/Numerical Data.xlsx]

## Sheet: 4B
	S13	S13 Δtls
	17000	19000
	18000	18900
	17001	20403.6
	20000	20240.9
	19000	19000
	18900	20027.3
