# Supplementary material for: Control of flagellar gene expression by a chemotaxis receptor-like regulator in pathogenic Escherichia coli
Source: EMBO J. 2025 Oct 13;44(22):6675–703. doi: 10.1038/s44318-025-00595-x (PMC12623472; doi:10.1038/s44318-025-00595-x)
Supplement: Supplementary file 6 — Source data Fig. 4 [file 44318_2025_595_MOESM6_ESM.zip › Fig. 4/4C/Numerical Data.xlsx]

## Sheet: 4C
	MG1655 / pTrc99A	MG1655 / pTrc99A-Tls
	36000	20000
	38010	19000
	40922.1	19500
	38000	18000
	39858.8	17500
	38747.3	17800
