# Supplementary material for: Control of flagellar gene expression by a chemotaxis receptor-like regulator in pathogenic Escherichia coli
Source: EMBO J. 2025 Oct 13;44(22):6675–703. doi: 10.1038/s44318-025-00595-x (PMC12623472; doi:10.1038/s44318-025-00595-x)
Supplement: Supplementary file 6 — Source data Fig. 4 [file 44318_2025_595_MOESM6_ESM.zip › Fig. 4/4D/Numerical Data.xlsx]

## Sheet: 4D
	MG1655 / pTrc99A	MG1655 / pTrc99A-Tls
	28010	27800
	27800	28400
	27900	27910
	28700	28011
	28500	27600
	28011	27400
