# Supplementary material for: Control of flagellar gene expression by a chemotaxis receptor-like regulator in pathogenic Escherichia coli
Source: EMBO J. 2025 Oct 13;44(22):6675–703. doi: 10.1038/s44318-025-00595-x (PMC12623472; doi:10.1038/s44318-025-00595-x)
Supplement: Supplementary file 6 — Source data Fig. 4 [file 44318_2025_595_MOESM6_ESM.zip › Fig. 4/4G/Numerical Data.xlsx]

## Sheet: 4G
	Time (min)	Liquid to Semi-solid medium			Semi-solid to Liquid medium
	0	98.0139	97.1012	90.102	15.0136	18.0251	23.1187
	10	79.1281	85.0101	74.201	33.125	27.1309	35.018
	30	35.2105	42.2135	47.112	70.0014	62.1119	65.002
	90	25.0022	27.1102	20.002	96.132	88.0052	91.135
