# Supplementary material for: Control of flagellar gene expression by a chemotaxis receptor-like regulator in pathogenic Escherichia coli
Source: EMBO J. 2025 Oct 13;44(22):6675–703. doi: 10.1038/s44318-025-00595-x (PMC12623472; doi:10.1038/s44318-025-00595-x)
Supplement: Supplementary file 7 — Source data Fig. 5 [file 44318_2025_595_MOESM7_ESM.zip]

Archive with 20 entries (16 files):
- Fig. 5/
- Fig. 5/5A/
- Fig. 5/5A/5A_M(Gly)8-mCherry.tif
- Fig. 5/5A/5A_mCherry-Tls.tif
- Fig. 5/5A/5A_mCherry.tif
- Fig. 5/5A/5A_Tls-mCherry.tif
- Fig. 5/5A/5A_TlsN(asterisk)-mCherry.tif
- Fig. 5/5A/5A_TlsN(R4D)-mCherry.tif
- Fig. 5/5A/5A_TlsN(R4K)-mCherry.tif
- Fig. 5/5A/5A_TlsN-mCherry.tif
- Fig. 5/5A/5A_TlsN-mCherry_(Solid).tif
- Fig. 5/5B/
- Fig. 5/5B/Numerical Data.xlsx
- Fig. 5/5C/
- Fig. 5/5C/5C_Liquid_N149Y.tif
- Fig. 5/5C/5C_Liquid_original.tif
- Fig. 5/5C/5C_Liquid_R206A.tif
- Fig. 5/5C/5C_Solid_N149Y.tif
- Fig. 5/5C/5C_Solid_original.tif
- Fig. 5/5C/5C_Solid_R206A.tif
