# Supplementary material for: Control of flagellar gene expression by a chemotaxis receptor-like regulator in pathogenic Escherichia coli
Source: EMBO J. 2025 Oct 13;44(22):6675–703. doi: 10.1038/s44318-025-00595-x (PMC12623472; doi:10.1038/s44318-025-00595-x)
Supplement: Supplementary file 7 — Source data Fig. 5 [file 44318_2025_595_MOESM7_ESM.zip › Fig. 5/5B/Numerical Data.xlsx]

## Sheet: 5B
	MG1655 / pTrc99A-mCherry	MG1655 / pTrc99A-Tls-mCherry	MG1655 / pTrc99A-mCherry-Tls	MG1655 / pTrc99A-TlsN-mCherry	MG1655 / pTrc99A-M(Gly)8-mCherry	MG1655 / pTrc99A-TlsN (R4D)-mCherry	MG1655 / pTrc99A-TlsN (R4K)-mCherry	MG1655 / pTrc99A-TlsN*-mCherry	MG1655 / pTrc99A-TlsN-mCherry (S)
	0.985267	0.352651	0.930896	0.464168	1.05035	0.946112	0.477512	1.1023	0.930134
	1.07529	0.187803	0.884366	0.497083	1.01	0.98	0.473907	1.01593	0.998123
	1.03948	0.345138	0.891687	0.494452	1.1	0.932853	0.470145	1.12334	0.965532
	0.948872	0.271459	0.904995	0.504055	1.12134	0.923916	0.464596	1.00133	1.05088
	0.967597	0.261409	0.941511	0.50404	1.14	0.962247	0.48374	1.01296	0.965553
	0.983495	0.301921	0.986507	0.527987	1.04	1.01	0.474654	0.987147	0.979385
