# Supplementary material for: Control of flagellar gene expression by a chemotaxis receptor-like regulator in pathogenic Escherichia coli
Source: EMBO J. 2025 Oct 13;44(22):6675–703. doi: 10.1038/s44318-025-00595-x (PMC12623472; doi:10.1038/s44318-025-00595-x)
Supplement: Supplementary file 8 — Source data Fig. 6 [file 44318_2025_595_MOESM8_ESM.zip]

Archive with 18 entries (10 files):
- Fig. 6/
- Fig. 6/6A/
- Fig. 6/6A/6A_FlhDC-sfGFP.tif
- Fig. 6/6A/6A_Tls+FlhDC-sfGFP.tif
- Fig. 6/6B/
- Fig. 6/6B/6B_Tls+FlhDC-sfGFP_(Solid).tif
- Fig. 6/6C/
- Fig. 6/6C/Numerical Data.xlsx
- Fig. 6/6D/
- Fig. 6/6D/6D_FlhDC-sfGFP mut..tif
- Fig. 6/6D/6D_Tls+FlhDC-sfGFP mut..tif
- Fig. 6/6D/6D_Trg+FlhDC-sfGFP mut..tif
- Fig. 6/6E/
- Fig. 6/6E/Numerical Data.xlsx
- Fig. 6/6F/
- Fig. 6/6F/Numerical Data.xlsx
- Fig. 6/6G/
- Fig. 6/6G/Numerical Data.xlsx
