# Supplementary material for: Control of flagellar gene expression by a chemotaxis receptor-like regulator in pathogenic Escherichia coli
Source: EMBO J. 2025 Oct 13;44(22):6675–703. doi: 10.1038/s44318-025-00595-x (PMC12623472; doi:10.1038/s44318-025-00595-x)
Supplement: Supplementary file 8 — Source data Fig. 6 [file 44318_2025_595_MOESM8_ESM.zip › Fig. 6/6C/Numerical Data.xlsx]

## Sheet: 6C
	FlhDC	FlhDC + Tls (L)	FlhDC + Tls (S)
	1.01231	67.0102	2.00121
	2.11032	62.1214	3.11133
	1.1023	65.121	4.1312
