# Supplementary material for: Control of flagellar gene expression by a chemotaxis receptor-like regulator in pathogenic Escherichia coli
Source: EMBO J. 2025 Oct 13;44(22):6675–703. doi: 10.1038/s44318-025-00595-x (PMC12623472; doi:10.1038/s44318-025-00595-x)
Supplement: Supplementary file 8 — Source data Fig. 6 [file 44318_2025_595_MOESM8_ESM.zip › Fig. 6/6E/Numerical Data.xlsx]

## Sheet: 6E
	FlhDC (FlhC K42E, K45E)	FlhDC (FlhC K42E, K45E) + Tls (L)	FlhDC (FlhC K42E, K45E) + Trg (L)
	1.60102	92.0149	1.5121
	1.51187	95.1282	2.01978
	3.02522	87.1183	3.01135
