# Supplementary material for: Control of flagellar gene expression by a chemotaxis receptor-like regulator in pathogenic Escherichia coli
Source: EMBO J. 2025 Oct 13;44(22):6675–703. doi: 10.1038/s44318-025-00595-x (PMC12623472; doi:10.1038/s44318-025-00595-x)
Supplement: Supplementary file 8 — Source data Fig. 6 [file 44318_2025_595_MOESM8_ESM.zip › Fig. 6/6F/Numerical Data.xlsx]

## Sheet: 6F
	In the Liquid TB medium		On the 0.5% Solid TBA plate
	mCherry FlhDC-sfGFP	Tls-mCherry FlhDC-sfGFP	mCherry FlhDC-sfGFP	Tls-mCherry FlhDC-sfGFP
	1.9108	6.96229	1.87915	4.0637
	2.87378	6.7108	1.37036	4.16618
	2.3595	7.2374	2.16235	4.51075
	2.18832	7.83853	2.36284	4.20137
	1.43756	7.92742	2.49014	4.1415
	3.05797	7.84729	2.65673	3.95918
	2.36137	6.98722	2.16874	3.68053
	2.26689	6.10965	2.23013	3.10774
	1.79236	5.94179	2.02428	4.35817
	1.79089	6.01884	2.66522	3.38169
	1.93051	8.01385	3.22953	4.27201
	2.48184	7.22203	3.29402	4.46343
	1.09044	6.96587	1.68384	4.14164
	1.54396	5.707	2.13332	3.91523
	2.28189	6.94323	2.15111	3.74876
	1.39458	7.07208	3.18718	4.13216
	2.57348	6.75711	1.86669	4.07208
