# Supplementary material for: Control of flagellar gene expression by a chemotaxis receptor-like regulator in pathogenic Escherichia coli
Source: EMBO J. 2025 Oct 13;44(22):6675–703. doi: 10.1038/s44318-025-00595-x (PMC12623472; doi:10.1038/s44318-025-00595-x)
Supplement: Supplementary file 8 — Source data Fig. 6 [file 44318_2025_595_MOESM8_ESM.zip › Fig. 6/6G/Numerical Data.xlsx]

## Sheet: 6G
		In the Liquid TB medium		On the 0.5% Solid TBA plate
		mCherry FlhDC-sfGFP	Tls-mCherry FlhDC-sfGFP	mCherry FlhDC-sfGFP	Tls-mCherry FlhDC-sfGFP
		4.82634	59.6076	2.72646	7.24924
		2.45954	67.7421	2.96236	4.06438
		3.60264	63.2844	3.88248	1.41147
