# Supplementary material for: Control of flagellar gene expression by a chemotaxis receptor-like regulator in pathogenic Escherichia coli
Source: EMBO J. 2025 Oct 13;44(22):6675–703. doi: 10.1038/s44318-025-00595-x (PMC12623472; doi:10.1038/s44318-025-00595-x)
Supplement: Supplementary file 9 — Source data Fig. 7 [file 44318_2025_595_MOESM9_ESM.zip]

Archive with 11 entries (5 files):
- Fig. 7/
- Fig. 7/7A/
- Fig. 7/7A/Numerical Data.xlsx
- Fig. 7/7B/
- Fig. 7/7B/Numerical Data.xlsx
- Fig. 7/7C/
- Fig. 7/7C/Numerical Data.xlsx
- Fig. 7/7D/
- Fig. 7/7D/Numerical Data.xlsx
- Fig. 7/7E/
- Fig. 7/7E/Numerical Data.xlsx
