# Supplementary material for: Control of flagellar gene expression by a chemotaxis receptor-like regulator in pathogenic Escherichia coli
Source: EMBO J. 2025 Oct 13;44(22):6675–703. doi: 10.1038/s44318-025-00595-x (PMC12623472; doi:10.1038/s44318-025-00595-x)
Supplement: Supplementary file 9 — Source data Fig. 7 [file 44318_2025_595_MOESM9_ESM.zip › Fig. 7/7A/Numerical Data.xlsx]

## Sheet: 7A
	UTI89	UTI89 Δtls
	15.7143	7.91367
	13.6735	6.18705
	13.2653	8.48921
	9.59184	5.03597
	10.1604	5.62162
	9.09091	6.27027
	6.14973	7.56757
	8.02139	6.91892
	5.68306	5.4717
	5.68306	3.96226
	5.02732	6.60377
	7.21311	5.4717
