# Supplementary material for: Control of flagellar gene expression by a chemotaxis receptor-like regulator in pathogenic Escherichia coli
Source: EMBO J. 2025 Oct 13;44(22):6675–703. doi: 10.1038/s44318-025-00595-x (PMC12623472; doi:10.1038/s44318-025-00595-x)
Supplement: Supplementary file 9 — Source data Fig. 7 [file 44318_2025_595_MOESM9_ESM.zip › Fig. 7/7B/Numerical Data.xlsx]

## Sheet: 7B
	UTI89	UTI89 Δtls
	0.00510204	0.00158273
	0.00428571	0.00100719
	0.00265306	0.00129496
	0.00285714	0.00071942
	0.00534759	0.00432432
	0.00561497	0.00367568
	0.00508021	0.00259459
	0.00294118	0.00237838
	0.00415301	0.00339623
	0.00743169	0.00490566
	0.00590164	0.00377358
	0.00590164	0.00207547
