# Supplementary material for: Control of flagellar gene expression by a chemotaxis receptor-like regulator in pathogenic Escherichia coli
Source: EMBO J. 2025 Oct 13;44(22):6675–703. doi: 10.1038/s44318-025-00595-x (PMC12623472; doi:10.1038/s44318-025-00595-x)
Supplement: Supplementary file 9 — Source data Fig. 7 [file 44318_2025_595_MOESM9_ESM.zip › Fig. 7/7C/Numerical Data.xlsx]

## Sheet: 7C
	UTI89	UTI89 Δtls
	5.51102e+07	3800000
	5000000	7000000
	40000	23672231
	848485	313199
	2060000	4852375
	3.07692e+06	1620000
	168000	6425234
	1780000	206333
	144000	5175000
	13200000	6325000
	4.08571e+07	19777778
	1.86047e+07	19555556
