# Supplementary material for: Control of flagellar gene expression by a chemotaxis receptor-like regulator in pathogenic Escherichia coli
Source: EMBO J. 2025 Oct 13;44(22):6675–703. doi: 10.1038/s44318-025-00595-x (PMC12623472; doi:10.1038/s44318-025-00595-x)
Supplement: Supplementary file 9 — Source data Fig. 7 [file 44318_2025_595_MOESM9_ESM.zip › Fig. 7/7D/Numerical Data.xlsx]

## Sheet: 7D
	UTI89	UTI89 Δtls
	175781250	18229166667
	3.14894e+06	8.30601e+07
	613003	1.57233e+08
	2.93478e+07	5448028674
	1.18636e+06	600000000
	1.02381e+07	600000000
	1.05714e+07	2.68421e+07
	2306079665	2.48877e+08
	7.08075e+06	2.84553e+07
	3.05755e+07	8.16327e+07
	3.97494e+07	5448028674
