# Supplementary material for: Control of flagellar gene expression by a chemotaxis receptor-like regulator in pathogenic Escherichia coli
Source: EMBO J. 2025 Oct 13;44(22):6675–703. doi: 10.1038/s44318-025-00595-x (PMC12623472; doi:10.1038/s44318-025-00595-x)
Supplement: Supplementary file 9 — Source data Fig. 7 [file 44318_2025_595_MOESM9_ESM.zip › Fig. 7/7E/Numerical Data.xlsx]

## Sheet: 7E
	24 F	48 F	72 CC
	1.2	4.4	24
	2.5	2.5	14
	2.2	1.75	34.5
	1	8	24
	0.6	5	18.6
	0.7	2.5	1
	0.75	4.27	0.55
	0.36	2.5	0.6
	1.05	0.36	10.17
	1.08	6.12	2.85
	4.2	7	13.2
	0.43	5.6	5.7
