# Supplementary material for: Control of flagellar gene expression by a chemotaxis receptor-like regulator in pathogenic Escherichia coli
Source: EMBO J. 2025 Oct 13;44(22):6675–703. doi: 10.1038/s44318-025-00595-x (PMC12623472; doi:10.1038/s44318-025-00595-x)
Supplement: Supplementary file 10 — Figure EV1 Source Data [file 44318_2025_595_MOESM10_ESM.zip]

Archive with 22 entries (16 files):
- Fig. EV1/
- __MACOSX/._Fig. EV1
- Fig. EV1/1A/
- __MACOSX/Fig. EV1/._1A
- Fig. EV1/1B/
- __MACOSX/Fig. EV1/._1B
- Fig. EV1/1E/
- __MACOSX/Fig. EV1/._1E
- Fig. EV1/1D/
- __MACOSX/Fig. EV1/._1D
- Fig. EV1/1C/
- __MACOSX/Fig. EV1/._1C
- Fig. EV1/1A/Numerical Data.xlsx
- __MACOSX/Fig. EV1/1A/._Numerical Data.xlsx
- Fig. EV1/1B/Numerical Data.xlsx
- __MACOSX/Fig. EV1/1B/._Numerical Data.xlsx
- Fig. EV1/1E/Numerical Data.xlsx
- __MACOSX/Fig. EV1/1E/._Numerical Data.xlsx
- Fig. EV1/1D/Numerical Data.xlsx
- __MACOSX/Fig. EV1/1D/._Numerical Data.xlsx
- Fig. EV1/1C/Numerical Data.xlsx
- __MACOSX/Fig. EV1/1C/._Numerical Data.xlsx
