# Supplementary material for: Control of flagellar gene expression by a chemotaxis receptor-like regulator in pathogenic Escherichia coli
Source: EMBO J. 2025 Oct 13;44(22):6675–703. doi: 10.1038/s44318-025-00595-x (PMC12623472; doi:10.1038/s44318-025-00595-x)
Supplement: Supplementary file 10 — Figure EV1 Source Data [file 44318_2025_595_MOESM10_ESM.zip › Fig. EV1/1A/Numerical Data.xlsx]

## Sheet: 1A
	PfliC-gfp												PgadX-gfp
	0 mM IPTG		3 mM IPTG		7 mM IPTG		15 mM IPTG		25 mM IPTG		50 mM IPTG		50 mM IPTG
	MG1655 / pTrc99A	MG1655 / pTrc99A-Tls	MG1655 / pTrc99A	MG1655 / pTrc99A-Tls	MG1655 / pTrc99A	MG1655 / pTrc99A-Tls	MG1655 / pTrc99A	MG1655 / pTrc99A-Tls	MG1655 / pTrc99A	MG1655 / pTrc99A-Tls	MG1655 / pTrc99A	MG1655 / pTrc99A-Tls	MG1655 / pTrc99A	MG1655 / pTrc99A-Tls
	1.00638	0.866962	1.00387	0.770104	1.00073	0.789135	1.00674	0.498035	1.0136	0.22118	1.00435	0.139467	1.01066	1
	1.00322	0.887072	0.993616	0.762291	1.00546	0.757139	0.990625	0.473426	1.00156	0.211668	0.999931	0.133244	0.991619	0.97
	1.00134	0.882839	0.996564	0.767224	1.0019	0.744474	1.00246	0.468245	1.00005	0.208539	1.00662	0.121999	0.999549	0.88
	0.989051	0.902968	1.00595	0.754256	0.991915	0.728101	1.00017	0.451318	0.984792	0.2073	0.9891	0.124651	0.998174	0.891693
