# Supplementary material for: Control of flagellar gene expression by a chemotaxis receptor-like regulator in pathogenic Escherichia coli
Source: EMBO J. 2025 Oct 13;44(22):6675–703. doi: 10.1038/s44318-025-00595-x (PMC12623472; doi:10.1038/s44318-025-00595-x)
Supplement: Supplementary file 10 — Figure EV1 Source Data [file 44318_2025_595_MOESM10_ESM.zip › Fig. EV1/1B/Numerical Data.xlsx]

## Sheet: 1B
	0 mM IPTG	MG1655 / pTrc99A	0.7527	0.77597	0.73483
		MG1655 / pTrc99A-Tls	0.75014	0.74906	0.7051
	15 mM IPTG	MG1655 / pTrc99A	0.76085	0.73504	0.79732
		MG1655 / pTrc99A-Tls	0.67711	0.66501	0.65467
	50 mM IPTG	MG1655 / pTrc99A	0.76595	0.73795	0.77875
		MG1655 / pTrc99A-Tls	0.58775	0.61079	0.58565
