# Supplementary material for: Control of flagellar gene expression by a chemotaxis receptor-like regulator in pathogenic Escherichia coli
Source: EMBO J. 2025 Oct 13;44(22):6675–703. doi: 10.1038/s44318-025-00595-x (PMC12623472; doi:10.1038/s44318-025-00595-x)
Supplement: Supplementary file 10 — Figure EV1 Source Data [file 44318_2025_595_MOESM10_ESM.zip › Fig. EV1/1D/Numerical Data.xlsx]

## Sheet: 1D
	MG1655 / pTrc99A	MG1655 / pTrc99A-Tls
	1.889	0.63064
	1.1068	1.1895
	1.2571	0.59671
