# Supplementary material for: Control of flagellar gene expression by a chemotaxis receptor-like regulator in pathogenic Escherichia coli
Source: EMBO J. 2025 Oct 13;44(22):6675–703. doi: 10.1038/s44318-025-00595-x (PMC12623472; doi:10.1038/s44318-025-00595-x)
Supplement: Supplementary file 10 — Figure EV1 Source Data [file 44318_2025_595_MOESM10_ESM.zip › Fig. EV1/1C/Numerical Data.xlsx]

## Sheet: 1C
	0 mM IPTG	MG1655 / pTrc99A	21.133	20.718	18.967
		MG1655 / pTrc99A-Tls	19.293	18.935	19.387
	15 mM IPTG	MG1655 / pTrc99A	21.161	20.264	22.144
		MG1655 / pTrc99A-Tls	17.012	16.767	15.376
	50 mM IPTG	MG1655 / pTrc99A	21.091	20.427	21.985
		MG1655 / pTrc99A-Tls	14.58	13.596	14.387
