# Supplementary material for: Control of flagellar gene expression by a chemotaxis receptor-like regulator in pathogenic Escherichia coli
Source: EMBO J. 2025 Oct 13;44(22):6675–703. doi: 10.1038/s44318-025-00595-x (PMC12623472; doi:10.1038/s44318-025-00595-x)
Supplement: Supplementary file 11 — Figure EV3 Source Data [file 44318_2025_595_MOESM11_ESM.zip]

Archive with 46 entries (34 files):
- Fig. EV3/
- __MACOSX/._Fig. EV3
- Fig. EV3/3K/
- __MACOSX/Fig. EV3/._3K
- Fig. EV3/3E/
- __MACOSX/Fig. EV3/._3E
- Fig. EV3/3B/
- __MACOSX/Fig. EV3/._3B
- Fig. EV3/3C/
- __MACOSX/Fig. EV3/._3C
- Fig. EV3/3D/
- __MACOSX/Fig. EV3/._3D
- Fig. EV3/3J/
- __MACOSX/Fig. EV3/._3J
- Fig. EV3/3H/
- __MACOSX/Fig. EV3/._3H
- Fig. EV3/3A/
- __MACOSX/Fig. EV3/._3A
- Fig. EV3/3F/
- __MACOSX/Fig. EV3/._3F
- Fig. EV3/3G/
- __MACOSX/Fig. EV3/._3G
- Fig. EV3/3I/
- __MACOSX/Fig. EV3/._3I
- Fig. EV3/3K/Numerical Data.xlsx
- __MACOSX/Fig. EV3/3K/._Numerical Data.xlsx
- Fig. EV3/3E/3E.tif
- __MACOSX/Fig. EV3/3E/._3E.tif
- Fig. EV3/3B/Numerical Data.xlsx
- __MACOSX/Fig. EV3/3B/._Numerical Data.xlsx
- Fig. EV3/3C/Numerical Data.xlsx
- __MACOSX/Fig. EV3/3C/._Numerical Data.xlsx
- Fig. EV3/3D/Numerical Data.xlsx
- __MACOSX/Fig. EV3/3D/._Numerical Data.xlsx
- Fig. EV3/3J/Numerical Data.xlsx
- __MACOSX/Fig. EV3/3J/._Numerical Data.xlsx
- Fig. EV3/3H/3H.tif
- __MACOSX/Fig. EV3/3H/._3H.tif
- Fig. EV3/3A/Numerical Data.xlsx
- __MACOSX/Fig. EV3/3A/._Numerical Data.xlsx
- Fig. EV3/3F/3F.tif
- __MACOSX/Fig. EV3/3F/._3F.tif
- Fig. EV3/3G/3G.tif
- __MACOSX/Fig. EV3/3G/._3G.tif
- Fig. EV3/3I/Numerical Data.xlsx
- __MACOSX/Fig. EV3/3I/._Numerical Data.xlsx
