# Supplementary material for: Control of flagellar gene expression by a chemotaxis receptor-like regulator in pathogenic Escherichia coli
Source: EMBO J. 2025 Oct 13;44(22):6675–703. doi: 10.1038/s44318-025-00595-x (PMC12623472; doi:10.1038/s44318-025-00595-x)
Supplement: Supplementary file 11 — Figure EV3 Source Data [file 44318_2025_595_MOESM11_ESM.zip › Fig. EV3/3K/Numerical Data.xlsx]

## Sheet: 3K
		IPTG (mM)	RP437 / pTrc99A-Tls				RP437 DcheR / pTrc99A-Tls
		0	1.15731	1.05338	0.918731	0.869365	1.10208	1.21202	1.23002	0.983541
		15	0.820403	0.832315	0.829981	0.839711	0.810303	0.850122	0.821219	0.829925
		25	0.710211	0.653021	0.7125	0.711021	0.713203	0.7011	0.668302	0.671092
		50	0.411113	0.455682	0.399923	0.450915	0.532128	0.426781	0.458959	0.453915
