# Supplementary material for: Control of flagellar gene expression by a chemotaxis receptor-like regulator in pathogenic Escherichia coli
Source: EMBO J. 2025 Oct 13;44(22):6675–703. doi: 10.1038/s44318-025-00595-x (PMC12623472; doi:10.1038/s44318-025-00595-x)
Supplement: Supplementary file 11 — Figure EV3 Source Data [file 44318_2025_595_MOESM11_ESM.zip › Fig. EV3/3B/Numerical Data.xlsx]

## Sheet: 3B
	MG1655 / pTrc99A	MG1655 / pTrc99A-Tls
	20949.6	23500
	20479.3	21709.8
	21900	23000
	20200	21763.6
	21043.9	19000
	20600	21551.8
