# Supplementary material for: Control of flagellar gene expression by a chemotaxis receptor-like regulator in pathogenic Escherichia coli
Source: EMBO J. 2025 Oct 13;44(22):6675–703. doi: 10.1038/s44318-025-00595-x (PMC12623472; doi:10.1038/s44318-025-00595-x)
Supplement: Supplementary file 11 — Figure EV3 Source Data [file 44318_2025_595_MOESM11_ESM.zip › Fig. EV3/3D/Numerical Data.xlsx]

## Sheet: 3D
	MG1655 ΔfliA / pTrc99A	MG1655 ΔfliA / pTrc99A-Tls
	12995.4	13500
	12774.7	12246
	12553.9	12114.2
	12972.7	12200
	13131.7	13000
	11900	11626.6
