# Supplementary material for: Control of flagellar gene expression by a chemotaxis receptor-like regulator in pathogenic Escherichia coli
Source: EMBO J. 2025 Oct 13;44(22):6675–703. doi: 10.1038/s44318-025-00595-x (PMC12623472; doi:10.1038/s44318-025-00595-x)
Supplement: Supplementary file 11 — Figure EV3 Source Data [file 44318_2025_595_MOESM11_ESM.zip › Fig. EV3/3J/Numerical Data.xlsx]

## Sheet: 3J
		RP437 Dtar tsr trg tap aer / pTrc99A				RP437 Dtar tsr trg tap aer / pTrc99A-Tls
	0 mM IPTG	1.00587	0.990616	0.999564	1.00395	0.789135	0.776139	0.755474	0.808101
	25 mM IPTG	1.00384	0.993625	1.00036	1.00217	0.291928	0.211426	0.201824	0.191318
