# Supplementary material for: Control of flagellar gene expression by a chemotaxis receptor-like regulator in pathogenic Escherichia coli
Source: EMBO J. 2025 Oct 13;44(22):6675–703. doi: 10.1038/s44318-025-00595-x (PMC12623472; doi:10.1038/s44318-025-00595-x)
Supplement: Supplementary file 11 — Figure EV3 Source Data [file 44318_2025_595_MOESM11_ESM.zip › Fig. EV3/3I/Numerical Data.xlsx]

## Sheet: 3I
		RP437 / pTrc99A				RP437 / pTrc99A-Tls
	0 mM IPTG	1.01538	1.00222	1.00234	0.980051	0.916962	0.937072	0.882839	0.902968
	25 mM IPTG	1.00973	0.997458	1.0019	0.990915	0.431213	0.481291	0.490722	0.471021
