# Supplementary material for: Control of flagellar gene expression by a chemotaxis receptor-like regulator in pathogenic Escherichia coli
Source: EMBO J. 2025 Oct 13;44(22):6675–703. doi: 10.1038/s44318-025-00595-x (PMC12623472; doi:10.1038/s44318-025-00595-x)
Supplement: Supplementary file 12 — Figure EV4 Source Data [file 44318_2025_595_MOESM12_ESM.zip]

Archive with 46 entries (40 files):
- Fig. EV4/
- __MACOSX/._Fig. EV4
- Fig. EV4/4E/
- __MACOSX/Fig. EV4/._4E
- Fig. EV4/4B/
- __MACOSX/Fig. EV4/._4B
- Fig. EV4/4C/
- __MACOSX/Fig. EV4/._4C
- Fig. EV4/4D/
- __MACOSX/Fig. EV4/._4D
- Fig. EV4/4A/
- __MACOSX/Fig. EV4/._4A
- Fig. EV4/4E/4E_GFP_up.tif
- __MACOSX/Fig. EV4/4E/._4E_GFP_up.tif
- Fig. EV4/4E/4E_mCherry_down.tif
- __MACOSX/Fig. EV4/4E/._4E_mCherry_down.tif
- Fig. EV4/4E/4E_GFP_down.tif
- __MACOSX/Fig. EV4/4E/._4E_GFP_down.tif
- Fig. EV4/4E/4E_mCherry_up.tif
- __MACOSX/Fig. EV4/4E/._4E_mCherry_up.tif
- Fig. EV4/4B/4B_mCherry_up.tif
- __MACOSX/Fig. EV4/4B/._4B_mCherry_up.tif
- Fig. EV4/4B/4B_GFP_down.tif
- __MACOSX/Fig. EV4/4B/._4B_GFP_down.tif
- Fig. EV4/4B/4B_GFP_up.tif
- __MACOSX/Fig. EV4/4B/._4B_GFP_up.tif
- Fig. EV4/4B/4B_mCherry_down.tif
- __MACOSX/Fig. EV4/4B/._4B_mCherry_down.tif
- Fig. EV4/4C/Numerical Data.xlsx
- __MACOSX/Fig. EV4/4C/._Numerical Data.xlsx
- Fig. EV4/4D/4D_mCherry_down.tif
- __MACOSX/Fig. EV4/4D/._4D_mCherry_down.tif
- Fig. EV4/4D/4D_mCherry_up.tif
- __MACOSX/Fig. EV4/4D/._4D_mCherry_up.tif
- Fig. EV4/4D/4D_GFP_down.tif
- __MACOSX/Fig. EV4/4D/._4D_GFP_down.tif
- Fig. EV4/4D/4D_GFP_up.tif
- __MACOSX/Fig. EV4/4D/._4D_GFP_up.tif
- Fig. EV4/4A/4A_mCherry_up.tif
- __MACOSX/Fig. EV4/4A/._4A_mCherry_up.tif
- Fig. EV4/4A/4A_mCherry_down.tif
- __MACOSX/Fig. EV4/4A/._4A_mCherry_down.tif
- Fig. EV4/4A/4A_GFP_down.tif
- __MACOSX/Fig. EV4/4A/._4A_GFP_down.tif
- Fig. EV4/4A/4A_GFP_up.tif
- __MACOSX/Fig. EV4/4A/._4A_GFP_up.tif
