# Supplementary material for: Control of flagellar gene expression by a chemotaxis receptor-like regulator in pathogenic Escherichia coli
Source: EMBO J. 2025 Oct 13;44(22):6675–703. doi: 10.1038/s44318-025-00595-x (PMC12623472; doi:10.1038/s44318-025-00595-x)
Supplement: Supplementary file 12 — Figure EV4 Source Data [file 44318_2025_595_MOESM12_ESM.zip › Fig. EV4/4C/Numerical Data.xlsx]

## Sheet: 4C
	In the Liquid TB medium			On the 0.5% Solid TBA plate
	mCherry FlhDC-sfGFP	Tls-mCherry FlhDC-sfGFP (cells with visible foci)	Tls-mCherry FlhDC-sfGFP (cells with invisible foci)	mCherry FlhDC-sfGFP	Tls-mCherry FlhDC-sfGFP
	1.15	7.12	3.71	-0.89	3.07
	-0.38	6.96	2.25	-0.86	2.31
	-0.07	5.41	2.26	0.33	-0.2
	0.41	8.64	2.99	1.82	1.09
	2.75	9.34	1.31	-0.41	3.15
	1.33	6.97	1.17	2.09	0.95
	2.59	5.05	1.91	2.71	-0.16
	1.09	4.26	3.03	0.37	1.02
	1.57	5.82	9	0.32	1.31
	0.02	8.68	2.01	-0.15	2.26
	-0.74	10.47	2.55	-0.1	1.87
	-0.43	12.66	3.28	0.38	-0.95
	-0.46	2.63	2.08	-0.58	1.17
	-0.65	9.17	5.51	-0.24	1.92
	2.86	7.04	3.11	0.59	-0.15
	1.57	6.69	3.89	3.25	1.39
	2.27	3.92	0.59	-0.23	-0.8
	0.64	5.57	1.14	0.2	0.71
	2.05	4	2.25	-0.3	-1.03
	-0.19	5.59	2.23	-1.26	0.82
	-0.48	9.44	1.51	3.01	2.16
	1.83	2	1.41	2.51	2.59
	1.06	8.73	4.14	1.22	2.02
	1.33	2.16	3.39	1.61	2.22
	1.12	3.87	6.32	0.83	3.35
	-0.14	3.79	3.35	-0.02	1.87
	2.3	9.48	2.73	2.04	2.13
	0.06	6.26	2.48	1.09	0.02
	-0.05		0.45	2.43	3.04
	3.88		1.49	2.17	2.81
	1.54		2.31	-0.88	3.84
	2.43		3.44	0.52	0.32
	0.23		2.81	2.12	1.65
	-0.23		4.12	0.06	-0.28
	1.74		5.26	2.41	1.07
	-0.16		4.01	0.92	0.2
	-1.44		0.18	-0.09	1.9
	0.12		2.02	0.79	1.59
	1.14		6.23	0.45	1.5
	3.81		3.85	1.99	-1.1
	0.9		6.89	-1.11	1.51
	2.26		1.25	-0.56	-1.32
	-0.65		1.7	-0.32	-0.34
	0.4		1.74	1.7	0.7
	1.59		3.1	-0.17	0.37
	0.52		4.73	0.29	-0.06
	-0.58		1.61	-0.23	-1.18
	0.28		4.69	-0.64	1.28
	0.82		3.36	1	0.42
	0.63		2.37	0.25	-0.3
	-0.01		-0.05	2.2	-0.78
	2.8		7.38	2.35	-0.59
	0.37		2.84	0.28	-0.29
	3.36		0.07	0.83	1.46
	-0.01		7.24	-0.72	1.47
	-0.53		4.75	-0.21	-1.03
	-2.46		4.23	-0.56	0.15
	-1.02		-0.25	-0.27	2.09
	-2.72		-0.85	1.52	0.11
	-1.63		2.46	3.79	2.95
	0.05		5.6	0.87	1.08
	-1.04		3.34	0.91	1.83
	-1.95		1.36	0.92	0.63
	0.94		0.81	-0.42	-1.9
	0.16		-0.78	-0.22	3.86
	-0.57		2.61	-0.94	1.22
	-0.21		4.78	0.12	0.95
	2.78		1.79	-0.14	0.77
	0.42		-0.08	2.22	1.81
	-2.18		4.72	0.39	0.19
	-1.21		0.01	1.11	1.94
	2.92		0.03	-0.63	-0.36
	-0.13		0.58	-1.29	3.45
	-0.34		2.02	0.24	4.06
	-0.45		-0.57	1.91	0.89
	-0.01		3.44	-0.32	-0.44
	2.77		4.11	-0.95	3.4
	-0.72			1.15	0.37
				4.3	-1.11
				-0.84	0.43
				0.07	2.92
				3.16	0.14
				-0.28	0.09
				-0.44	0.9
				-0.35	0.07
					-0.05
					1.19
