# Supplementary material for: Control of flagellar gene expression by a chemotaxis receptor-like regulator in pathogenic Escherichia coli
Source: EMBO J. 2025 Oct 13;44(22):6675–703. doi: 10.1038/s44318-025-00595-x (PMC12623472; doi:10.1038/s44318-025-00595-x)
Supplement: Supplementary file 13 — Figure EV5 Source Data [file 44318_2025_595_MOESM13_ESM.zip]

Archive with 6 entries (4 files):
- Fig. EV5/
- __MACOSX/._Fig. EV5
- Fig. EV5/5B/
- __MACOSX/Fig. EV5/._5B
- Fig. EV5/5B/Numerical Data.xlsx
- __MACOSX/Fig. EV5/5B/._Numerical Data.xlsx
