# Supplementary material for: Control of flagellar gene expression by a chemotaxis receptor-like regulator in pathogenic Escherichia coli
Source: EMBO J. 2025 Oct 13;44(22):6675–703. doi: 10.1038/s44318-025-00595-x (PMC12623472; doi:10.1038/s44318-025-00595-x)
Supplement: Supplementary file 13 — Figure EV5 Source Data [file 44318_2025_595_MOESM13_ESM.zip › Fig. EV5/5B/Numerical Data.xlsx]

## Sheet: 5B
	Ileum	45	26.5	20.3	39.9	31.5	0.3	0.2	1.15	8.15	12.1	7.15	11.5
	Cecum	24	14	34.5	24	18.6	1	0.55	0.6	10.17	2.85	13.2	5.7
	Colon	7	1.27	19	6	9.6	0.51	0.23	0.34	1.95	5.2	8.15	21.7
