# Supplementary material for: Control of flagellar gene expression by a chemotaxis receptor-like regulator in pathogenic Escherichia coli
Source: EMBO J. 2025 Oct 13;44(22):6675–703. doi: 10.1038/s44318-025-00595-x (PMC12623472; doi:10.1038/s44318-025-00595-x)
Supplement: Supplementary file 14 — Appendix Figure Source Data [file 44318_2025_595_MOESM14_ESM.zip]

Archive with 138 entries (104 files):
- Appendix figure/
- __MACOSX/._Appendix figure
- Appendix figure/Appendix Fig. S8/
- __MACOSX/Appendix figure/._Appendix Fig. S8
- Appendix figure/Appendix Fig. S6/
- __MACOSX/Appendix figure/._Appendix Fig. S6
- Appendix figure/Appendix Fig. S7/
- __MACOSX/Appendix figure/._Appendix Fig. S7
- Appendix figure/Appendix Fig. S9/
- __MACOSX/Appendix figure/._Appendix Fig. S9
- Appendix figure/Appendix Fig. S11/
- __MACOSX/Appendix figure/._Appendix Fig. S11
- Appendix figure/Appendix Fig. S5/
- __MACOSX/Appendix figure/._Appendix Fig. S5
- Appendix figure/Appendix Fig. S3/
- __MACOSX/Appendix figure/._Appendix Fig. S3
- Appendix figure/Appendix Fig. S8/8G/
- __MACOSX/Appendix figure/Appendix Fig. S8/._8G
- Appendix figure/Appendix Fig. S8/8F/
- __MACOSX/Appendix figure/Appendix Fig. S8/._8F
- Appendix figure/Appendix Fig. S8/8A/
- __MACOSX/Appendix figure/Appendix Fig. S8/._8A
- Appendix figure/Appendix Fig. S8/8D/
- __MACOSX/Appendix figure/Appendix Fig. S8/._8D
- Appendix figure/Appendix Fig. S8/8C/
- __MACOSX/Appendix figure/Appendix Fig. S8/._8C
- Appendix figure/Appendix Fig. S8/8B/
- __MACOSX/Appendix figure/Appendix Fig. S8/._8B
- Appendix figure/Appendix Fig. S8/8E/
- __MACOSX/Appendix figure/Appendix Fig. S8/._8E
- Appendix figure/Appendix Fig. S6/6A/
- __MACOSX/Appendix figure/Appendix Fig. S6/._6A
- Appendix figure/Appendix Fig. S6/6B/
- __MACOSX/Appendix figure/Appendix Fig. S6/._6B
- Appendix figure/Appendix Fig. S6/6C/
- __MACOSX/Appendix figure/Appendix Fig. S6/._6C
- Appendix figure/Appendix Fig. S7/7D/
- __MACOSX/Appendix figure/Appendix Fig. S7/._7D
- Appendix figure/Appendix Fig. S7/7C/
- __MACOSX/Appendix figure/Appendix Fig. S7/._7C
- Appendix figure/Appendix Fig. S7/7B/
- __MACOSX/Appendix figure/Appendix Fig. S7/._7B
- Appendix figure/Appendix Fig. S7/7E/
- __MACOSX/Appendix figure/Appendix Fig. S7/._7E
- Appendix figure/Appendix Fig. S7/7A/
- __MACOSX/Appendix figure/Appendix Fig. S7/._7A
- Appendix figure/Appendix Fig. S9/9B/
- __MACOSX/Appendix figure/Appendix Fig. S9/._9B
- Appendix figure/Appendix Fig. S9/9A/
- __MACOSX/Appendix figure/Appendix Fig. S9/._9A
- Appendix figure/Appendix Fig. S11/11B/
- __MACOSX/Appendix figure/Appendix Fig. S11/._11B
- Appendix figure/Appendix Fig. S5/Numerical Data.xlsx
- __MACOSX/Appendix figure/Appendix Fig. S5/._Numerical Data.xlsx
- Appendix figure/Appendix Fig. S3/3E/
- __MACOSX/Appendix figure/Appendix Fig. S3/._3E
- Appendix figure/Appendix Fig. S3/3B/
- __MACOSX/Appendix figure/Appendix Fig. S3/._3B
- Appendix figure/Appendix Fig. S3/3C/
- __MACOSX/Appendix figure/Appendix Fig. S3/._3C
- Appendix figure/Appendix Fig. S3/3D/
- __MACOSX/Appendix figure/Appendix Fig. S3/._3D
- Appendix figure/Appendix Fig. S3/3H/
- __MACOSX/Appendix figure/Appendix Fig. S3/._3H
- Appendix figure/Appendix Fig. S3/3A/
- __MACOSX/Appendix figure/Appendix Fig. S3/._3A
- Appendix figure/Appendix Fig. S3/3F/
- __MACOSX/Appendix figure/Appendix Fig. S3/._3F
- Appendix figure/Appendix Fig. S3/3G/
- __MACOSX/Appendix figure/Appendix Fig. S3/._3G
- Appendix figure/Appendix Fig. S8/8G/Numerical Data.xlsx
- __MACOSX/Appendix figure/Appendix Fig. S8/8G/._Numerical Data.xlsx
- Appendix figure/Appendix Fig. S8/8F/Numerical Data.xlsx
- __MACOSX/Appendix figure/Appendix Fig. S8/8F/._Numerical Data.xlsx
- Appendix figure/Appendix Fig. S8/8A/Numerical Data.xlsx
- __MACOSX/Appendix figure/Appendix Fig. S8/8A/._Numerical Data.xlsx
- Appendix figure/Appendix Fig. S8/8D/Numerical Data.xlsx
- __MACOSX/Appendix figure/Appendix Fig. S8/8D/._Numerical Data.xlsx
- Appendix figure/Appendix Fig. S8/8C/Numerical Data.xlsx
- __MACOSX/Appendix figure/Appendix Fig. S8/8C/._Numerical Data.xlsx
- Appendix figure/Appendix Fig. S8/8B/Numerical Data.xlsx
- __MACOSX/Appendix figure/Appendix Fig. S8/8B/._Numerical Data.xlsx
- Appendix figure/Appendix Fig. S8/8E/Numerical Data.xlsx
- __MACOSX/Appendix figure/Appendix Fig. S8/8E/._Numerical Data.xlsx
- Appendix figure/Appendix Fig. S6/6A/Numerical Data.xlsx
- __MACOSX/Appendix figure/Appendix Fig. S6/6A/._Numerical Data.xlsx
- Appendix figure/Appendix Fig. S6/6B/Numerical Data.xlsx
- __MACOSX/Appendix figure/Appendix Fig. S6/6B/._Numerical Data.xlsx
- Appendix figure/Appendix Fig. S6/6C/Numerical Data.xlsx
- __MACOSX/Appendix figure/Appendix Fig. S6/6C/._Numerical Data.xlsx
- Appendix figure/Appendix Fig. S7/7D/7D10.tif
- __MACOSX/Appendix figure/Appendix Fig. S7/7D/._7D10.tif
- Appendix figure/Appendix Fig. S7/7D/7D30.tif
- __MACOSX/Appendix figure/Appendix Fig. S7/7D/._7D30.tif
- Appendix figure/Appendix Fig. S7/7D/7D0.tif
- __MACOSX/Appendix figure/Appendix Fig. S7/7D/._7D0.tif
- Appendix figure/Appendix Fig. S7/7D/7D90.tif
- __MACOSX/Appendix figure/Appendix Fig. S7/7D/._7D90.tif
- Appendix figure/Appendix Fig. S7/7C/7C.tif
- __MACOSX/Appendix figure/Appendix Fig. S7/7C/._7C.tif
- Appendix figure/Appendix Fig. S7/7B/7B.tif
- __MACOSX/Appendix figure/Appendix Fig. S7/7B/._7B.tif
- Appendix figure/Appendix Fig. S7/7E/7E10.tif
- __MACOSX/Appendix figure/Appendix Fig. S7/7E/._7E10.tif
- Appendix figure/Appendix Fig. S7/7E/7E90.tif
- __MACOSX/Appendix figure/Appendix Fig. S7/7E/._7E90.tif
- Appendix figure/Appendix Fig. S7/7E/7E0.tif
- __MACOSX/Appendix figure/Appendix Fig. S7/7E/._7E0.tif
- Appendix figure/Appendix Fig. S7/7E/7E30.tif
- __MACOSX/Appendix figure/Appendix Fig. S7/7E/._7E30.tif
- Appendix figure/Appendix Fig. S7/7A/7A.tif
- __MACOSX/Appendix figure/Appendix Fig. S7/7A/._7A.tif
- Appendix figure/Appendix Fig. S9/9B/Numerical Data.xlsx
- __MACOSX/Appendix figure/Appendix Fig. S9/9B/._Numerical Data.xlsx
- Appendix figure/Appendix Fig. S9/9A/Pre.tif
- __MACOSX/Appendix figure/Appendix Fig. S9/9A/._Pre.tif
- Appendix figure/Appendix Fig. S9/9A/52.8.tif
- __MACOSX/Appendix figure/Appendix Fig. S9/9A/._52.8.tif
- Appendix figure/Appendix Fig. S9/9A/14.2.tif
- __MACOSX/Appendix figure/Appendix Fig. S9/9A/._14.2.tif
- Appendix figure/Appendix Fig. S11/11B/Numerical Data.xlsx
- __MACOSX/Appendix figure/Appendix Fig. S11/11B/._Numerical Data.xlsx
- Appendix figure/Appendix Fig. S3/3E/Numerical Data.xlsx
- __MACOSX/Appendix figure/Appendix Fig. S3/3E/._Numerical Data.xlsx
- Appendix figure/Appendix Fig. S3/3B/Numerical Data.xlsx
- __MACOSX/Appendix figure/Appendix Fig. S3/3B/._Numerical Data.xlsx
- Appendix figure/Appendix Fig. S3/3C/Numerical Data.xlsx
- __MACOSX/Appendix figure/Appendix Fig. S3/3C/._Numerical Data.xlsx
- Appendix figure/Appendix Fig. S3/3D/Numerical Data.xlsx
- __MACOSX/Appendix figure/Appendix Fig. S3/3D/._Numerical Data.xlsx
- Appendix figure/Appendix Fig. S3/3H/Numerical Data.xlsx
- __MACOSX/Appendix figure/Appendix Fig. S3/3H/._Numerical Data.xlsx
- Appendix figure/Appendix Fig. S3/3A/Numerical Data.xlsx
- __MACOSX/Appendix figure/Appendix Fig. S3/3A/._Numerical Data.xlsx
- Appendix figure/Appendix Fig. S3/3F/Numerical Data.xlsx
- __MACOSX/Appendix figure/Appendix Fig. S3/3F/._Numerical Data.xlsx
- Appendix figure/Appendix Fig. S3/3G/Numerical Data.xlsx
- __MACOSX/Appendix figure/Appendix Fig. S3/3G/._Numerical Data.xlsx
