# Supplementary material for: Control of flagellar gene expression by a chemotaxis receptor-like regulator in pathogenic Escherichia coli
Source: EMBO J. 2025 Oct 13;44(22):6675–703. doi: 10.1038/s44318-025-00595-x (PMC12623472; doi:10.1038/s44318-025-00595-x)
Supplement: Supplementary file 14 — Appendix Figure Source Data [file 44318_2025_595_MOESM14_ESM.zip › Appendix figure/Appendix Fig. S5/Numerical Data.xlsx]

## Sheet: 5
		IPTG (mM)	MG1655 / pTrc99A			MG1655 / pTrc99A-Tls
		0	2.91	2.9	2.97	3.079	2.9	3.058
		3	2.8	2.803	2.82	2.843	2.92	2.862
		7	2.97	2.92	2.905	3.074	3.052	2.92
		15	2.914	2.854	2.971	3.049	2.757	2.971
		25	2.64	2.79	2.8	2.761	2.82	2.72
		50	2.662	2.78	2.69	2.75	2.7	2.62
