# Supplementary material for: Control of flagellar gene expression by a chemotaxis receptor-like regulator in pathogenic Escherichia coli
Source: EMBO J. 2025 Oct 13;44(22):6675–703. doi: 10.1038/s44318-025-00595-x (PMC12623472; doi:10.1038/s44318-025-00595-x)
Supplement: Supplementary file 14 — Appendix Figure Source Data [file 44318_2025_595_MOESM14_ESM.zip › Appendix figure/Appendix Fig. S8/8G/Numerical Data.xlsx]

## Sheet: 8G
	In the Liquid TB medium			On the 0.5% Solid TBA plate
	TlsN-sfGFP	TlsN-sfGFP(N149Y)	TlsN-sfGFP(R206A)	TlsN-sfGFP	TlsN-sfGFP(N149Y)	TlsN-sfGFP(R206A)
	2.90123	46.7102	63.5024	2.5019	7.01109	10.9201
	5.71023	45.032	69.1003	3.00128	5.20102	11.0282
	3.78102	53.0192	53.701	3.55101	8.98012	6.1012
