# Supplementary material for: Control of flagellar gene expression by a chemotaxis receptor-like regulator in pathogenic Escherichia coli
Source: EMBO J. 2025 Oct 13;44(22):6675–703. doi: 10.1038/s44318-025-00595-x (PMC12623472; doi:10.1038/s44318-025-00595-x)
Supplement: Supplementary file 14 — Appendix Figure Source Data [file 44318_2025_595_MOESM14_ESM.zip › Appendix figure/Appendix Fig. S8/8F/Numerical Data.xlsx]

## Sheet: 8F
	0 mM IPTG	MG1655 / pTrc99A	21.133	20.718	18.967
		MG1655 / pTrc99A-TlsN-mCherry	19.266	18.836	18.93
	50 mM IPTG	MG1655 / pTrc99A	21.091	20.427	21.985
		MG1655 / pTrc99A-TlsN-mCherry	24.83	20.745	20.328
