# Supplementary material for: Control of flagellar gene expression by a chemotaxis receptor-like regulator in pathogenic Escherichia coli
Source: EMBO J. 2025 Oct 13;44(22):6675–703. doi: 10.1038/s44318-025-00595-x (PMC12623472; doi:10.1038/s44318-025-00595-x)
Supplement: Supplementary file 14 — Appendix Figure Source Data [file 44318_2025_595_MOESM14_ESM.zip › Appendix figure/Appendix Fig. S8/8A/Numerical Data.xlsx]

## Sheet: 8A
	0 mM IPTG			15 mM IPTG			25 mM IPTG			50 mM IPTG
	MG1655 / pTrc99A	MG1655 / pTrc99A-Tls	MG1655 / pTrc99A-Trg	MG1655 / pTrc99A	MG1655 / pTrc99A-Tls	MG1655 / pTrc99A-Trg	MG1655 / pTrc99A	MG1655 / pTrc99A-Tls	MG1655 / pTrc99A-Trg	MG1655 / pTrc99A	MG1655 / pTrc99A-Tls	MG1655 / pTrc99A-Trg
	1.16751	0.831583	0.978004	1.10793	0.4321	1.03456	1.06622	0.2293	1.13035	1.01397	0.14987	1.13373
	1.04529	0.931	1.00362	1.03333	0.45678	0.978	1.02211	0.1989	1.03	1.01752	0.1398	1.15888
	0.937551	0.82198	0.932	0.957751	0.39897	1.14866	0.983645	0.27543	1.02	0.987968	0.1432	1.03
	0.849645	0.9198	1.25291	0.900986	0.421	1.15	0.92802	0.27899	1.01	0.980541	0.12123	1.01
