# Supplementary material for: Control of flagellar gene expression by a chemotaxis receptor-like regulator in pathogenic Escherichia coli
Source: EMBO J. 2025 Oct 13;44(22):6675–703. doi: 10.1038/s44318-025-00595-x (PMC12623472; doi:10.1038/s44318-025-00595-x)
Supplement: Supplementary file 14 — Appendix Figure Source Data [file 44318_2025_595_MOESM14_ESM.zip › Appendix figure/Appendix Fig. S6/6A/Numerical Data.xlsx]

## Sheet: 6A
	IPTG (mM)	S13 / pTrc99A				S13 DrflP / pTrc99A				S13 DrflP / pTrc99A-Tls
	0	1.00004	0.902212	1.21565	0.882103	10.3166	9.4093	9.22124	10.5416	6.20231	6.67889	7.70296	9.35553
	3	0.883137	0.816832	1.07576	1.22427	9.71953	9.61252	9.196	9.07798	4.1287	4.86839	5.65949	7.18198
	7	0.857784	0.720333	1.03073	1.39116	10.8361	10.1571	9.9907	9.94479	2.8281	3.31327	4.17351	5.75859
	15	1.1255	0.862816	0.83654	1.17515	11.4096	10.3434	9.17362	9.21961	1.32082	1.40334	1.81118	2.75351
	25	1.12258	1.16269	0.838672	0.876062	11.0071	9.51732	8.73794	8.5204	0.319004	0.46284	0.623634	1.24613
