# Supplementary material for: Control of flagellar gene expression by a chemotaxis receptor-like regulator in pathogenic Escherichia coli
Source: EMBO J. 2025 Oct 13;44(22):6675–703. doi: 10.1038/s44318-025-00595-x (PMC12623472; doi:10.1038/s44318-025-00595-x)
Supplement: Supplementary file 14 — Appendix Figure Source Data [file 44318_2025_595_MOESM14_ESM.zip › Appendix figure/Appendix Fig. S6/6B/Numerical Data.xlsx]

## Sheet: 6B
	S13 ΔrflP / pTrc99A	S13 ΔrflP / pTrc99A-Tls
	35013.1	12098.1
	34098.2	11095.1
	33099	13098.3
	36984	13911.1
	35187.2	10199
	34990	12532.2
