# Supplementary material for: Control of flagellar gene expression by a chemotaxis receptor-like regulator in pathogenic Escherichia coli
Source: EMBO J. 2025 Oct 13;44(22):6675–703. doi: 10.1038/s44318-025-00595-x (PMC12623472; doi:10.1038/s44318-025-00595-x)
Supplement: Supplementary file 14 — Appendix Figure Source Data [file 44318_2025_595_MOESM14_ESM.zip › Appendix figure/Appendix Fig. S6/6C/Numerical Data.xlsx]

## Sheet: 6C
	S13 ΔrflP / pTrc99A	S13 ΔrflP / pTrc99A-Tls
	39089.1	38101.1
	39873.1	40192.1
	40987.2	39875.1
	37989.1	40199.1
	39108.1	36098.1
	38790.1	38971.5
