# Supplementary material for: Control of flagellar gene expression by a chemotaxis receptor-like regulator in pathogenic Escherichia coli
Source: EMBO J. 2025 Oct 13;44(22):6675–703. doi: 10.1038/s44318-025-00595-x (PMC12623472; doi:10.1038/s44318-025-00595-x)
Supplement: Supplementary file 14 — Appendix Figure Source Data [file 44318_2025_595_MOESM14_ESM.zip › Appendix figure/Appendix Fig. S9/9B/Numerical Data.xlsx]

## Sheet: 9B
	Black		Red		Blue
	Time (s)	Normalized fluorescence intensity	Time (s)	Normalized fluorescence intensity	Time (s)	Normalized fluorescence intensity
	0	0.9967	0	1.00425	0	0.99427
	0.1758	1.00069	0.1888	0.99615	0.1888	1.00411
	0.4697	1.00255	0.4927	0.99955	0.4927	1.00168
	0.7545	0.9977	0.7875	0.99884	0.7875	0.99511
	1.0564	1.00451	1.0814	0.99305	1.0814	1.00365
	1.3562	1.00084	1.3802	0.99322	1.3802	1.00027
	1.6551	1.00539	1.6771	1.00316	1.6771	1.0057
	1.9459	1.00198	1.9679	0.98857	1.9679	1.01489
	2.2448	0.99836	2.2698	1.00429	2.2698	0.99886
	2.5356	1.00005	2.5687	0.99808	2.5687	1.00723
	3.2325	0.76416	3.2506	0.70364	3.2506	0.61978
	3.4264	0.78317	3.4384	0.71174	3.4384	0.66181
	3.7262	0.83412	3.7382	0.75583	3.7382	0.70976
	4.0771	0.85746	4.0371	0.77083	4.0371	0.69422
	4.3649	0.87941	4.3279	0.81281	4.3279	0.73039
	4.6628	0.85382	4.6268	0.80847	4.6268	0.72214
	4.9667	0.89711	4.9187	0.8257	4.9187	0.72358
	5.2545	0.88815	5.2175	0.83566	5.2175	0.75165
	5.5484	0.89545	5.5174	0.84231	5.5174	0.75802
	5.8412	0.88833	5.8052	0.81141	5.8052	0.77786
	6.1411	0.91169	6.1061	0.8506	6.1061	0.80113
	6.4469	0.91008	6.3979	0.87353	6.3979	0.77898
	6.7318	0.89038	6.6948	0.86208	6.6948	0.77673
	7.0286	0.90691	6.9986	0.86166	6.9986	0.78591
	7.3265	0.90616	7.2875	0.86343	7.2875	0.80313
	7.6274	0.91815	7.5954	0.86148	7.5954	0.80328
	7.9202	0.92018	7.8862	0.8735	7.8862	0.78354
	8.2351	0.90475	8.1871	0.87135	8.1871	0.8375
	8.5579	0.9098	8.4759	0.89415	8.4759	0.83233
	8.8458	0.92552	8.7788	0.8725	8.7788	0.8174
	9.1617	0.92951	9.0686	0.8862	9.0686	0.79962
	9.4785	0.92675	9.3745	0.87669	9.3745	0.80551
	9.8074	0.92955	9.6673	0.88824	9.6673	0.80672
	10.1333	0.91999	9.9582	0.8857	9.9582	0.81249
	10.4161	0.92197	10.2541	0.89526	10.2541	0.81364
	10.716	0.938	10.5599	0.87874	10.5599	0.82271
	11.0058	0.91809	10.8478	0.88814	10.8478	0.81918
	11.3057	0.92311	11.1446	0.90042	11.1446	0.81524
	11.6055	0.93859	11.4455	0.88619	11.4455	0.8515
	11.9034	0.92967	11.7403	0.90398	11.7403	0.83177
	12.1923	0.89479	12.0412	0.90723	12.0412	0.85462
	12.4931	0.92645	12.33	0.8928	12.33	0.81965
	12.796	0.93219	12.6289	0.88884	12.6289	0.82632
	13.0818	0.91953	12.9288	0.89177	12.9288	0.83866
	13.3807	0.92889	13.2196	0.90002	13.2196	0.84375
	13.6805	0.92433	13.5135	0.92406	13.5135	0.83003
	13.9784	0.93049	13.8203	0.9115	13.8203	0.83796
	14.2672	0.94042	14.1112	0.9013	14.1112	0.87595
	14.5671	0.91492	14.411	0.90946	14.411	0.8532
	14.868	0.94644	14.7009	0.88589	14.7009	0.82706
	15.1678	0.92398	15.0578	0.90455	15.0578	0.84238
	15.4567	0.94169	15.3566	0.90533	15.3566	0.84318
	15.7585	0.92553	15.6555	0.93002	15.6555	0.85215
	16.0484	0.93698	15.9463	0.90132	15.9463	0.83831
	16.3432	0.91609	16.2462	0.90551	16.2462	0.88007
	16.6381	0.92702	16.5481	0.91304	16.5481	0.85977
	16.9349	0.92099	16.8409	0.92614	16.8409	0.87596
	17.2348	0.95328	17.1408	0.90674	17.1408	0.85024
	17.5277	0.942	17.4266	0.92936	17.4266	0.84285
	17.8335	0.92925	17.7305	0.90324	17.7305	0.84095
	18.1234	0.94029	18.0253	0.91587	18.0253	0.86804
	18.4442	0.92512	18.3202	0.90604	18.3202	0.85986
	18.7281	0.93141	18.621	0.90221	18.621	0.84897
	19.0249	0.92896	18.9219	0.92416	18.9219	0.83956
	19.3218	0.92966	19.2098	0.91934	19.2098	0.83987
	19.6217	0.9176	19.5046	0.9081	19.5046	0.84415
	19.9175	0.91046	19.8065	0.924	19.8065	0.86567
	20.2134	0.93789	20.1003	0.92807	20.1003	0.82874
	20.5172	0.9535	20.3912	0.90887	20.3912	0.83168
	20.8071	0.94077	20.69	0.91033	20.69	0.86681
	21.1069	0.93156	20.9919	0.91462	20.9919	0.85566
	21.4088	0.93618	21.2827	0.91706	21.2827	0.86401
	21.7087	0.93537	21.5796	0.9082	21.5796	0.85317
	21.9955	0.94702	21.8755	0.92287	21.8755	0.84058
	22.2954	0.93508	22.1813	0.89744	22.1813	0.85535
	22.5882	0.94523	22.4712	0.90942	22.4712	0.86723
	22.8881	0.94001	22.8351	0.90946	22.8351	0.88353
	23.1879	0.92202	23.1209	0.91584	23.1209	0.86667
	23.4778	0.94633	23.4208	0.91837	23.4208	0.85603
	23.7726	0.93051	23.7246	0.92368	23.7246	0.83523
	24.0675	0.92219	24.0135	0.9091	24.0135	0.81049
	24.3613	0.929	24.3233	0.92101	24.3233	0.84945
	24.6692	0.93074	24.6112	0.91748	24.6112	0.84097
	24.9581	0.92332	24.903	0.91939	24.903	0.85851
	25.2579	0.92964	25.2009	0.92457	25.2009	0.87071
	25.5478	0.95182	25.4958	0.9304	25.4958	0.86282
	25.8496	0.9457	25.7916	0.92572	25.7916	0.86133
	26.1575	0.92667	26.0915	0.90814	26.0915	0.86425
	26.4483	0.94859	26.3873	0.92061	26.3873	0.85517
	26.7372	0.91791	26.6812	0.92219	26.6812	0.84906
	27.0331	0.91446	26.975	0.90768	26.975	0.879
	27.3289	0.93142	27.2769	0.90145	27.2769	0.8304
	27.6298	0.94357	27.5667	0.90893	27.5667	0.85976
	27.9226	0.95757	27.8666	0.92429	27.8666	0.86526
	28.2185	0.93243	28.1725	0.92546	28.1725	0.86497
	28.5123	0.92999	28.4623	0.93369	28.4623	0.8411
	28.8142	0.94534	28.7622	0.91071	28.7622	0.85864
	29.108	0.92526	29.056	0.92467	29.056	0.85923
	29.4039	0.93291	29.3519	0.92937	29.3519	0.85997
	29.6988	0.92997	29.6457	0.91024	29.6457	0.86389
	29.9946	0.94372	29.9416	0.92504	29.9416	0.87597
	30.2905	0.94039	30.2415	0.92593	30.2415	0.86135
	30.5913	0.94548	30.5413	0.90117	30.5413	0.84197
	30.8822	0.94094	30.8412	0.91584	30.8412	0.86599
	31.189	0.93727	31.135	0.93465	31.135	0.86161
	31.4799	0.94444	31.4329	0.93729	31.4329	0.88422
	31.7797	0.94564	31.7247	0.9174	31.7247	0.86687
	32.0726	0.94632	32.0146	0.91494	32.0146	0.86549
	32.3675	0.93368	32.3134	0.90913	32.3134	0.88118
	32.6633	0.92059	32.6113	0.91055	32.6113	0.88521
	32.9692	0.93813	32.9072	0.93242	32.9072	0.82467
	33.259	0.92982	33.233	0.92866	33.233	0.87148
	33.5589	0.93864	33.5239	0.92313	33.5239	0.8715
	33.8487	0.9197	33.8137	0.92496	33.8137	0.87423
	34.1486	0.93332	34.1136	0.90283	34.1136	0.86309
	34.4414	0.93312	34.4134	0.9066	34.4134	0.84033
	34.7393	0.9278	34.7043	0.93104	34.7043	0.87637
	35.0292	0.9121	34.9952	0.92395	34.9952	0.84561
	35.329	0.93395	35.293	0.92969	35.293	0.85383
	35.6389	0.93874	35.5849	0.92876	35.5849	0.85844
	35.9988	0.93356	35.8947	0.9327	35.8947	0.85518
	36.2886	0.92176	36.1866	0.92554	36.1866	0.85226
	36.5785	0.94281	36.4774	0.93245	36.4774	0.86037
	36.8793	0.94068	36.7853	0.93493	36.7853	0.89196
	37.1742	0.93953	37.0731	0.92927	37.0731	0.82776
	37.48	0.93288	37.375	0.92174	37.375	0.8575
	37.7699	0.93315	37.6649	0.94716	37.6649	0.83866
	38.0708	0.93094	37.9647	0.93112	37.9647	0.86553
	38.3576	0.94216	38.2576	0.92598	38.2576	0.84065
	38.6575	0.95343	38.5554	0.94433	38.5554	0.84459
	38.9473	0.94397	38.8563	0.91046	38.8563	0.87064
	39.2502	0.9313	39.1471	0.91466	39.1471	0.83861
	39.54	0.9235	39.445	0.91581	39.445	0.86415
	39.8399	0.93237	39.7458	0.93985	39.7458	0.86718
	40.1367	0.94712	40.0367	0.90733	40.0367	0.87835
	40.4386	0.92225	40.3376	0.93847	40.3376	0.85991
	40.7395	0.93274	40.6364	0.92052	40.6364	0.86636
	41.0263	0.93118	40.9293	0.92467	40.9293	0.85614
	41.3262	0.94844	41.2261	0.91295	41.2261	0.87044
	41.62	0.93375	41.526	0.93101	41.526	0.841
	41.9769	0.93625	41.8188	0.93402	41.8188	0.86692
	42.2688	0.92383	42.1797	0.9309	42.1797	0.85539
	42.5706	0.93868	42.4776	0.9162	42.4776	0.86358
	42.8695	0.92756	42.7674	0.91818	42.7674	0.86898
	43.1653	0.92138	43.0673	0.93959	43.0673	0.86315
	43.4602	0.92581	43.3681	0.93471	43.3681	0.86542
	43.76	0.93395	43.657	0.91913	43.657	0.85866
	44.0499	0.92999	44.0159	0.92048	44.0159	0.85649
	44.3497	0.93181	44.3167	0.92482	44.3167	0.86632
	44.6456	0.92871	44.6076	0.92793	44.6076	0.86021
	44.9445	0.93601	44.9075	0.94777	44.9075	0.87453
	45.2393	0.91257	45.2073	0.95154	45.2073	0.85561
	45.5402	0.92379	45.4972	0.93846	45.4972	0.86446
	45.829	0.93505	45.8	0.92327	45.8	0.87005
	46.1289	0.93685	46.0989	0.90986	46.0989	0.8551
	46.4307	0.91716	46.3877	0.9273	46.3877	0.88754
	46.7216	0.91287	46.6806	0.93175	46.6806	0.87891
	47.0205	0.93233	47.0305	0.91112	47.0305	0.88874
	47.3203	0.929	47.3203	0.91327	47.3203	0.87101
	47.6102	0.92133	47.6292	0.91379	47.6292	0.86828
	47.91	0.94377	47.919	0.90754	47.919	0.86827
	48.2029	0.9393	48.2189	0.92306	48.2189	0.85861
	48.4997	0.91301	48.5117	0.94769	48.5117	0.86719
	48.7996	0.93376	48.8096	0.9179	48.8096	0.87771
	49.0904	0.93562	49.1105	0.93419	49.1105	0.87688
	49.3853	0.92733	49.3993	0.95374	49.3993	0.87084
	49.6912	0.9546	49.7002	0.93718	49.7002	0.87355
	49.985	0.9261	49.989	0.90861	49.989	0.88803
	50.2819	0.92465	50.2909	0.92294	50.2909	0.86862
	50.5757	0.93928	50.5787	0.93851	50.5787	0.86787
	50.9446	0.93659	50.8786	0.93465	50.8786	0.88502
	51.2395	0.95405	51.1784	0.93821	51.1784	0.88419
	51.5353	0.92073	51.4733	0.93734	51.4733	0.86038
	51.8342	0.92985	51.7732	0.91419	51.7732	0.88168
