# Supplementary material for: Control of flagellar gene expression by a chemotaxis receptor-like regulator in pathogenic Escherichia coli
Source: EMBO J. 2025 Oct 13;44(22):6675–703. doi: 10.1038/s44318-025-00595-x (PMC12623472; doi:10.1038/s44318-025-00595-x)
Supplement: Supplementary file 14 — Appendix Figure Source Data [file 44318_2025_595_MOESM14_ESM.zip › Appendix figure/Appendix Fig. S11/11B/Numerical Data.xlsx]

## Sheet: 11B
		UTI89														UTI89 Δtls
	Bladders	84000	3800	1560	156000	475000	860000	32500	980000	780000	422222	13200000	4888889	1060000	6200000	20	5800000	1380	380000	4666.67	7800000	32500	31111.1	60000	525000	1100000	366.667	560	600000
	Kidneys	38461.5	88000	2571.43	6888889	400000	342857	12200	11400	980	375000	520000	13000	640000	74000	13200	16400	13200	22857.1	68000	23333.3	3142.86	40000	25000	13800	10400000	132000	1260	10200	43333.3
	Vaginas	3500000	9200000	4444444	9600000	420000	5111111	11000000	4000000	383333	375	3600000	4000000	2140000	1140000	82000	13200000	1420000	10000000	350000	10400000	400000	2560000	80000	3272.73	4500000	10400000	11200000	3428571	108000
