# Supplementary material for: Control of flagellar gene expression by a chemotaxis receptor-like regulator in pathogenic Escherichia coli
Source: EMBO J. 2025 Oct 13;44(22):6675–703. doi: 10.1038/s44318-025-00595-x (PMC12623472; doi:10.1038/s44318-025-00595-x)
Supplement: Supplementary file 14 — Appendix Figure Source Data [file 44318_2025_595_MOESM14_ESM.zip › Appendix figure/Appendix Fig. S3/3E/Numerical Data.xlsx]

## Sheet: 3E
	0 mM IPTG	S13 Dtls / pTrc99A	19.924	14.621	13.882
		S13 Dtls / pTrc99A-Tls	12.278	13.406	15.044
	15 mM IPTG	S13 Dtls / pTrc99A	12.121	10.787	14.271
		S13 Dtls / pTrc99A-Tls	10.602	9.9422	15.654
	50 mM IPTG	S13 Dtls / pTrc99A	9.7876	10.445	14.538
		S13 Dtls / pTrc99A-Tls	4.5847	7.5022	6.5639
