# Supplementary material for: Control of flagellar gene expression by a chemotaxis receptor-like regulator in pathogenic Escherichia coli
Source: EMBO J. 2025 Oct 13;44(22):6675–703. doi: 10.1038/s44318-025-00595-x (PMC12623472; doi:10.1038/s44318-025-00595-x)
Supplement: Supplementary file 14 — Appendix Figure Source Data [file 44318_2025_595_MOESM14_ESM.zip › Appendix figure/Appendix Fig. S3/3B/Numerical Data.xlsx]

## Sheet: 3B
	log10(Gyration Radius)	S13	S13 Dtls
	-3.45	0	0.00099069
	-3.35	0.00080775	0
	-3.25	0	0.00099069
	-3.15	0.00080775	0.00099069
	-3.05	0.0016155	0.0039628
	-2.95	0.0080775	0.0029721
	-2.85	0.011309	0.011888
	-2.75	0.047658	0.026749
	-2.65	0.12278	0.066376
	-2.55	0.24798	0.1595
	-2.45	0.50485	0.31306
	-2.35	0.77302	0.4151
	-2.25	0.94669	0.60729
	-2.15	1.1212	0.60333
	-2.05	1.0299	0.5954
	-1.95	0.81018	0.50426
	-1.85	0.65186	0.28829
	-1.75	0.40711	0.23083
	-1.65	0.24313	0.15356
	-1.55	0.14055	0.094115
	-1.45	0.067044	0.070339
	-1.35	0.063813	0.062413
	-1.25	0.048465	0.050525
	-1.15	0.063813	0.060432
	-1.05	0.069467	0.07133
	-0.95	0.078352	0.10798
	-0.85	0.087237	0.1595
	-0.75	0.096931	0.16049
	-0.65	0.10905	0.17832
	-0.55	0.12843	0.26055
	-0.45	0.15024	0.29423
	-0.35	0.16559	0.33584
	-0.25	0.17205	0.32693
	-0.15	0.2189	0.36755
	-0.05	0.20598	0.42104
	0.05	0.1979	0.47652
	0.15	0.23344	0.46562
	0.25	0.18821	0.48346
	0.35	0.16801	0.43689
	0.45	0.13247	0.39132
	0.55	0.10824	0.26451
	0.65	0.075121	0.19616
	0.75	0.049273	0.13077
	0.85	0.029079	0.065385
	0.95	0.012924	0.047553
	1.05	0.0048465	0.021795
	1.15	0.003231	0.010898
	1.25	0.00080775	0.0019814
