# Supplementary material for: Control of flagellar gene expression by a chemotaxis receptor-like regulator in pathogenic Escherichia coli
Source: EMBO J. 2025 Oct 13;44(22):6675–703. doi: 10.1038/s44318-025-00595-x (PMC12623472; doi:10.1038/s44318-025-00595-x)
Supplement: Supplementary file 14 — Appendix Figure Source Data [file 44318_2025_595_MOESM14_ESM.zip › Appendix figure/Appendix Fig. S3/3C/Numerical Data.xlsx]

## Sheet: 3C
	UTI89	UTI89 Δtls
	0.11685	0.12848
	0.15211	0.13979
	0.063597	0.10427
	0.12992	0.09374
	0.1609	0.11885
