# Supplementary material for: Control of flagellar gene expression by a chemotaxis receptor-like regulator in pathogenic Escherichia coli
Source: EMBO J. 2025 Oct 13;44(22):6675–703. doi: 10.1038/s44318-025-00595-x (PMC12623472; doi:10.1038/s44318-025-00595-x)
Supplement: Supplementary file 14 — Appendix Figure Source Data [file 44318_2025_595_MOESM14_ESM.zip › Appendix figure/Appendix Fig. S3/3D/Numerical Data.xlsx]

## Sheet: 3D
	UTI89	UTI89 Δtls
	12.086	12.83
	13.279	12.359
	6.4542	9.3629
	12.712	12.108
	13.767	12.262
