# Supplementary material for: Control of flagellar gene expression by a chemotaxis receptor-like regulator in pathogenic Escherichia coli
Source: EMBO J. 2025 Oct 13;44(22):6675–703. doi: 10.1038/s44318-025-00595-x (PMC12623472; doi:10.1038/s44318-025-00595-x)
Supplement: Supplementary file 14 — Appendix Figure Source Data [file 44318_2025_595_MOESM14_ESM.zip › Appendix figure/Appendix Fig. S3/3H/Numerical Data.xlsx]

## Sheet: 3H
	50 mM IPTG
		S13 / pTrc99A
	Time [h]	0	0.218389	0.436694	0.655	0.873306	1.09161	1.30989	1.52819	1.7465	1.96481	2.18311	2.40139	2.61969	2.838	3.05631	3.27461	3.49292	3.71122	3.9295	4.14781	4.36611	4.58442	4.80272	5.02103	5.23933	5.45761	5.67594	5.89425	6.11256	6.33083	6.54914	6.76744	6.98575	7.20406	7.42236	7.64067
		0.0992	0.1004	0.1024	0.1059	0.1104	0.1172	0.126	0.1325	0.1423	0.1564	0.1668	0.1761	0.1865	0.1979	0.211	0.224	0.2366	0.2496	0.2651	0.2832	0.2978	0.3097	0.3207	0.3289	0.3461	0.345	0.3547	0.3571	0.3628	0.3713	0.3725	0.377	0.3804	0.382	0.3839	0.3856
		0.0981	0.0993	0.1011	0.1043	0.1088	0.1155	0.124	0.1315	0.1409	0.1552	0.1665	0.1764	0.1861	0.198	0.2109	0.2243	0.2368	0.2503	0.2658	0.284	0.2996	0.3119	0.3219	0.3291	0.3369	0.3455	0.3533	0.3603	0.3664	0.3715	0.3765	0.3809	0.3836	0.386	0.3871	0.3871
		0.0979	0.0989	0.1011	0.1042	0.1089	0.1156	0.124	0.1313	0.1409	0.1554	0.1666	0.176	0.186	0.1975	0.2107	0.2242	0.2367	0.2506	0.2658	0.2841	0.2991	0.3118	0.3221	0.3292	0.3366	0.3442	0.3534	0.3601	0.3651	0.3707	0.3771	0.3815	0.3832	0.3862	0.3862	0.3892
		0.0969	0.098	0.1001	0.103	0.1075	0.1145	0.123	0.13	0.1399	0.1543	0.1655	0.1745	0.185	0.1966	0.2094	0.2226	0.2358	0.2495	0.2655	0.2829	0.2981	0.3106	0.3208	0.3281	0.3358	0.3432	0.3503	0.3572	0.3649	0.3702	0.375	0.3791	0.3814	0.3844	0.3853	0.3868
		0.0978	0.099	0.101	0.1043	0.1091	0.116	0.1249	0.1323	0.142	0.1568	0.1682	0.1772	0.1879	0.1995	0.2131	0.2258	0.2393	0.2537	0.269	0.2864	0.3024	0.3146	0.3245	0.3322	0.3398	0.348	0.355	0.3624	0.3687	0.3748	0.3794	0.3836	0.386	0.3891	0.3901	0.3899
		0.0963	0.0975	0.0994	0.103	0.1079	0.1154	0.1248	0.1316	0.1417	0.1566	0.1672	0.1769	0.1876	0.199	0.2132	0.2257	0.239	0.2536	0.2688	0.2865	0.3013	0.314	0.3235	0.3313	0.3399	0.347	0.3537	0.3614	0.3677	0.3736	0.3786	0.3827	0.3861	0.3879	0.3889	0.3918
		S13 / pTrc99A-Tls
	Time [h]	0	0.218389	0.436694	0.655	0.873306	1.09161	1.30989	1.52819	1.7465	1.96481	2.18311	2.40139	2.61969	2.838	3.05631	3.27461	3.49292	3.71122	3.9295	4.14781	4.36611	4.58442	4.80272	5.02103	5.23933	5.45761	5.67594	5.89425	6.11256	6.33083	6.54914	6.76744	6.98575	7.20406	7.42236	7.64067
		0.0974	0.0986	0.1003	0.1035	0.1079	0.1152	0.1252	0.1327	0.1436	0.1598	0.174	0.1857	0.1982	0.2122	0.2281	0.2432	0.2554	0.2746	0.293	0.3059	0.3151	0.3239	0.3336	0.3397	0.3442	0.347	0.3486	0.3499	0.3507	0.3517	0.3511	0.3512	0.3513	0.3509	0.3505	0.3496
		0.0989	0.0996	0.1018	0.1047	0.1093	0.1161	0.1254	0.1329	0.1446	0.1614	0.1737	0.1859	0.199	0.2135	0.2285	0.2432	0.2572	0.2746	0.2921	0.3051	0.314	0.3233	0.3314	0.3385	0.3435	0.3458	0.3466	0.3475	0.3495	0.35	0.3496	0.349	0.3488	0.3504	0.3499	0.3495
		0.0991	0.1	0.102	0.1046	0.1096	0.1168	0.1258	0.1329	0.1444	0.1609	0.1738	0.1863	0.1982	0.2124	0.2277	0.2423	0.2562	0.2745	0.2928	0.3047	0.3144	0.3224	0.3316	0.3373	0.3417	0.3437	0.3459	0.3463	0.3481	0.3484	0.3491	0.3478	0.3482	0.3489	0.3473	0.3473
		0.1005	0.1014	0.1031	0.1061	0.1107	0.1177	0.127	0.134	0.1459	0.1627	0.1756	0.1876	0.1998	0.2143	0.2295	0.2442	0.2579	0.2765	0.2942	0.3067	0.3159	0.3242	0.3336	0.3397	0.3437	0.3472	0.3484	0.3497	0.3508	0.3515	0.3512	0.3508	0.3508	0.3512	0.3503	0.3503
		0.1002	0.1012	0.1035	0.1064	0.1109	0.1175	0.1268	0.1335	0.1452	0.1615	0.1745	0.1861	0.1987	0.2127	0.2284	0.2426	0.2561	0.274	0.2928	0.3047	0.3134	0.3234	0.3304	0.3369	0.3415	0.3451	0.3467	0.347	0.3474	0.3483	0.3482	0.3484	0.348	0.3478	0.3477	0.3474
		0.1002	0.1014	0.1031	0.1062	0.1108	0.1171	0.1262	0.1335	0.1453	0.1617	0.1741	0.1854	0.1985	0.2119	0.227	0.2415	0.255	0.273	0.2913	0.3042	0.312	0.3206	0.3286	0.3347	0.3397	0.3419	0.3446	0.3454	0.3468	0.3457	0.3462	0.3469	0.3454	0.3458	0.3449	0.3442
		S13 Dtls / pTrc99A
	Time [h]	0	0.218389	0.436694	0.655	0.873306	1.09161	1.30989	1.52819	1.7465	1.96481	2.18311	2.40139	2.61969	2.838	3.05631	3.27461	3.49292	3.71122	3.9295	4.14781	4.36611	4.58442	4.80272	5.02103	5.23933	5.45761	5.67594	5.89425	6.11256	6.33083	6.54914	6.76744	6.98575	7.20406	7.42236	7.64067
		0.0988	0.0997	0.1014	0.1035	0.1063	0.1106	0.1155	0.1215	0.1277	0.1346	0.145	0.1563	0.1651	0.174	0.1834	0.1943	0.2065	0.218	0.231	0.2429	0.2535	0.2635	0.2746	0.2845	0.2954	0.305	0.3148	0.3231	0.332	0.3394	0.347	0.3508	0.3549	0.3571	0.3589	0.3599
		0.0986	0.1	0.1015	0.1036	0.1065	0.1106	0.1162	0.122	0.1278	0.1346	0.1444	0.1564	0.1645	0.1738	0.1833	0.1941	0.2063	0.2178	0.2316	0.243	0.2534	0.2647	0.2758	0.2866	0.2981	0.3078	0.318	0.3266	0.3359	0.3428	0.3499	0.3538	0.3582	0.3608	0.3632	0.3642
		0.0985	0.0993	0.1008	0.1031	0.1059	0.1101	0.1155	0.1216	0.1274	0.1344	0.1443	0.1563	0.1649	0.1738	0.1833	0.1939	0.2064	0.2187	0.2318	0.2422	0.2536	0.2644	0.2755	0.2867	0.2972	0.3083	0.3168	0.3264	0.3354	0.3419	0.3491	0.3541	0.3577	0.3612	0.3626	0.3631
		0.0979	0.0988	0.1005	0.1028	0.1058	0.1098	0.1153	0.1215	0.1276	0.1345	0.1445	0.1567	0.1655	0.1742	0.1839	0.1947	0.2065	0.2183	0.2317	0.2425	0.2541	0.2652	0.2759	0.2874	0.2981	0.3085	0.3185	0.3276	0.3377	0.3441	0.3504	0.3559	0.3588	0.3623	0.3639	0.3655
		0.0974	0.0983	0.0997	0.1021	0.1051	0.1095	0.1147	0.1213	0.1269	0.1339	0.1439	0.1559	0.1647	0.1735	0.1828	0.1939	0.2056	0.2178	0.2309	0.2418	0.2523	0.264	0.275	0.2862	0.2972	0.3067	0.3169	0.326	0.3349	0.3421	0.3491	0.3536	0.3581	0.3612	0.3615	0.3631
		0.0974	0.0982	0.0999	0.1023	0.1054	0.1095	0.1154	0.1214	0.1274	0.1343	0.1441	0.156	0.1644	0.1735	0.1829	0.1947	0.2065	0.2192	0.2322	0.2431	0.2533	0.2647	0.2763	0.2877	0.2983	0.3088	0.3183	0.3285	0.3365	0.3446	0.3512	0.3558	0.3595	0.3622	0.3626	0.3643
