# Supplementary material for: Control of flagellar gene expression by a chemotaxis receptor-like regulator in pathogenic Escherichia coli
Source: EMBO J. 2025 Oct 13;44(22):6675–703. doi: 10.1038/s44318-025-00595-x (PMC12623472; doi:10.1038/s44318-025-00595-x)
Supplement: Supplementary file 14 — Appendix Figure Source Data [file 44318_2025_595_MOESM14_ESM.zip › Appendix figure/Appendix Fig. S3/3A/Numerical Data.xlsx]

## Sheet: 3A
		S13
	Time [h]	0	0.573861	1.14772	1.72158	2.29547	2.86933	3.44325	4.01711	4.59097	5.16486	5.73897	6.31325	6.88714	7.46103	8.03489	8.60875	9.18264	9.7565	10.3304	10.9046	11.4784	12.0523	12.6262	13.2001
		0.0922	0.0969	0.1144	0.144	0.1802	0.2204	0.2555	0.308	0.3461	0.3708	0.3839	0.386	0.3841	0.3824	0.3805	0.3783	0.3761	0.3737	0.3704	0.3675	0.3644	0.3616	0.3583	0.3548
		0.0925	0.097	0.1144	0.1437	0.1807	0.2207	0.255	0.3045	0.3414	0.3692	0.3857	0.3908	0.3911	0.3893	0.3868	0.3846	0.382	0.3791	0.3764	0.3736	0.3707	0.3677	0.3652	0.3621
		0.0926	0.0971	0.1152	0.1452	0.181	0.2207	0.2579	0.3087	0.3476	0.3744	0.3903	0.3943	0.3947	0.3929	0.3912	0.3887	0.3864	0.3838	0.3809	0.3779	0.3751	0.3725	0.3697	0.3664
		0.093	0.0977	0.1157	0.1453	0.1821	0.2228	0.2581	0.3079	0.345	0.3726	0.3895	0.3948	0.3949	0.3932	0.3903	0.3881	0.3853	0.3829	0.3802	0.3775	0.3744	0.3715	0.3688	0.3662
		0.095	0.0999	0.1186	0.1493	0.1872	0.2268	0.2607	0.307	0.3438	0.3737	0.3918	0.3992	0.3994	0.3976	0.3947	0.392	0.3894	0.3871	0.3839	0.3813	0.3785	0.3756	0.3731	0.3701
		0.0906	0.0955	0.1142	0.1449	0.1822	0.2226	0.2568	0.3031	0.3408	0.37	0.3878	0.3948	0.3953	0.3932	0.3905	0.3878	0.3848	0.3824	0.3796	0.3775	0.3743	0.3719	0.369	0.3661
		0.0919	0.0965	0.1148	0.1454	0.1838	0.2238	0.2567	0.302	0.3396	0.3687	0.3879	0.395	0.3954	0.3937	0.391	0.3886	0.3855	0.383	0.38	0.377	0.3743	0.3723	0.3692	0.3661
		0.0926	0.0971	0.1149	0.1451	0.1828	0.2225	0.2561	0.3035	0.3413	0.3696	0.3874	0.3932	0.3942	0.392	0.3893	0.3863	0.3837	0.3811	0.3779	0.375	0.3722	0.3691	0.3659	0.3627
		0.0912	0.0956	0.1119	0.1404	0.1765	0.2163	0.2499	0.2997	0.3371	0.3641	0.3802	0.3833	0.3817	0.3786	0.3756	0.3727	0.3702	0.366	0.3629	0.3596	0.3562	0.3529	0.3493	0.3461
		0.0919	0.0966	0.113	0.1415	0.1774	0.2167	0.2516	0.3032	0.3428	0.3686	0.3834	0.387	0.3856	0.3835	0.3817	0.3795	0.3767	0.374	0.3709	0.3682	0.3655	0.3626	0.3594	0.3561
		0.0923	0.0967	0.1135	0.142	0.1785	0.2171	0.2522	0.3022	0.3406	0.369	0.3857	0.3915	0.3914	0.3899	0.3882	0.3863	0.3843	0.3817	0.3791	0.3768	0.3742	0.3722	0.3691	0.3666
		0.0906	0.0951	0.1119	0.1408	0.1778	0.2163	0.2506	0.3002	0.3377	0.3673	0.3848	0.3908	0.3914	0.3898	0.3879	0.3863	0.3838	0.3812	0.3794	0.3772	0.3746	0.3725	0.3696	0.3676
		0.092	0.0965	0.1138	0.1429	0.1812	0.22	0.2538	0.2997	0.3379	0.3686	0.387	0.394	0.3947	0.3938	0.392	0.3892	0.3868	0.3845	0.3822	0.3799	0.3775	0.3755	0.3726	0.3704
		0.0921	0.0965	0.1149	0.1435	0.1809	0.2212	0.2583	0.306	0.3461	0.3757	0.3937	0.3996	0.4001	0.3985	0.3963	0.3939	0.3917	0.3891	0.3868	0.3846	0.3821	0.3797	0.3769	0.3745
		0.0911	0.0955	0.1135	0.1415	0.1789	0.219	0.2545	0.3011	0.3402	0.3702	0.3894	0.396	0.3964	0.3949	0.3929	0.3905	0.3879	0.3856	0.3831	0.3814	0.3785	0.3763	0.3733	0.3709
		0.0913	0.0958	0.113	0.1413	0.18	0.2195	0.2527	0.298	0.3357	0.3663	0.3867	0.3935	0.3944	0.3931	0.3905	0.3882	0.3855	0.3828	0.3808	0.3791	0.3763	0.3737	0.3711	0.369
		0.0923	0.0965	0.1132	0.1412	0.1791	0.2181	0.2519	0.3	0.3389	0.3688	0.3867	0.3931	0.3932	0.3918	0.3899	0.3867	0.3851	0.3821	0.38	0.3776	0.3751	0.3727	0.3702	0.3675
		0.0912	0.0954	0.1109	0.138	0.1741	0.2136	0.2473	0.298	0.337	0.3635	0.3807	0.3856	0.3847	0.3828	0.3812	0.3788	0.3762	0.3727	0.3703	0.3676	0.3646	0.3619	0.3589	0.3556
		S13 Dtls
	Time [h]	0	0.573861	1.14772	1.72158	2.29547	2.86933	3.44325	4.01711	4.59097	5.16486	5.73897	6.31325	6.88714	7.46103	8.03489	8.60875	9.18264	9.7565	10.3304	10.9046	11.4784	12.0523	12.6262	13.2001
		0.0999	0.1022	0.1148	0.1387	0.1703	0.203	0.2369	0.2838	0.323	0.3493	0.3643	0.3712	0.3712	0.3707	0.3705	0.3706	0.369	0.3685	0.3672	0.3664	0.3648	0.3634	0.3613	0.3586
		0.0918	0.0951	0.1082	0.1323	0.1645	0.1984	0.2316	0.2757	0.314	0.3443	0.363	0.3715	0.3742	0.3738	0.3731	0.3726	0.3726	0.3722	0.3722	0.372	0.3711	0.3701	0.3686	0.3669
		0.0915	0.0947	0.1078	0.1323	0.1646	0.1991	0.2325	0.278	0.317	0.3468	0.3644	0.3728	0.3742	0.3745	0.3742	0.374	0.3749	0.3742	0.3745	0.3745	0.3733	0.3729	0.3713	0.3695
		0.092	0.0954	0.1085	0.1328	0.1653	0.1993	0.2323	0.2733	0.3128	0.3429	0.3609	0.3705	0.3736	0.3732	0.3726	0.3726	0.3722	0.3728	0.3735	0.3737	0.3728	0.3719	0.3708	0.3689
		0.091	0.0947	0.1085	0.1328	0.1652	0.2005	0.2344	0.2742	0.3143	0.3449	0.3638	0.3738	0.3772	0.3767	0.3758	0.375	0.375	0.375	0.3762	0.3761	0.3756	0.3748	0.3731	0.3714
		0.0909	0.0946	0.1086	0.1358	0.1685	0.2038	0.2377	0.2776	0.3173	0.3474	0.3674	0.3772	0.3811	0.3808	0.3799	0.3797	0.3789	0.3792	0.3802	0.3802	0.3794	0.3787	0.3767	0.3751
		0.0906	0.0939	0.1072	0.1315	0.1637	0.1981	0.2313	0.2705	0.31	0.3403	0.3594	0.3697	0.3733	0.3727	0.3721	0.3713	0.3711	0.371	0.3725	0.3721	0.3723	0.372	0.3702	0.3688
		0.0923	0.0956	0.108	0.1317	0.1632	0.196	0.2325	0.2765	0.3176	0.3476	0.3632	0.3692	0.3711	0.3725	0.3716	0.3727	0.3722	0.3721	0.3727	0.3724	0.3718	0.3708	0.3699	0.3681
		0.0961	0.0991	0.1102	0.1342	0.1665	0.197	0.2322	0.2767	0.3167	0.3426	0.3609	0.3671	0.3674	0.3692	0.3701	0.3677	0.3691	0.3675	0.3673	0.3638	0.3653	0.3617	0.3604	0.3572
		0.0916	0.0952	0.1079	0.1315	0.1623	0.195	0.2278	0.2736	0.3115	0.3371	0.3508	0.3552	0.3554	0.3561	0.356	0.3552	0.354	0.3536	0.3523	0.3504	0.3487	0.3469	0.3445	0.3418
		0.0924	0.0959	0.1088	0.1325	0.1638	0.1975	0.2307	0.2763	0.3141	0.3414	0.357	0.3631	0.3652	0.3657	0.3664	0.3658	0.3646	0.3644	0.3642	0.3623	0.3611	0.3594	0.3577	0.3558
		0.0918	0.0952	0.1087	0.1334	0.1652	0.1989	0.2312	0.2766	0.3168	0.3451	0.3618	0.3694	0.3704	0.3714	0.3704	0.3699	0.3695	0.3693	0.3693	0.3684	0.3676	0.3655	0.3642	0.3622
		0.0924	0.096	0.1097	0.1346	0.1668	0.2007	0.2328	0.2762	0.3152	0.3438	0.3615	0.3689	0.3698	0.3698	0.3695	0.3694	0.369	0.3694	0.3694	0.369	0.3685	0.3672	0.3654	0.3638
		0.0937	0.0974	0.1114	0.1359	0.1677	0.2021	0.235	0.2785	0.3171	0.3471	0.3644	0.3728	0.3751	0.3749	0.3744	0.374	0.3734	0.3736	0.3739	0.3739	0.3733	0.3722	0.3705	0.3684
		0.0926	0.0963	0.1107	0.1353	0.1671	0.201	0.2343	0.2768	0.3157	0.3455	0.3621	0.3704	0.3723	0.3718	0.3708	0.3708	0.3699	0.3707	0.3714	0.3716	0.3708	0.3699	0.3684	0.3665
		0.1066	0.1099	0.124	0.1481	0.1801	0.2144	0.2474	0.2886	0.3274	0.3577	0.375	0.3837	0.3865	0.3859	0.385	0.3844	0.3839	0.384	0.385	0.3848	0.3844	0.383	0.382	0.3799
		0.0924	0.0959	0.1091	0.1322	0.1632	0.1961	0.2289	0.2725	0.3094	0.3363	0.3531	0.3612	0.3634	0.3634	0.3633	0.363	0.3628	0.3629	0.3631	0.3626	0.3624	0.3613	0.3599	0.3584
		0.0915	0.0952	0.1079	0.1312	0.1614	0.194	0.2272	0.2731	0.3123	0.3392	0.3541	0.3612	0.3619	0.3627	0.3625	0.3616	0.3609	0.3598	0.3598	0.3582	0.3578	0.356	0.354	0.3527
