# Supplementary material for: Control of flagellar gene expression by a chemotaxis receptor-like regulator in pathogenic Escherichia coli
Source: EMBO J. 2025 Oct 13;44(22):6675–703. doi: 10.1038/s44318-025-00595-x (PMC12623472; doi:10.1038/s44318-025-00595-x)
Supplement: Supplementary file 14 — Appendix Figure Source Data [file 44318_2025_595_MOESM14_ESM.zip › Appendix figure/Appendix Fig. S3/3F/Numerical Data.xlsx]

## Sheet: 3F
	IPTG (mM)	S13 / pTrc99A				S13 Dtls / pTrc99A				S13 / pTrc99A-Tls
	50	0.92684	1.02667	1.07674	0.96975	5.24696	5.50471	5.13534	5.2266	0.669514	0.611298	0.699212	0.622234
