# Supplementary material for: Control of flagellar gene expression by a chemotaxis receptor-like regulator in pathogenic Escherichia coli
Source: EMBO J. 2025 Oct 13;44(22):6675–703. doi: 10.1038/s44318-025-00595-x (PMC12623472; doi:10.1038/s44318-025-00595-x)
Supplement: Supplementary file 14 — Appendix Figure Source Data [file 44318_2025_595_MOESM14_ESM.zip › Appendix figure/Appendix Fig. S3/3G/Numerical Data.xlsx]

## Sheet: 3G
		0 mM IPTG
		MG1655 / pTrc99A
	Time [h]	0	1.0915	2.18292	3.27436	4.36578	5.45722	6.54864	7.64006	8.7315	9.82292	10.9143	12.0058	13.0972	14.1886	15.2801	16.3715	17.4629	18.5543	19.6458
		0.1012	0.1197	0.1589	0.1963	0.2316	0.2438	0.2497	0.2465	0.246	0.2468	0.2484	0.2503	0.2521	0.253	0.2522	0.2499	0.2476	0.2456	0.2431
		0.1018	0.1193	0.1588	0.195	0.2302	0.2439	0.2517	0.2491	0.2494	0.2502	0.2516	0.2534	0.2546	0.2551	0.2537	0.2509	0.2483	0.2462	0.2436
		0.1005	0.118	0.1577	0.1935	0.228	0.2423	0.2491	0.2477	0.248	0.2488	0.2502	0.2521	0.2533	0.2534	0.2523	0.2492	0.2468	0.2444	0.2416
		0.1014	0.1204	0.1595	0.1948	0.2268	0.2423	0.2491	0.2479	0.2474	0.2481	0.2494	0.2512	0.2515	0.2521	0.2506	0.2475	0.245	0.2425	0.24
		MG1655/ pTrc99A-Tls
	Time [h]	0	1.0915	2.18292	3.27436	4.36578	5.45722	6.54864	7.64006	8.7315	9.82292	10.9143	12.0058	13.0972	14.1886	15.2801	16.3715	17.4629	18.5543	19.6458
		0.1014	0.123	0.1634	0.1969	0.228	0.2409	0.2489	0.2475	0.2464	0.2467	0.2483	0.2492	0.2494	0.2488	0.2462	0.2433	0.2403	0.2373	0.2346
		0.0996	0.1211	0.1614	0.1939	0.227	0.2397	0.2483	0.2474	0.2467	0.2475	0.2482	0.2495	0.2479	0.2475	0.245	0.2414	0.2385	0.2357	0.2328
		0.0986	0.1205	0.161	0.1945	0.2264	0.2397	0.2478	0.2473	0.2466	0.2485	0.2499	0.2519	0.2505	0.2507	0.2486	0.2452	0.2423	0.2392	0.2364
		0.1012	0.1231	0.1636	0.1974	0.2279	0.2434	0.252	0.248	0.2444	0.2437	0.2437	0.2444	0.244	0.2432	0.2406	0.238	0.2349	0.2315	0.2295
		3 mM IPTG
		MG1655 / pTrc99A
	Time [h]	0	1.0915	2.18292	3.27436	4.36578	5.45722	6.54864	7.64006	8.7315	9.82292	10.9143	12.0058	13.0972	14.1886	15.2801	16.3715	17.4629	18.5543	19.6458
		0.1008	0.1197	0.1595	0.1946	0.2296	0.2415	0.2515	0.2501	0.2499	0.2519	0.2529	0.2544	0.2553	0.2549	0.2535	0.2506	0.2482	0.2458	0.2431
		0.1021	0.1199	0.1585	0.1931	0.228	0.2412	0.2507	0.25	0.2508	0.2526	0.2531	0.2546	0.2547	0.2537	0.2519	0.2493	0.2463	0.2439	0.2416
		0.1011	0.1194	0.158	0.1922	0.2268	0.2421	0.2507	0.2487	0.2489	0.2502	0.2512	0.2518	0.2509	0.2512	0.2489	0.2454	0.2431	0.241	0.2384
		0.0994	0.1183	0.1571	0.191	0.2245	0.2389	0.2477	0.2467	0.2475	0.2492	0.2507	0.2511	0.2512	0.251	0.2489	0.2458	0.2434	0.2411	0.2384
		MG1655/ pTrc99A-Tls
	Time [h]	0	1.0915	2.18292	3.27436	4.36578	5.45722	6.54864	7.64006	8.7315	9.82292	10.9143	12.0058	13.0972	14.1886	15.2801	16.3715	17.4629	18.5543	19.6458
		0.0994	0.1211	0.1596	0.189	0.2205	0.2393	0.2453	0.2453	0.2436	0.2438	0.2429	0.2415	0.2393	0.2371	0.2338	0.2301	0.2269	0.2244	0.2214
		0.0984	0.1199	0.1592	0.1869	0.2176	0.2353	0.242	0.242	0.2406	0.2402	0.239	0.2386	0.2354	0.2329	0.2297	0.2255	0.2227	0.2199	0.2174
		0.0999	0.122	0.1612	0.19	0.22	0.2383	0.246	0.2468	0.245	0.2444	0.2435	0.2428	0.2398	0.2373	0.2335	0.2302	0.227	0.2237	0.2215
		0.0992	0.1216	0.1608	0.189	0.2201	0.2377	0.2435	0.2445	0.2424	0.242	0.2409	0.2402	0.2377	0.2355	0.2317	0.2287	0.225	0.2222	0.2203
		7 mM IPTG
		MG1655 / pTrc99A
	Time [h]	0	1.0915	2.18292	3.27436	4.36578	5.45722	6.54864	7.64006	8.7315	9.82292	10.9143	12.0058	13.0972	14.1886	15.2801	16.3715	17.4629	18.5543	19.6458
		0.1032	0.1238	0.163	0.1987	0.2353	0.2483	0.2578	0.2576	0.2572	0.2589	0.2602	0.261	0.2618	0.2608	0.259	0.2562	0.2536	0.2513	0.2486
		0.1011	0.12	0.1593	0.1937	0.2297	0.2427	0.2515	0.2492	0.2491	0.2503	0.2516	0.2518	0.2516	0.2508	0.2483	0.2456	0.2424	0.2406	0.2379
		0.0993	0.1182	0.1573	0.1908	0.2227	0.2383	0.2463	0.2448	0.2447	0.245	0.2454	0.2459	0.2453	0.2444	0.242	0.2384	0.2356	0.2334	0.2312
		0.0986	0.1176	0.1569	0.1896	0.2235	0.2374	0.2442	0.2427	0.2421	0.2433	0.2439	0.2444	0.2437	0.2432	0.2405	0.2373	0.2343	0.2319	0.2293
		MG1655/ pTrc99A-Tls
	Time [h]	0	1.0915	2.18292	3.27436	4.36578	5.45722	6.54864	7.64006	8.7315	9.82292	10.9143	12.0058	13.0972	14.1886	15.2801	16.3715	17.4629	18.5543	19.6458
		0.0985	0.1194	0.1575	0.1877	0.2192	0.2373	0.2441	0.2436	0.2427	0.2423	0.2407	0.2396	0.2374	0.2346	0.2311	0.2272	0.2244	0.2217	0.2191
		0.1008	0.1223	0.1607	0.1898	0.2196	0.2373	0.2439	0.2439	0.2427	0.2423	0.2408	0.2397	0.2376	0.235	0.2311	0.2278	0.2249	0.2224	0.2198
		0.1012	0.123	0.1619	0.1906	0.2213	0.2385	0.245	0.2457	0.2442	0.2432	0.2419	0.2408	0.2385	0.2358	0.2317	0.2295	0.2257	0.2232	0.221
		0.1008	0.1225	0.161	0.1897	0.2206	0.2379	0.2439	0.2449	0.2434	0.2419	0.2402	0.2397	0.237	0.2344	0.231	0.2279	0.2248	0.2219	0.2202
		15 mM IPTG
		MG1655 / pTrc99A
	Time [h]	0	1.0915	2.18292	3.27436	4.36578	5.45722	6.54864	7.64006	8.7315	9.82292	10.9143	12.0058	13.0972	14.1886	15.2801	16.3715	17.4629	18.5543	19.6458
		0.1019	0.1209	0.1594	0.1944	0.2311	0.2438	0.2548	0.2551	0.2544	0.2558	0.2575	0.2583	0.2587	0.2585	0.2565	0.2533	0.2512	0.2484	0.2461
		0.1028	0.1213	0.1596	0.1936	0.2295	0.2417	0.249	0.2472	0.246	0.247	0.248	0.2481	0.2482	0.2483	0.246	0.2423	0.2395	0.238	0.2352
		0.0999	0.1196	0.158	0.1915	0.2258	0.2379	0.2458	0.2442	0.2434	0.2443	0.2453	0.2456	0.2454	0.2444	0.242	0.2391	0.2364	0.2343	0.2318
		0.1003	0.1206	0.1588	0.1919	0.2252	0.24	0.2473	0.2463	0.2454	0.2463	0.2469	0.2475	0.2472	0.2465	0.2443	0.2416	0.2386	0.2365	0.234
		MG1655/ pTrc99A-Tls
	Time [h]	0	1.0915	2.18292	3.27436	4.36578	5.45722	6.54864	7.64006	8.7315	9.82292	10.9143	12.0058	13.0972	14.1886	15.2801	16.3715	17.4629	18.5543	19.6458
		0.0999	0.1211	0.1593	0.186	0.2178	0.2401	0.2481	0.2521	0.2499	0.2475	0.2455	0.2434	0.2408	0.2384	0.2357	0.2337	0.2308	0.2288	0.2272
		0.1003	0.1219	0.1605	0.1851	0.2169	0.2393	0.2457	0.2504	0.2475	0.245	0.2431	0.2406	0.2377	0.2355	0.2332	0.2307	0.2281	0.2262	0.2244
		0.1014	0.1225	0.1615	0.1862	0.2172	0.2425	0.2486	0.2546	0.2518	0.249	0.2462	0.2433	0.2406	0.2382	0.2362	0.2331	0.2305	0.2291	0.2263
		0.11	0.1313	0.1692	0.194	0.2246	0.2459	0.2564	0.2616	0.2587	0.2553	0.2523	0.2492	0.2464	0.2437	0.2416	0.2387	0.236	0.2342	0.2316
		25 mM IPTG
		MG1655 / pTrc99A
	Time [h]	0	1.0915	2.18292	3.27436	4.36578	5.45722	6.54864	7.64006	8.7315	9.82292	10.9143	12.0058	13.0972	14.1886	15.2801	16.3715	17.4629	18.5543	19.6458
		0.1012	0.1201	0.1583	0.1938	0.23	0.2411	0.2524	0.2528	0.2526	0.2533	0.2555	0.2561	0.2572	0.2576	0.2557	0.2531	0.2507	0.2481	0.2456
		0.1001	0.1186	0.1578	0.1917	0.2251	0.2359	0.2454	0.2438	0.2424	0.2429	0.2436	0.2441	0.2442	0.2436	0.2413	0.238	0.2357	0.2328	0.2298
		0.1014	0.1201	0.1587	0.1926	0.2257	0.2353	0.2434	0.2423	0.242	0.2422	0.2436	0.2445	0.2451	0.245	0.2433	0.2403	0.2379	0.2353	0.2329
		0.1022	0.1206	0.1593	0.1925	0.2253	0.2373	0.2454	0.244	0.2427	0.2437	0.2446	0.2447	0.2451	0.2453	0.2435	0.2408	0.2386	0.2358	0.2332
		MG1655/ pTrc99A-Tls
	Time [h]	0	1.0915	2.18292	3.27436	4.36578	5.45722	6.54864	7.64006	8.7315	9.82292	10.9143	12.0058	13.0972	14.1886	15.2801	16.3715	17.4629	18.5543	19.6458
		0.1016	0.122	0.1608	0.1863	0.2187	0.2459	0.2566	0.2608	0.2607	0.259	0.2565	0.2542	0.2519	0.2506	0.2488	0.2464	0.2452	0.2436	0.2423
		0.1024	0.1225	0.1611	0.1865	0.22	0.2469	0.2572	0.2605	0.2601	0.2586	0.2553	0.2531	0.2501	0.2487	0.2468	0.2448	0.2434	0.2418	0.2406
		0.0991	0.1201	0.1582	0.1829	0.216	0.2437	0.2537	0.2569	0.2557	0.2532	0.2505	0.2475	0.2459	0.2436	0.2415	0.24	0.2385	0.2365	0.2346
		0.1011	0.1219	0.16	0.1847	0.2181	0.2457	0.2555	0.2582	0.2571	0.2538	0.2505	0.2472	0.2448	0.2428	0.2409	0.2402	0.2376	0.2357	0.2345
		50 mM IPTG
		MG1655 / pTrc99A
	Time [h]	0	1.0915	2.18292	3.27436	4.36578	5.45722	6.54864	7.64006	8.7315	9.82292	10.9143	12.0058	13.0972	14.1886	15.2801	16.3715	17.4629	18.5543	19.6458
		0.1021	0.1196	0.1574	0.1919	0.2304	0.2393	0.2497	0.2493	0.2474	0.248	0.2492	0.2507	0.2523	0.2534	0.2531	0.2509	0.2486	0.2462	0.2426
		0.1	0.1174	0.1555	0.1883	0.2242	0.2333	0.2422	0.2416	0.2399	0.2398	0.2411	0.2421	0.2432	0.2439	0.2435	0.2412	0.2387	0.2359	0.2332
		0.0999	0.1175	0.1549	0.1871	0.2229	0.2317	0.2406	0.2392	0.2371	0.2375	0.2382	0.2394	0.2405	0.2418	0.2414	0.2392	0.2366	0.2345	0.232
		0.0995	0.1175	0.1556	0.1869	0.2194	0.2264	0.2333	0.2313	0.2304	0.2312	0.2323	0.2333	0.2353	0.2367	0.2371	0.2353	0.2337	0.2315	0.2289
		MG1655/ pTrc99A-Tls
	Time [h]	0	1.0915	2.18292	3.27436	4.36578	5.45722	6.54864	7.64006	8.7315	9.82292	10.9143	12.0058	13.0972	14.1886	15.2801	16.3715	17.4629	18.5543	19.6458
		0.1004	0.1195	0.1584	0.1851	0.22	0.2504	0.2619	0.2635	0.2607	0.2593	0.2547	0.2531	0.2497	0.2469	0.2456	0.2416	0.2406	0.2396	0.2362
		0.0993	0.1191	0.1573	0.1831	0.2182	0.2484	0.2593	0.259	0.2575	0.2546	0.2505	0.2481	0.2439	0.2411	0.2399	0.2361	0.2351	0.2338	0.231
		0.1005	0.1196	0.1585	0.1843	0.2194	0.2493	0.2588	0.2575	0.2552	0.253	0.2488	0.2452	0.2416	0.2386	0.2379	0.2328	0.2322	0.2307	0.2272
		0.1002	0.1193	0.1576	0.1831	0.2164	0.2455	0.2556	0.2541	0.2514	0.2478	0.2432	0.2399	0.2367	0.2332	0.2321	0.2282	0.2272	0.2254	0.2222
